# Supplementary material for: Transcriptomic analysis reveals hub genes and subnetworks related to ROS metabolism in Hylocereus undatus through novel superoxide scavenger trypsin treatment during storage
Source: BMC Genomics. 2020 Jun 26;21:437. doi: 10.1186/s12864-020-06850-1 (PMC7318492; doi:10.1186/s12864-020-06850-1)
Supplement: Supplementary file 4 — Additional file 4: Table S1. Number of transcripts or unigenes in 6 public databases. [file 12864_2020_6850_MOESM4_ESM.xlsx]

## Sheet: 注释概况统计表
Database	Transcript number(percent)	Unigene number(percent)
NR	66051(0.5021)	30631(0.3529)
Swiss-Prot	49557(0.3767)	21922(0.2525)
Pfam	43756(0.3326)	19425(0.2238)
COG	14366(0.1092)	5712(0.0658)
GO	35249(0.2679)	16417(0.1891)
KEGG	29327(0.2229)	12245(0.1411)
Total_anno	67506(0.5131)	31756(0.3658)
Total	131559(1)	86808(1)
