# Supplementary material for: Transcriptomic analysis reveals hub genes and subnetworks related to ROS metabolism in Hylocereus undatus through novel superoxide scavenger trypsin treatment during storage
Source: BMC Genomics. 2020 Jun 26;21:437. doi: 10.1186/s12864-020-06850-1 (PMC7318492; doi:10.1186/s12864-020-06850-1)
Supplement: Supplementary file 6 — Additional file 6: Table S3. Unigenes in functional groups based on COG and NOG classifications. [file 12864_2020_6850_MOESM6_ESM.xlsx]

## Sheet: COG注释统计表
Type	Functional Categories	COG-Unigenens	NOG-Unigenes	COG-Transcripts	NOG-Transcripts
INFORMATION STORAGE AND PROCESSING	[A] RNA processing and modification	21	34	72	74
INFORMATION STORAGE AND PROCESSING	[B] Chromatin structure and dynamics	35	5	81	13
METABOLISM	[C] Energy production and conversion	203	12	520	28
CELLULAR PROCESSES AND SIGNALING	[D] Cell cycle control, cell division, chromosome partitioning	62	6	150	14
METABOLISM	[E] Amino acid transport and metabolism	217	7	601	25
METABOLISM	[F] Nucleotide transport and metabolism	74	4	219	9
METABOLISM	[G] Carbohydrate transport and metabolism	211	89	544	189
METABOLISM	[H] Coenzyme transport and metabolism	105	5	304	8
METABOLISM	[I] Lipid transport and metabolism	145	70	394	145
INFORMATION STORAGE AND PROCESSING	[J] Translation, ribosomal structure and biogenesis	320	38	731	89
INFORMATION STORAGE AND PROCESSING	[K] Transcription	103	72	277	198
INFORMATION STORAGE AND PROCESSING	[L] Replication, recombination and repair	159	35	377	80
CELLULAR PROCESSES AND SIGNALING	[M] Cell wall/membrane/envelope biogenesis	109	4	280	5
CELLULAR PROCESSES AND SIGNALING	[N] Cell motility	3	0	6	0
CELLULAR PROCESSES AND SIGNALING	[O] Posttranslational modification, protein turnover, chaperones	343	200	853	487
METABOLISM	[P] Inorganic ion transport and metabolism	113	11	318	29
METABOLISM	[Q] Secondary metabolites biosynthesis, transport and catabolism	82	3	200	17
POORLY CHARACTERIZED	[R] General function prediction only	335	494	947	1336
POORLY CHARACTERIZED	[S] Function unknown	120	1301	324	2975
CELLULAR PROCESSES AND SIGNALING	[T] Signal transduction mechanisms	214	116	541	279
CELLULAR PROCESSES AND SIGNALING	[U] Intracellular trafficking, secretion, and vesicular transport	105	243	270	662
CELLULAR PROCESSES AND SIGNALING	[V] Defense mechanisms	36	0	101	0
CELLULAR PROCESSES AND SIGNALING	[Y] Nuclear structure	3	0	5	0
CELLULAR PROCESSES AND SIGNALING	[Z] Cytoskeleton	73	6	173	15
