# Supplementary material for: Transcriptomic analysis reveals hub genes and subnetworks related to ROS metabolism in Hylocereus undatus through novel superoxide scavenger trypsin treatment during storage
Source: BMC Genomics. 2020 Jun 26;21:437. doi: 10.1186/s12864-020-06850-1 (PMC7318492; doi:10.1186/s12864-020-06850-1)
Supplement: Supplementary file 7 — Additional file 7: Table S4. Number of unigenes enriched in KEGG pathways. [file 12864_2020_6850_MOESM7_ESM.xlsx]

## Sheet: Pathway分类统计表
First Category	Second Category	num（seq_list）
Metabolism	Nucleotide metabolism	293
Metabolism	Biosynthesis of other secondary metabolites	256
Metabolism	Glycan biosynthesis and metabolism	165
Metabolism	Metabolism of terpenoids and polyketides	199
Metabolism	Lipid metabolism	520
Metabolism	Energy metabolism	466
Metabolism	Metabolism of other amino acids	216
Metabolism	Metabolism of cofactors and vitamins	318
Metabolism	Amino acid metabolism	588
Metabolism	Carbohydrate metabolism	996
Genetic Information Processing	Transcription	381
Genetic Information Processing	Translation	1041
Genetic Information Processing	Replication and repair	266
Genetic Information Processing	Folding, sorting and degradation	851
Environmental Information Processing	Signal transduction	443
Environmental Information Processing	Membrane transport	91
Cellular Processes	Transport and catabolism	539
Organismal Systems	Environmental adaptation	258
Human Diseases	Drug resistance: Antimicrobial	2
Human Diseases	Endocrine and metabolic diseases	54
