# Supplementary material for: Transcriptomic analysis reveals hub genes and subnetworks related to ROS metabolism in Hylocereus undatus through novel superoxide scavenger trypsin treatment during storage
Source: BMC Genomics. 2020 Jun 26;21:437. doi: 10.1186/s12864-020-06850-1 (PMC7318492; doi:10.1186/s12864-020-06850-1)
Supplement: Supplementary file 8 — Additional file 8: Table S5. Information of unigenes shown in the volcano plot spectrum in Fig. 2a. [file 12864_2020_6850_MOESM8_ESM.xlsx]

## Sheet: 表达差异详情表
Gene_id	FC(E/C)	Log2FC(E/C)	Pvalue	Padjust	Significant	Regulate	C	E
TRINITY_DN41060_c0_g1	0.147	-2.7706	5.33537e-11	9.999e-07	yes	down	6.255	0.175
TRINITY_DN48983_c2_g2	0.165	-2.60077	8.17179e-11	9.999e-07	yes	down	31.67	2.01
TRINITY_DN49291_c2_g2	0.169	-2.56626	1.9727e-10	1.60919e-06	yes	down	7.24	1.26
TRINITY_DN38721_c0_g1	0.147	-2.76541	2.97728e-10	1.8215e-06	yes	down	3.4	0.025
TRINITY_DN38058_c0_g1	0.203	-2.30242	2.324e-09	1.13746e-05	yes	down	38.385	4.02
TRINITY_DN44995_c0_g2	4.074	2.02662	7.80577e-08	0.000307161	yes	up	11.545	63.15
TRINITY_DN38823_c0_g1	0.201	-2.31538	8.78607e-08	0.000307161	yes	down	10.1	0.56
TRINITY_DN46165_c0_g1	0.28	-1.8347	2.70955e-07	0.000828851	yes	down	11.99	2.19
TRINITY_DN47805_c0_g2	0.303	-1.72412	3.72272e-07	0.00101225	yes	down	12.785	2.575
TRINITY_DN39475_c0_g1	0.234	-2.09339	6.41036e-07	0.00156874	yes	down	8.965	0.835
TRINITY_DN42704_c0_g1	3.573	1.8372	1.67722e-06	0.00373137	yes	up	1.93	8.44
TRINITY_DN44743_c0_g1	0.332	-1.59153	2.03876e-06	0.00384098	yes	down	14.735	3.09
TRINITY_DN36400_c1_g1	3.19	1.67376	2.04041e-06	0.00384098	yes	up	7.71	28.905
TRINITY_DN40875_c0_g1	0.251	-1.99288	2.33456e-06	0.00402241	yes	down	10	1.035
TRINITY_DN24242_c0_g1	0.287	-1.80218	2.48386e-06	0.00402241	yes	down	252.005	43.105
TRINITY_DN52189_c2_g1	0.339	-1.56087	2.78314e-06	0.00402241	yes	down	64.135	16.29
TRINITY_DN38363_c0_g1	0.257	-1.95919	2.79426e-06	0.00402241	yes	down	19.67	2.28
TRINITY_DN52081_c0_g1	0.262	-1.93008	3.38569e-06	0.00435207	yes	down	87.075	10.24
TRINITY_DN44995_c0_g1	3.601	1.8484	3.50249e-06	0.00435207	yes	up	23.89	122.69
TRINITY_DN6614_c0_g1	0.284	-1.81598	3.55678e-06	0.00435207	yes	down	13.655	2.145
TRINITY_DN23342_c0_g1	0.254	-1.9758	5.44667e-06	0.00634719	yes	down	9.95	0.83
TRINITY_DN45117_c0_g1	0.357	-1.48481	6.90683e-06	0.0076829	yes	down	219.415	57.045
TRINITY_DN45638_c0_g1	0.269	-1.89217	7.75719e-06	0.00825365	yes	down	2.09	0.235
TRINITY_DN38332_c0_g1	0.269	-1.89557	8.56422e-06	0.00873265	yes	down	48.49	5.43
TRINITY_DN51984_c1_g1	0.258	-1.9523	9.48804e-06	0.00922756	yes	down	6.815	0.54
TRINITY_DN19339_c0_g1	3.888	1.95904	1.01797e-05	0.00922756	yes	up	0.09	2.41
TRINITY_DN50326_c2_g1	0.272	-1.87682	1.01808e-05	0.00922756	yes	down	14.475	1.655
TRINITY_DN40423_c0_g1	0.367	-1.44651	1.18592e-05	0.0103649	yes	down	27.665	8.645
TRINITY_DN17508_c0_g1	0.301	-1.73038	1.56142e-05	0.0131762	yes	down	13.665	2.24
TRINITY_DN52081_c1_g2	0.3	-1.73897	1.622e-05	0.0132312	yes	down	32.26	5.19
TRINITY_DN21413_c0_g1	2.831	1.5015	1.87846e-05	0.0148289	yes	up	11.99	38.82
TRINITY_DN42355_c0_g1	0.289	-1.79167	2.33024e-05	0.0178205	yes	down	18.49	2.4
TRINITY_DN57171_c0_g1	0.281	-1.83313	2.42131e-05	0.0179559	yes	down	19.025	1.79
TRINITY_DN42386_c0_g2	0.326	-1.61555	2.88134e-05	0.0207389	yes	down	34.36	6.97
TRINITY_DN47800_c0_g1	0.375	-1.41352	3.34623e-05	0.0233968	yes	down	43.725	12.01
TRINITY_DN51434_c0_g1	0.454	-1.14021	3.59268e-05	0.0242574	yes	down	1142.46	422.135
TRINITY_DN44827_c0_g2	0.412	-1.27814	3.66756e-05	0.0242574	yes	down	112.37	35.65
TRINITY_DN39500_c0_g1	3.307	1.72543	3.85911e-05	0.0248527	yes	up	6.195	33.14
TRINITY_DN39157_c0_g1	0.295	-1.7635	4.13776e-05	0.0259639	yes	down	2.365	0.275
TRINITY_DN41845_c1_g1	0.297	-1.75282	5.23516e-05	0.0320287	yes	down	4.865	0.685
TRINITY_DN44211_c0_g1	2.254	1.17265	5.62444e-05	0.0329627	yes	up	24.87	55.555
TRINITY_DN44337_c1_g1	0.356	-1.49045	5.65722e-05	0.0329627	yes	down	13.53	3.21
TRINITY_DN42527_c0_g1	0.323	-1.63052	5.82963e-05	0.0331774	yes	down	40.725	7.025
TRINITY_DN33471_c0_g1	0.307	-1.70177	6.64957e-05	0.0369837	yes	down	14.405	1.995
TRINITY_DN52081_c1_g1	0.419	-1.25598	6.83294e-05	0.0371178	yes	down	61.085	18.005
TRINITY_DN34878_c0_g1	0.381	-1.39192	7.2284e-05	0.0371178	yes	down	16.53	4.39
TRINITY_DN48937_c1_g1	0.407	-1.29537	7.25874e-05	0.0371178	yes	down	267.55	81.275
TRINITY_DN37192_c0_g1	0.298	-1.74764	7.28039e-05	0.0371178	yes	down	13.6	1.25
TRINITY_DN43244_c0_g2	2.425	1.27822	7.43886e-05	0.0371518	yes	up	9.975	25.185
TRINITY_DN37237_c0_g1	0.397	-1.33214	7.81781e-05	0.0382635	yes	down	53.445	15.715
TRINITY_DN41265_c0_g1	3.285	1.71607	8.14485e-05	0.0386667	yes	up	5.865	38.98
TRINITY_DN49275_c0_g2	2.299	1.20081	8.21619e-05	0.0386667	yes	up	6.5	15.115
TRINITY_DN22919_c0_g1	0.299	-1.74085	8.7874e-05	1	yes	down	3.39	0.2
TRINITY_DN37207_c0_g1	0.321	-1.63785	9.23095e-05	0.0424468	yes	down	4.62	0.73
TRINITY_DN42366_c0_g1	0.424	-1.23773	9.36633e-05	0.0424468	yes	down	25.845	8.44
TRINITY_DN49668_c1_g3	0.362	-1.46442	0.000100998	0.0449385	yes	down	62.82	15.065
TRINITY_DN38250_c0_g1	0.311	-1.68542	0.000107043	0.0467777	yes	down	3.02	0.355
TRINITY_DN40614_c0_g1	2.106	1.07454	0.000109012	0.0468023	yes	up	34.845	71.34
TRINITY_DN52473_c0_g2	0.315	-1.66688	0.000115813	0.048865	yes	down	7.88	1
TRINITY_DN33922_c0_g1	0.307	-1.70583	0.000119439	0.0488986	yes	down	4.34	0.315
TRINITY_DN51403_c2_g4	2.988	1.5791	0.000121599	0.0488986	yes	up	3.945	16.97
TRINITY_DN23822_c0_g1	3.25	1.70022	0.000121887	0.0488986	yes	up	0.68	6.115
TRINITY_DN36080_c0_g1	3.251	1.70079	0.000126625	0.0499801	yes	up	0.325	3.275
TRINITY_DN44662_c0_g2	0.308	-1.69698	0.000128819	1	yes	down	2.815	0.12
TRINITY_DN48325_c0_g1	2.25	1.17019	0.000139209	0.0540748	yes	up	88.105	194.945
TRINITY_DN51721_c0_g2	0.374	-1.41906	0.000141555	0.0541271	yes	down	8.615	1.99
TRINITY_DN34750_c0_g1	0.317	-1.65539	0.000151972	0.0572164	yes	down	5.99	0.145
TRINITY_DN6522_c0_g1	2.633	1.39688	0.000158696	0.0588424	yes	up	5.415	16.52
TRINITY_DN39284_c0_g1	0.318	-1.65065	0.000173159	0.0632469	yes	down	6.41	0.715
TRINITY_DN27082_c0_g1	0.497	-1.00792	0.000183123	0.0657083	yes	down	191.19	77.935
TRINITY_DN42386_c0_g1	0.327	-1.6108	0.000185268	0.0657083	yes	down	10.735	1.57
TRINITY_DN33664_c0_g1	3.121	1.64199	0.000191828	0.0663609	yes	up	1.425	9.94
TRINITY_DN47721_c0_g1	0.438	-1.19192	0.000192531	0.0663609	yes	down	48.405	16.36
TRINITY_DN26203_c0_g1	2.139	1.09692	0.000195625	0.0664907	yes	up	25.37	53.6
TRINITY_DN42483_c1_g1	2.27	1.18259	0.000202138	0.0677633	yes	up	11.265	25.665
TRINITY_DN39216_c0_g1	2.418	1.27354	0.000220274	0.0721452	yes	up	10.535	27.61
TRINITY_DN44134_c0_g1	0.355	-1.49345	0.000221105	0.0721452	yes	down	6.725	1.405
TRINITY_DN49407_c1_g1	2.343	1.22816	0.000226869	0.0730519	yes	up	70.07	171.875
TRINITY_DN18841_c0_g1	0.398	-1.32942	0.0002399	0.0762445	yes	down	27.985	7.595
TRINITY_DN35704_c0_g1	0.328	-1.60729	0.000258962	0.0812477	yes	down	6.69	0.785
TRINITY_DN39361_c0_g1	0.338	-1.56586	0.000276868	0.0857659	yes	down	5.08	0.705
TRINITY_DN39517_c0_g1	0.423	-1.23975	0.000287929	0.0870865	yes	down	130.7	40.955
TRINITY_DN36608_c0_g1	0.331	-1.59723	0.000288248	0.0870865	yes	down	5.98	0.705
TRINITY_DN45607_c0_g1	0.331	-1.5955	0.000300144	0.0887094	yes	down	14.195	2.31
TRINITY_DN42651_c0_g1	2.72	1.44382	0.000300869	0.0887094	yes	up	3.45	12.25
TRINITY_DN51890_c6_g1	2.25	1.17021	0.000308537	0.0898871	yes	up	98.515	224.085
TRINITY_DN51965_c0_g2	0.336	-1.57449	0.000332647	0.0957709	yes	down	2.48	0.3
TRINITY_DN50202_c0_g2	2.916	1.54417	0.000344369	0.0976448	yes	up	0.6	3.14
TRINITY_DN28264_c0_g1	2.401	1.2636	0.000351953	0.0976448	yes	up	48.445	127.68
TRINITY_DN47501_c3_g2	2.782	1.47623	0.000354982	0.0976448	yes	up	39.32	151.335
TRINITY_DN50105_c1_g1	2.51	1.32755	0.000360026	0.0976448	yes	up	51.08	142.86
TRINITY_DN49691_c0_g1	0.497	-1.00957	0.000360032	0.0976448	yes	down	131.105	54.915
TRINITY_DN32079_c0_g1	2.517	1.33171	0.000364915	0.0976448	yes	up	14.535	42.245
TRINITY_DN9679_c0_g1	2.935	1.55353	0.000367086	0.0976448	yes	up	1.795	10.025
TRINITY_DN38631_c0_g1	2.426	1.27829	0.000381482	0.0996752	yes	up	34.56	92.415
TRINITY_DN41011_c3_g1	0.393	-1.34921	0.000385623	0.0996752	yes	down	7.83	2.125
TRINITY_DN20710_c0_g1	0.336	-1.57414	0.000388126	0.0996752	yes	down	12.925	0.895
TRINITY_DN47183_c5_g1	2.65	1.40607	0.000391011	0.0996752	yes	up	4.85	16.825
TRINITY_DN41426_c0_g1	0.344	-1.53849	0.00040605	0.101722	yes	down	5.84	0.81
TRINITY_DN19712_c0_g1	0.441	-1.18085	0.000408761	0.101722	yes	down	31.225	10.365
TRINITY_DN49258_c1_g1	2.252	1.17103	0.000416816	0.101722	yes	up	34.97	81.315
TRINITY_DN46588_c0_g2	0.355	-1.4958	0.000418576	0.101722	yes	down	7.63	1.35
TRINITY_DN40922_c0_g1	0.404	-1.30782	0.000419824	0.101722	yes	down	17.235	4.76
TRINITY_DN39435_c0_g2	2.56	1.35616	0.000429714	0.103098	yes	up	13.055	39.87
TRINITY_DN38276_c0_g1	0.384	-1.38164	0.00046063	0.109442	yes	down	5.265	1.27
TRINITY_DN35984_c0_g1	2.928	1.54992	0.000470369	0.110682	yes	up	0.845	6.82
TRINITY_DN35830_c0_g1	2.566	1.35934	0.000476373	0.111027	yes	up	24.325	76.9
TRINITY_DN46560_c1_g3	0.36	-1.47414	0.000507942	0.116951	yes	down	22.65	4.46
TRINITY_DN42024_c0_g1	0.375	-1.41625	0.000511349	0.116951	yes	down	4.435	0.965
TRINITY_DN51813_c2_g2	2.16	1.11134	0.000517767	0.117322	yes	up	148.47	333.845
TRINITY_DN41951_c0_g2	0.37	-1.43582	0.000526035	0.118082	yes	down	9.63	1.975
TRINITY_DN43973_c0_g1	2.1	1.0702	0.000530771	0.118082	yes	up	7.795	16.475
TRINITY_DN46514_c0_g1	0.355	-1.49536	0.000567165	0.125042	yes	down	8.32	0.255
TRINITY_DN27990_c0_g1	0.358	-1.4819	0.000575417	0.12526	yes	down	10.015	1.7
TRINITY_DN40220_c0_g1	0.394	-1.34288	0.000578392	0.12526	yes	down	4.76	1.19
TRINITY_DN39371_c0_g1	0.4	-1.32247	0.000585347	0.125654	yes	down	12.94	3.445
TRINITY_DN47170_c0_g1	1.953	0.965633	0.000613402	0.130118	yes	up	55.56	104.245
TRINITY_DN44216_c1_g1	1.953	0.965551	0.000616776	0.130118	yes	up	11.385	21.775
TRINITY_DN51080_c1_g1	2.186	1.12824	0.000649223	0.135793	yes	up	334.385	762.685
TRINITY_DN43166_c0_g1	0.356	-1.49111	0.000665856	0.138092	yes	down	4.015	0.765
TRINITY_DN34044_c0_g1	2.821	1.49631	0.000671951	0.138185	yes	up	0.42	6.06
TRINITY_DN52157_c1_g2	1.979	0.984493	0.000702118	0.141136	yes	up	13	25.125
TRINITY_DN52292_c0_g1	0.423	-1.24222	0.000707002	0.141136	yes	down	39.925	11.95
TRINITY_DN40925_c0_g1	2.19	1.1308	0.000707741	0.141136	yes	up	8.015	18.385
TRINITY_DN48284_c0_g1	0.394	-1.34468	0.000713142	0.141136	yes	down	28.13	7.155
TRINITY_DN85770_c0_g1	2.83	1.5007	0.000723474	0.141136	yes	up	0.33	2.815
TRINITY_DN41117_c0_g1	2.385	1.25419	0.000724509	0.141136	yes	up	5.235	14.65
TRINITY_DN38845_c0_g1	2.788	1.47927	0.000726674	0.141136	yes	up	1.235	6.525
TRINITY_DN41640_c0_g1	2.824	1.49777	0.000742021	0.142982	yes	up	0.785	6.59
TRINITY_DN21211_c0_g1	2.782	1.47631	0.000757265	0.14478	yes	up	19.585	98.78
TRINITY_DN49745_c0_g1	0.468	-1.09566	0.000768026	0.145699	yes	down	18.345	6.91
TRINITY_DN47408_c0_g1	2.634	1.39733	0.000781381	0.147092	yes	up	14.15	43.36
TRINITY_DN42259_c0_g1	0.398	-1.3308	0.000797111	0.148908	yes	down	18.355	4.655
TRINITY_DN40496_c0_g1	2.201	1.13784	0.000846774	0.156987	yes	up	2.925	6.685
TRINITY_DN50489_c0_g1	2.43	1.28115	0.000864556	0.158647	yes	up	58.29	166.805
TRINITY_DN36288_c0_g1	2.452	1.29423	0.000868963	0.158647	yes	up	0.99	2.97
TRINITY_DN49928_c0_g1	0.365	-1.4541	0.000875179	0.158647	yes	down	15.825	2.615
TRINITY_DN46918_c0_g1	0.376	-1.41224	0.00088842	0.159863	yes	down	4.765	0.93
TRINITY_DN51197_c0_g1	0.39	-1.35968	0.000900986	0.160941	yes	down	48.905	11.425
TRINITY_DN47850_c0_g1	2.005	1.00336	0.000910652	0.161102	yes	up	14.84	29.23
TRINITY_DN32434_c0_g1	0.361	-1.47148	0.000915056	0.161102	yes	down	7.105	0.79
TRINITY_DN39846_c0_g1	2.002	1.00126	0.000921815	0.161133	yes	up	26.95	51.705
TRINITY_DN34108_c0_g1	0.377	-1.40651	0.000955787	0.165887	yes	down	47.685	9.395
TRINITY_DN46265_c1_g1	2.214	1.14691	0.000974047	0.166854	yes	up	21.39	51.63
TRINITY_DN50541_c2_g2	2.535	1.34184	0.000974996	0.166854	yes	up	5.285	17.49
TRINITY_DN32798_c0_g1	0.366	-1.44856	0.000989315	0.168129	yes	down	2.615	0.155
TRINITY_DN38243_c0_g1	0.401	-1.31808	0.00102425	0.172866	yes	down	3.3	0.815
TRINITY_DN51956_c0_g1	0.365	-1.45286	0.0010534	0.175481	yes	down	16.905	1.5
TRINITY_DN40117_c0_g1	2.409	1.2687	0.00105409	0.175481	yes	up	7.335	20.94
TRINITY_DN18728_c0_g1	0.373	-1.42311	0.00107866	0.178359	yes	down	5.55	0.925
TRINITY_DN37464_c0_g1	2.024	1.01747	0.00110074	0.178634	yes	up	28.715	57.92
TRINITY_DN33926_c0_g1	2.263	1.17837	0.00110448	0.178634	yes	up	37.31	91.09
TRINITY_DN42244_c1_g1	0.381	-1.39056	0.00110508	0.178634	yes	down	81.735	15.275
TRINITY_DN48600_c0_g1	2.285	1.19189	0.00111391	0.178634	yes	up	17.685	44.91
TRINITY_DN49668_c0_g1	0.458	-1.12684	0.00111874	0.178634	yes	down	76.835	26.145
TRINITY_DN44676_c0_g1	2.099	1.06964	0.00114498	0.178634	yes	up	11.78	24.66
TRINITY_DN37259_c0_g1	2.509	1.3271	0.00114669	0.178634	yes	up	4.27	14.555
TRINITY_DN37990_c0_g1	0.403	-1.30948	0.00115319	0.178634	yes	down	21.895	5.485
TRINITY_DN47158_c0_g4	2.491	1.31696	0.00115679	0.178634	yes	up	2.825	9.08
TRINITY_DN36251_c0_g1	0.369	-1.43976	0.00116488	0.178634	yes	down	11.275	1.355
TRINITY_DN51728_c0_g2	0.39	-1.35858	0.00117104	0.178634	yes	down	11.08	2.315
TRINITY_DN9481_c0_g1	0.402	-1.31509	0.00117413	0.178634	yes	down	26.005	6.33
TRINITY_DN40317_c0_g1	2.684	1.4246	0.00119255	0.178634	yes	up	0.515	2.68
TRINITY_DN45566_c0_g1	2.006	1.00408	0.00120031	0.178634	yes	up	37.465	76.59
TRINITY_DN42218_c0_g1	2.203	1.13969	0.00120032	0.178634	yes	up	15.425	35.975
TRINITY_DN39163_c0_g1	2.687	1.42609	0.00121234	0.178634	yes	up	0.7	4
TRINITY_DN44966_c0_g1	1.848	0.885922	0.00122264	0.178634	yes	up	16.3	28.915
TRINITY_DN49366_c0_g1	2.266	1.18012	0.00123031	0.178634	yes	up	907.155	2243.35
TRINITY_DN46010_c0_g1	2.38	1.25105	0.00123482	0.178634	yes	up	13.995	39.18
TRINITY_DN44155_c0_g1	0.51	-0.970892	0.00124719	0.178634	yes	down	73.02	30.2
TRINITY_DN41698_c0_g2	0.407	-1.29797	0.00124749	0.178634	yes	down	23.595	6.085
TRINITY_DN41845_c0_g1	0.375	-1.41484	0.00125261	0.178634	yes	down	9.68	1.565
TRINITY_DN50894_c1_g1	0.425	-1.23565	0.00125429	0.178634	yes	down	134.79	38.915
TRINITY_DN39410_c0_g1	2.669	1.41627	0.00125552	0.178634	yes	up	0.875	4.405
TRINITY_DN49054_c1_g1	0.389	-1.36073	0.00128342	0.180829	yes	down	5.55	1.13
TRINITY_DN43705_c0_g1	2.334	1.2229	0.00128573	0.180829	yes	up	2.395	6.42
TRINITY_DN41007_c0_g1	2.243	1.16563	0.00130043	0.181852	yes	up	63.18	152.945
TRINITY_DN46020_c0_g1	0.404	-1.30796	0.0013092	0.182038	yes	down	3.795	0.88
TRINITY_DN51766_c0_g1	1.978	0.984299	0.00135005	0.186658	yes	up	178.8	347.705
TRINITY_DN35381_c0_g1	0.421	-1.24733	0.00136347	0.186789	yes	down	3.46	0.925
TRINITY_DN44081_c0_g2	0.377	-1.40923	0.00137267	0.186789	yes	down	8.47	1.305
TRINITY_DN40920_c0_g1	0.506	-0.982459	0.0013739	0.186789	yes	down	79.47	32.35
TRINITY_DN40268_c0_g1	2.437	1.28484	0.00140936	0.189643	yes	up	9.15	27.77
TRINITY_DN46658_c0_g1	0.393	-1.34861	0.00141039	0.189643	yes	down	3.94	0.88
TRINITY_DN7532_c0_g1	0.38	-1.39743	0.00143138	0.191413	yes	down	4.735	0.76
TRINITY_DN45675_c0_g1	2.395	1.26011	0.00146357	0.192629	yes	up	8.625	25.055
TRINITY_DN47756_c2_g1	0.433	-1.20769	0.00146742	0.192629	yes	down	56.685	17.095
TRINITY_DN49668_c1_g2	0.47	-1.08921	0.00146853	0.192629	yes	down	355.115	130.165
TRINITY_DN50244_c0_g2	1.812	0.857902	0.00148135	0.192629	yes	up	265.695	459.63
TRINITY_DN45013_c2_g1	0.383	-1.38388	0.00148673	0.192629	yes	down	30.59	5.505
TRINITY_DN51570_c4_g1	2.394	1.2592	0.0014877	0.192629	yes	up	60.405	114.26
TRINITY_DN38461_c0_g1	0.377	-1.40922	0.00150203	0.192762	yes	down	4.76	0.605
TRINITY_DN49158_c0_g2	1.944	0.958729	0.00150763	0.192762	yes	up	14.785	28.18
TRINITY_DN43192_c1_g1	2.29	1.19561	0.00151235	0.192762	yes	up	2.365	6.19
TRINITY_DN15463_c0_g1	0.379	-1.39981	0.00151766	1	yes	down	6.72	0.505
TRINITY_DN38904_c0_g1	1.88	0.910943	0.00154644	0.196085	yes	up	7.86	14.295
TRINITY_DN49416_c0_g1	1.96	0.971069	0.00156443	0.197344	yes	up	16.72	32.125
TRINITY_DN41617_c0_g1	0.429	-1.22182	0.00158849	0.199137	yes	down	6.125	1.775
TRINITY_DN35596_c0_g1	0.468	-1.09469	0.00159492	0.199137	yes	down	44.41	15.745
TRINITY_DN51064_c7_g1	2.212	1.14566	0.00169001	0.209939	yes	up	2112.85	5121.62
TRINITY_DN38851_c0_g1	0.383	-1.38455	0.00170934	0.211268	yes	down	9.46	1.465
TRINITY_DN40035_c0_g1	0.433	-1.20837	0.00172702	0.21238	yes	down	5.17	1.51
TRINITY_DN50422_c0_g1	2.043	1.03035	0.00175853	0.215078	yes	up	6.575	11.455
TRINITY_DN22115_c0_g1	2.596	1.37615	0.00176654	0.215078	yes	up	1.15	5.695
TRINITY_DN49894_c1_g1	0.383	-1.38362	0.00179078	0.216951	yes	down	18.195	1.755
TRINITY_DN47543_c2_g1	2.051	1.03658	0.00184247	0.222113	yes	up	30.645	65.33
TRINITY_DN49187_c0_g1	2.524	1.3358	0.00185249	0.222226	yes	up	24.805	87.125
TRINITY_DN36243_c0_g1	0.396	-1.33622	0.00189772	0.225875	yes	down	43.295	1.58
TRINITY_DN45781_c0_g1	0.426	-1.23026	0.00190136	0.225875	yes	down	2.96	0.8
TRINITY_DN37611_c0_g1	0.4	-1.32129	0.00194658	0.229348	yes	down	21.06	4.41
TRINITY_DN49407_c0_g1	2.153	1.10634	0.00197474	0.229348	yes	up	52.465	120.735
TRINITY_DN50590_c4_g2	1.983	0.987969	0.00199139	0.229348	yes	up	21.085	42.19
TRINITY_DN47513_c1_g1	1.918	0.939525	0.00199432	0.229348	yes	up	641.77	1206.88
TRINITY_DN51779_c3_g2	2.082	1.05786	0.001997	0.229348	yes	up	245.37	524.4
TRINITY_DN51947_c1_g1	1.821	0.864421	0.00200153	0.229348	yes	up	133.95	233.52
TRINITY_DN17612_c0_g1	1.972	0.979515	0.0020103	0.229348	yes	up	11.035	21.86
TRINITY_DN50132_c0_g2	2.037	1.02678	0.00201103	0.229348	yes	up	26.635	54.745
TRINITY_DN46502_c0_g1	2.263	1.17821	0.00202542	0.229348	yes	up	3.405	8.465
TRINITY_DN48509_c0_g1	0.406	-1.29961	0.00202688	0.229348	yes	down	55.775	12.76
TRINITY_DN49916_c1_g2	0.417	-1.2627	0.00203369	0.229348	yes	down	35.35	9.23
TRINITY_DN71950_c0_g1	0.387	-1.36853	0.00204914	1	yes	down	8.085	0.88
TRINITY_DN49668_c1_g4	0.468	-1.09664	0.00208166	0.233681	yes	down	16.415	5.725
TRINITY_DN37338_c0_g1	0.466	-1.10239	0.00209747	0.233936	yes	down	54.385	18.685
TRINITY_DN41371_c0_g1	0.421	-1.24763	0.00210306	0.233936	yes	down	6.25	1.655
TRINITY_DN19831_c0_g1	0.393	-1.34675	0.00211834	0.23457	yes	down	8.835	1.52
TRINITY_DN49049_c5_g1	1.767	0.82102	0.002134	0.23524	yes	up	51.32	85.895
TRINITY_DN45849_c0_g1	0.531	-0.91245	0.00214979	0.235766	yes	down	56.64	27.25
TRINITY_DN43198_c0_g1	2.282	1.19032	0.00215804	0.235766	yes	up	2.06	5.735
TRINITY_DN31579_c0_g1	2.353	1.23427	0.00218546	0.2377	yes	up	1.295	3.82
TRINITY_DN47076_c0_g1	1.83	0.871701	0.00226016	0.244737	yes	up	159.455	278.485
TRINITY_DN49535_c1_g1	1.766	0.820169	0.00232714	0.25088	yes	up	49.26	84.07
TRINITY_DN17705_c0_g1	2.547	1.34877	0.00236168	1	yes	up	1.9	11.085
TRINITY_DN35856_c0_g1	2.476	1.3079	0.00237065	0.25445	yes	up	10.88	41.05
TRINITY_DN24229_c0_g1	0.396	-1.33483	0.00238228	1	yes	down	3.33	0.245
TRINITY_DN48772_c0_g1	1.845	0.883347	0.00239376	0.255808	yes	up	160.815	284.55
TRINITY_DN47444_c0_g1	0.464	-1.10653	0.00241884	0.257055	yes	down	31.495	11.34
TRINITY_DN51767_c0_g1	1.954	0.966124	0.00242643	0.257055	yes	up	524.21	991.135
TRINITY_DN51936_c0_g1	2.407	1.26699	0.00246982	0.259863	yes	up	5.02	17.26
TRINITY_DN43466_c0_g1	2.167	1.11578	0.00248458	0.259863	yes	up	19.215	45.205
TRINITY_DN29346_c0_g1	2.534	1.34162	0.00248613	0.259863	yes	up	0.36	2.18
TRINITY_DN41555_c0_g1	2.505	1.32454	0.00250419	0.259863	yes	up	1.59	6.795
TRINITY_DN52071_c2_g1	1.771	0.824376	0.00251298	0.259863	yes	up	367.33	623.675
TRINITY_DN36691_c0_g1	0.432	-1.20988	0.00251665	0.259863	yes	down	5.045	1.395
TRINITY_DN50456_c2_g1	2.334	1.22252	0.00259628	0.266958	yes	up	183.6	541.15
TRINITY_DN30747_c0_g1	0.401	-1.31935	0.00262453	0.267131	yes	down	19.08	3.4
TRINITY_DN50951_c1_g1	2.258	1.17508	0.00262505	0.267131	yes	up	68.495	179.835
TRINITY_DN40044_c0_g1	2.307	1.20576	0.0026325	0.267131	yes	up	5.07	15.365
TRINITY_DN39038_c0_g1	0.424	-1.23761	0.00264526	0.267131	yes	down	3.03	0.765
TRINITY_DN42335_c1_g1	2.334	1.22263	0.00265253	0.267131	yes	up	52.955	153.47
TRINITY_DN39874_c0_g1	0.466	-1.10161	0.00269271	0.270066	yes	down	289.72	97.38
TRINITY_DN10448_c0_g1	0.398	-1.33064	0.00271762	0.271451	yes	down	16.455	2.245
TRINITY_DN44808_c1_g1	0.468	-1.09416	0.00276753	0.274023	yes	down	17.44	5.955
TRINITY_DN43651_c0_g1	0.508	-0.975747	0.00276908	0.274023	yes	down	56.39	22.535
TRINITY_DN47691_c0_g1	0.484	-1.04731	0.00278132	0.274023	yes	down	9.565	3.515
TRINITY_DN16792_c0_g1	0.401	-1.31866	0.00278816	0.274023	yes	down	2.52	0.225
TRINITY_DN36747_c0_g1	0.401	-1.31729	0.00282695	0.276725	yes	down	4.505	0.73
TRINITY_DN49351_c3_g1	2.431	1.28167	0.00286638	0.279466	yes	up	13.765	49.945
TRINITY_DN43619_c0_g1	0.409	-1.28813	0.00294174	0.284662	yes	down	21.705	4.53
TRINITY_DN52727_c0_g1	0.402	-1.31332	0.00295429	0.284662	yes	down	2.65	0.415
TRINITY_DN51994_c3_g1	2.254	1.17228	0.00296402	0.284662	yes	up	25.885	68.375
TRINITY_DN41310_c0_g1	0.472	-1.08329	0.00298739	0.284662	yes	down	31.805	11.05
TRINITY_DN40690_c0_g1	0.42	-1.25056	0.00299231	0.284662	yes	down	17.245	4.2
TRINITY_DN45275_c0_g1	0.448	-1.15732	0.00302019	0.284662	yes	down	14.42	4.41
TRINITY_DN47848_c0_g1	1.738	0.797353	0.00302382	0.284662	yes	up	215.72	354.565
TRINITY_DN47715_c1_g1	2.163	1.11295	0.00302941	0.284662	yes	up	21.08	51.645
TRINITY_DN39942_c0_g1	0.419	-1.25648	0.00303745	0.284662	yes	down	6.35	1.45
TRINITY_DN51878_c0_g1	2.301	1.20215	0.0030498	0.284662	yes	up	200.745	566.91
TRINITY_DN32452_c0_g1	0.424	-1.23903	0.00305481	0.284662	yes	down	5.29	1.3
TRINITY_DN33786_c0_g2	2.038	1.02686	0.00305925	0.284662	yes	up	18.865	40.875
TRINITY_DN41540_c0_g1	0.413	-1.2743	0.00309334	0.285104	yes	down	5.78	1.245
TRINITY_DN51505_c1_g1	0.436	-1.19921	0.00310442	0.285104	yes	down	106.63	30.655
TRINITY_DN50478_c2_g1	2.341	1.22733	0.00310986	0.285104	yes	up	6.59	20.715
TRINITY_DN27179_c0_g1	0.403	-1.31062	0.00313358	0.285104	yes	down	3.02	0.34
TRINITY_DN50237_c5_g1	1.793	0.842369	0.003144	0.285104	yes	up	32.265	55.205
TRINITY_DN52490_c5_g3	1.978	0.983718	0.00315017	0.285104	yes	up	119.995	240.16
TRINITY_DN26470_c0_g1	2.424	1.27713	0.00315598	0.285104	yes	up	0.38	4.635
TRINITY_DN47741_c0_g1	0.446	-1.16384	0.00317992	0.285104	yes	down	3.815	1.13
TRINITY_DN50618_c0_g1	0.415	-1.26886	0.00318979	0.285104	yes	down	37.51	8.195
TRINITY_DN50894_c1_g2	0.491	-1.02581	0.00319636	0.285104	yes	down	27.345	10
TRINITY_DN40323_c0_g1	0.443	-1.17585	0.00320479	0.285104	yes	down	3.72	1.06
TRINITY_DN47739_c0_g1	0.452	-1.14714	0.00320855	0.285104	yes	down	2.83	0.865
TRINITY_DN51431_c1_g1	2.106	1.07431	0.00322484	0.285104	yes	up	220.62	494.95
TRINITY_DN36725_c0_g1	0.495	-1.01354	0.00322711	0.285104	yes	down	30.48	11.445
TRINITY_DN46025_c0_g1	2.309	1.20738	0.00328466	0.288963	yes	up	7.285	21.74
TRINITY_DN51005_c0_g2	1.969	0.97738	0.00330391	0.288963	yes	up	264.965	523.43
TRINITY_DN51267_c0_g1	1.668	0.738474	0.00330621	0.288963	yes	up	274.01	426.08
TRINITY_DN50735_c0_g1	0.446	-1.16564	0.0033218	0.28919	yes	down	3.585	1.06
TRINITY_DN48922_c1_g2	1.906	0.930544	0.00333244	0.28919	yes	up	52.235	97.96
TRINITY_DN41941_c0_g1	2.195	1.13392	0.00338376	0.292605	yes	up	11.295	27.415
TRINITY_DN35967_c0_g1	0.413	-1.2747	0.00341214	1	yes	down	7.19	0.25
TRINITY_DN47326_c1_g2	0.469	-1.0918	0.00341525	0.294289	yes	down	3018.97	1020.6
TRINITY_DN52244_c2_g1	2.08	1.05657	0.00344332	0.295666	yes	up	23.37	42.135
TRINITY_DN52123_c1_g3	2.121	1.08507	0.00346918	0.296845	yes	up	20.135	47.115
TRINITY_DN42476_c0_g2	0.444	-1.16998	0.00348402	0.297077	yes	down	28.545	8.36
TRINITY_DN28556_c0_g1	1.833	0.874328	0.00350234	0.297602	yes	up	57.525	101.6
TRINITY_DN50456_c2_g3	1.698	0.764184	0.00352892	0.298823	yes	up	123.02	195.07
TRINITY_DN51833_c3_g1	1.818	0.862189	0.00355487	0.299917	yes	up	291.595	532.08
TRINITY_DN35828_c0_g1	1.843	0.881958	0.00356635	0.299917	yes	up	8.77	15.845
TRINITY_DN50392_c1_g2	1.659	0.730081	0.00358298	0.300283	yes	up	178.15	275.155
TRINITY_DN58713_c0_g1	0.411	-1.2845	0.00365295	0.304571	yes	down	2.125	0.225
TRINITY_DN37904_c0_g1	0.488	-1.03557	0.00365903	0.304571	yes	down	32.835	11.385
TRINITY_DN5269_c0_g1	0.414	-1.27284	0.00369448	1	yes	down	1.945	0.145
TRINITY_DN76613_c0_g1	2.439	1.28638	0.00374021	1	yes	up	0.635	4.16
TRINITY_DN33685_c0_g1	0.412	-1.28097	0.003795	1	yes	down	19.195	2.065
TRINITY_DN43036_c0_g1	2.327	1.21853	0.0038536	0.317143	yes	up	1.72	5.38
TRINITY_DN46082_c0_g1	0.547	-0.871084	0.00385696	0.317143	yes	down	240.685	108.04
TRINITY_DN51586_c0_g1	0.433	-1.2076	0.00386066	0.317143	yes	down	47.2	12.2
TRINITY_DN44855_c1_g1	0.454	-1.1387	0.00386191	0.317143	yes	down	27.455	8.465
TRINITY_DN49211_c0_g1	0.559	-0.837802	0.00388808	0.318224	yes	down	21.195	9.785
TRINITY_DN52340_c0_g1	2.322	1.21564	0.00391374	0.319257	yes	up	12.13	27.37
TRINITY_DN51064_c4_g1	2.027	1.01965	0.00395833	0.321821	yes	up	120.555	254.91
TRINITY_DN50478_c2_g2	2.388	1.25595	0.00402268	0.325754	yes	up	2.305	9.135
TRINITY_DN49464_c1_g1	1.667	0.737174	0.00403332	0.325754	yes	up	219.42	334.485
TRINITY_DN41536_c0_g1	0.517	-0.95257	0.00405769	0.326337	yes	down	13.765	5.59
TRINITY_DN31910_c0_g1	2.295	1.19841	0.00406721	0.326337	yes	up	20.865	61.19
TRINITY_DN52088_c2_g2	0.445	-1.16964	0.00417188	0.332616	yes	down	42.555	11.515
TRINITY_DN31230_c0_g1	0.454	-1.13942	0.00417265	0.332616	yes	down	10.745	3.24
TRINITY_DN26091_c0_g1	2.37	1.24494	0.00423647	0.336607	yes	up	0.915	3.485
TRINITY_DN49674_c2_g5	0.487	-1.03708	0.00426413	0.337708	yes	down	5.14	1.82
TRINITY_DN8871_c0_g1	0.417	-1.26103	0.00429821	0.33864	yes	down	6.68	0.73
TRINITY_DN53303_c0_g1	2.294	1.19776	0.00431263	0.33864	yes	up	0.1	2.4
TRINITY_DN47552_c0_g2	0.436	-1.19654	0.00431741	0.33864	yes	down	13.66	3.575
TRINITY_DN36694_c0_g1	0.416	-1.26463	0.00438379	1	yes	down	1.94	0.25
TRINITY_DN29913_c0_g1	2.379	1.25042	0.00439977	1	yes	up	0.3	2.65
TRINITY_DN21967_c0_g1	2.295	1.19853	0.00440852	0.343706	yes	up	4.905	15.1
TRINITY_DN50232_c0_g1	1.802	0.849998	0.00443124	0.343706	yes	up	84.04	147.395
TRINITY_DN50478_c1_g1	2.302	1.20293	0.00444317	0.343706	yes	up	6.325	23.47
TRINITY_DN45522_c0_g1	1.949	0.962652	0.0044568	0.343706	yes	up	37.06	72.925
TRINITY_DN48926_c0_g1	1.635	0.709577	0.00445845	0.343706	yes	up	1004.53	1528.22
TRINITY_DN42199_c0_g1	0.42	-1.25076	0.00446627	0.343706	yes	down	6.44	1.25
TRINITY_DN51994_c4_g1	2.108	1.07563	0.00451015	0.345995	yes	up	739.35	1691.26
TRINITY_DN44644_c0_g1	0.433	-1.20603	0.00455607	0.348425	yes	down	6.87	0.265
TRINITY_DN41774_c1_g1	0.474	-1.07658	0.00462691	0.352741	yes	down	16.9	5.735
TRINITY_DN47467_c0_g1	1.766	0.820351	0.00468288	0.355485	yes	up	27.115	47.165
TRINITY_DN33485_c0_g1	0.485	-1.04506	0.00469196	0.355485	yes	down	29.12	10.485
TRINITY_DN40087_c1_g1	2.251	1.17032	0.00475929	0.359473	yes	up	60.74	171.305
TRINITY_DN28175_c0_g1	0.437	-1.19593	0.0047981	0.360317	yes	down	13.655	3.4
TRINITY_DN46881_c0_g1	1.872	0.904341	0.00479991	0.360317	yes	up	152.57	285.135
TRINITY_DN26042_c0_g1	0.425	-1.23557	0.00480198	1	yes	down	4.61	0.495
TRINITY_DN42295_c1_g2	0.503	-0.991437	0.00484647	0.360841	yes	down	41.235	15.825
TRINITY_DN38105_c0_g1	0.433	-1.20844	0.00485133	0.360841	yes	down	12.485	2.95
TRINITY_DN41693_c0_g1	0.54	-0.889898	0.00486366	0.360841	yes	down	24.865	11.365
TRINITY_DN49482_c2_g1	0.535	-0.90127	0.00488715	0.360841	yes	down	59.43	25.27
TRINITY_DN32924_c0_g1	2.281	1.1897	0.00488754	0.360841	yes	up	13.33	41.11
TRINITY_DN39166_c1_g1	0.424	-1.2362	0.00490525	0.360841	yes	down	12.47	2.44
TRINITY_DN51436_c3_g1	1.867	0.900727	0.00491011	0.360841	yes	up	646.685	1169.48
TRINITY_DN45757_c3_g4	2.048	1.03396	0.00494646	0.362424	yes	up	43.24	94.015
TRINITY_DN40169_c0_g1	1.996	0.997086	0.00497915	0.363449	yes	up	10.77	22.87
TRINITY_DN46185_c0_g1	0.47	-1.08878	0.00499015	0.363449	yes	down	16.3	5.615
TRINITY_DN51712_c2_g1	2.208	1.14297	0.00505705	0.366566	yes	up	75.86	213.4
TRINITY_DN36272_c0_g1	0.424	-1.2377	0.0050629	0.366566	yes	down	5.505	0.75
TRINITY_DN25973_c0_g1	1.901	0.927097	0.00508414	0.367018	yes	up	11.17	21.43
TRINITY_DN36461_c0_g1	2.367	1.24297	0.00511573	0.368212	yes	up	0.83	4.4
TRINITY_DN46080_c0_g1	0.453	-1.14088	0.00514444	0.368263	yes	down	3.27	0.955
TRINITY_DN42998_c0_g2	0.425	-1.23337	0.00514654	0.368263	yes	down	4.5	0.805
TRINITY_DN27657_c0_g1	0.424	-1.23899	0.00519285	0.370426	yes	down	4.09	0.675
TRINITY_DN28437_c0_g1	1.92	0.94074	0.00520703	0.370426	yes	up	115.115	216.13
TRINITY_DN40130_c0_g2	2.193	1.13266	0.00527474	0.372495	yes	up	2.75	9.71
TRINITY_DN31310_c0_g1	0.43	-1.21818	0.00527572	0.372495	yes	down	7.525	1.59
TRINITY_DN49896_c1_g2	0.427	-1.22901	0.00528921	0.372495	yes	down	4.675	0.895
TRINITY_DN38409_c0_g1	0.456	-1.13135	0.00531436	0.372495	yes	down	14.7	4.37
TRINITY_DN48607_c0_g1	2.186	1.12804	0.0053313	0.372495	yes	up	10.525	26.665
TRINITY_DN51326_c2_g1	1.964	0.973651	0.00534241	0.372495	yes	up	41.185	88.37
TRINITY_DN45846_c0_g1	1.661	0.732386	0.0053518	0.372495	yes	up	1399.73	2179.62
TRINITY_DN27600_c0_g1	2.207	1.14192	0.00535887	0.372495	yes	up	4.47	12.305
TRINITY_DN47281_c1_g1	2.06	1.04299	0.00537311	0.372495	yes	up	22.22	49.565
TRINITY_DN51464_c0_g1	1.983	0.98752	0.00539829	0.373184	yes	up	66.62	130.915
TRINITY_DN33726_c0_g1	2.142	1.09921	0.00545539	0.373906	yes	up	17.545	43.515
TRINITY_DN44769_c0_g1	0.482	-1.05159	0.00545663	0.373906	yes	down	2.62	0.89
TRINITY_DN47876_c0_g1	2.079	1.05622	0.0054631	0.373906	yes	up	2.345	5.415
TRINITY_DN32535_c0_g1	1.836	0.87632	0.00547442	0.373906	yes	up	24.65	44.675
TRINITY_DN42839_c0_g1	2.126	1.08791	0.00548513	0.373906	yes	up	40.875	99.48
TRINITY_DN51223_c0_g1	0.54	-0.890255	0.00552818	0.374907	yes	down	39.54	18.155
TRINITY_DN31720_c0_g1	2.348	1.23133	0.00554415	0.374907	yes	up	1.87	9.225
TRINITY_DN40514_c0_g1	0.436	-1.19887	0.00555117	0.374907	yes	down	4.165	0.96
TRINITY_DN45904_c0_g1	1.678	0.746549	0.0055611	0.374907	yes	up	263.325	416.43
TRINITY_DN51610_c2_g1	2.02	1.01443	0.00560794	0.375169	yes	up	546.195	1255.85
TRINITY_DN46538_c0_g1	0.495	-1.01565	0.00561551	0.375169	yes	down	36.445	12.55
TRINITY_DN41207_c1_g1	2.341	1.22712	0.00564039	0.375169	yes	up	3.98	12.615
TRINITY_DN51411_c0_g2	1.849	0.886757	0.00565308	0.375169	yes	up	159.115	290.365
TRINITY_DN45847_c0_g1	0.453	-1.14159	0.00565502	0.375169	yes	down	24.25	6.94
TRINITY_DN46025_c0_g2	0.451	-1.14999	0.00569127	0.375169	yes	down	40.8	13.795
TRINITY_DN39640_c0_g1	2.341	1.22716	0.00570963	0.375169	yes	up	0.45	2.495
TRINITY_DN36990_c0_g1	1.827	0.869729	0.00572183	0.375169	yes	up	13.69	24.695
TRINITY_DN43885_c0_g1	0.438	-1.19151	0.00576934	0.375169	yes	down	4.915	1.15
TRINITY_DN48233_c0_g1	2.251	1.17085	0.00577363	0.375169	yes	up	0.935	3.015
TRINITY_DN52440_c1_g2	1.809	0.855105	0.00577492	0.375169	yes	up	175.385	306.365
TRINITY_DN50902_c0_g1	1.751	0.80837	0.0057958	0.375169	yes	up	24.59	41.19
TRINITY_DN46384_c1_g1	1.967	0.975923	0.00579939	0.375169	yes	up	47.435	97.86
TRINITY_DN49278_c1_g1	1.955	0.96728	0.00580619	0.375169	yes	up	28.56	57.73
TRINITY_DN40715_c0_g2	0.45	-1.15155	0.00584234	0.375169	yes	down	11.01	3.025
TRINITY_DN39538_c0_g1	0.531	-0.912005	0.00584395	0.375169	yes	down	55.28	23.27
TRINITY_DN32204_c0_g1	0.503	-0.991832	0.00584843	0.375169	yes	down	6.575	2.445
TRINITY_DN44251_c0_g1	1.858	0.893648	0.00586347	0.375169	yes	up	12.31	23
TRINITY_DN33052_c0_g1	0.564	-0.82747	0.00587679	0.375169	yes	down	36.94	16.845
TRINITY_DN44376_c0_g1	0.469	-1.09388	0.00588261	0.375169	yes	down	6.345	1.98
TRINITY_DN43831_c0_g1	2.004	1.00256	0.00588692	0.375169	yes	up	53.61	113.66
TRINITY_DN44209_c0_g1	2.298	1.20057	0.00590351	0.375249	yes	up	9.765	34.335
TRINITY_DN37949_c0_g1	0.436	-1.19919	0.0059481	0.377103	yes	down	5.18	1.135
TRINITY_DN48494_c0_g1	1.809	0.855522	0.00602644	0.381083	yes	up	501.475	901.295
TRINITY_DN43300_c1_g1	0.577	-0.793495	0.00607381	0.381141	yes	down	18.56	8.845
TRINITY_DN43837_c0_g1	1.863	0.897652	0.00607626	0.381141	yes	up	87.95	165.73
TRINITY_DN41851_c0_g1	2.14	1.09752	0.00607811	0.381141	yes	up	3.355	8.455
TRINITY_DN39434_c0_g1	2.21	1.14433	0.00608967	0.381141	yes	up	0.815	2.39
TRINITY_DN30743_c0_g1	1.961	0.97194	0.00610844	0.381286	yes	up	23.545	48.055
TRINITY_DN41365_c0_g1	1.698	0.764053	0.00612314	0.381286	yes	up	17.89	28.74
TRINITY_DN2879_c0_g1	0.431	-1.2139	0.00615007	0.381991	yes	down	12.03	2.07
TRINITY_DN39345_c0_g1	0.464	-1.10778	0.00619771	0.383312	yes	down	1.99	0.595
TRINITY_DN52251_c0_g1	1.914	0.936277	0.00620265	0.383312	yes	up	13.925	27.6
TRINITY_DN40107_c0_g1	0.479	-1.06206	0.00628973	0.387714	yes	down	16.575	5.565
TRINITY_DN18124_c0_g1	2.18	1.12408	0.00633663	1	yes	up	0.065	2.02
TRINITY_DN34216_c0_g1	2.116	1.08112	0.00633772	0.38969	yes	up	19.945	48.865
TRINITY_DN67994_c0_g1	0.452	-1.14583	0.00635047	1	yes	down	2.24	0.07
TRINITY_DN49314_c8_g1	1.629	0.70366	0.00637094	0.390751	yes	up	75.365	114.955
TRINITY_DN41587_c0_g2	1.894	0.921536	0.00638793	0.390814	yes	up	46.95	89.57
TRINITY_DN24396_c1_g1	2.213	1.14607	0.006429	0.391506	yes	up	0.445	7.175
TRINITY_DN66810_c0_g1	1.981	0.985905	0.00643125	0.391506	yes	up	72.085	149.84
TRINITY_DN22312_c0_g1	0.433	-1.20831	0.00646709	1	yes	down	2.29	0.37
TRINITY_DN51589_c1_g1	1.874	0.905779	0.00655277	0.39715	yes	up	641.95	1307.99
TRINITY_DN51510_c0_g1	0.454	-1.13788	0.00657147	0.39715	yes	down	26.01	6.505
TRINITY_DN52292_c1_g1	0.507	-0.97887	0.00657283	0.39715	yes	down	73.96	28.14
TRINITY_DN47194_c0_g1	1.733	0.792913	0.00658888	0.39715	yes	up	24.215	40.475
TRINITY_DN36303_c0_g1	0.441	-1.17962	0.00664593	1	yes	down	1.825	0.15
TRINITY_DN49003_c2_g1	2.282	1.19041	0.00666585	0.400803	yes	up	0.49	3.72
TRINITY_DN51074_c1_g1	1.622	0.698037	0.00670951	0.402439	yes	up	86.37	129.805
TRINITY_DN42844_c0_g1	0.449	-1.15625	0.00679948	0.406838	yes	down	5.33	1.345
TRINITY_DN33295_c0_g1	1.906	0.930237	0.00685858	0.409373	yes	up	8.37	16.185
TRINITY_DN52190_c3_g1	1.854	0.890288	0.0068953	0.410564	yes	up	13252.3	24071.6
TRINITY_DN51958_c2_g1	0.45	-1.15222	0.00694579	0.412324	yes	down	64.02	16.89
TRINITY_DN13090_c0_g1	1.933	0.951152	0.00696999	0.412324	yes	up	9.33	18.555
TRINITY_DN45344_c0_g1	1.851	0.887988	0.00697541	0.412324	yes	up	24.825	46.16
TRINITY_DN52334_c2_g1	0.448	-1.1587	0.00700625	0.412911	yes	down	498.575	125.48
TRINITY_DN46309_c0_g1	0.516	-0.953638	0.00701909	0.412911	yes	down	15.86	7.66
TRINITY_DN48278_c1_g1	0.474	-1.07711	0.00709125	0.415239	yes	down	33.58	10.685
TRINITY_DN48408_c1_g1	2.003	1.00183	0.00709259	0.415239	yes	up	55.055	118.905
TRINITY_DN52063_c0_g1	1.628	0.702893	0.00712692	0.415524	yes	up	138.985	210.765
TRINITY_DN46062_c0_g1	0.473	-1.08148	0.00713141	0.415524	yes	down	147.76	47.005
TRINITY_DN35376_c0_g1	0.521	-0.93943	0.00718821	0.416923	yes	down	24.985	10.005
TRINITY_DN44925_c0_g1	2.285	1.19193	0.0071895	0.416923	yes	up	15.215	78.565
TRINITY_DN23445_c0_g1	0.462	-1.11518	0.00722737	0.418128	yes	down	2.63	0.735
TRINITY_DN46307_c1_g1	0.58	-0.78581	0.00731157	0.422002	yes	down	131.02	58.88
TRINITY_DN50917_c0_g1	0.612	-0.70768	0.00739964	0.42608	yes	down	46.04	23.76
TRINITY_DN2912_c0_g1	0.441	-1.18041	0.00741884	0.426183	yes	down	2.87	0.355
TRINITY_DN40667_c0_g1	0.494	-1.01721	0.00746027	0.427559	yes	down	14.655	5.155
TRINITY_DN38536_c0_g1	0.48	-1.05869	0.00749054	0.427679	yes	down	3.4	1.095
TRINITY_DN38426_c1_g1	0.503	-0.992776	0.00750238	0.427679	yes	down	133.2	51.34
TRINITY_DN51960_c2_g1	2.267	1.18061	0.00751478	0.427679	yes	up	3.8	14.62
TRINITY_DN25935_c0_g1	2.255	1.17289	0.00756998	1	yes	up	0.645	4.525
TRINITY_DN51567_c0_g1	1.871	0.904184	0.007601	0.430022	yes	up	346.265	653.625
TRINITY_DN43862_c0_g1	0.456	-1.13378	0.00760129	0.430022	yes	down	3.355	0.94
TRINITY_DN40545_c0_g1	0.445	-1.16665	0.00763179	0.430022	yes	down	23.195	5.29
TRINITY_DN38791_c0_g1	2.018	1.01311	0.00765195	0.430022	yes	up	8.165	18.19
TRINITY_DN29778_c0_g1	2.247	1.1678	0.0076542	0.430022	yes	up	1.11	4.01
TRINITY_DN31975_c0_g1	1.768	0.822053	0.00770089	0.430022	yes	up	8.595	14.74
TRINITY_DN51966_c3_g1	0.451	-1.14915	0.00770728	0.430022	yes	down	12.265	1.16
TRINITY_DN46154_c1_g1	1.951	0.96398	0.00772739	0.430022	yes	up	169.905	344.28
TRINITY_DN1791_c0_g1	0.447	-1.16051	0.00773727	0.430022	yes	down	6.605	1.51
TRINITY_DN46049_c0_g1	0.578	-0.790998	0.00776676	0.430022	yes	down	29.7	13.8
TRINITY_DN41366_c0_g3	1.923	0.943442	0.00776992	0.430022	yes	up	15.13	30.535
TRINITY_DN51196_c3_g3	0.494	-1.01713	0.00779752	0.430022	yes	down	13.555	4.765
TRINITY_DN42092_c0_g1	1.862	0.897143	0.00780851	0.430022	yes	up	41.41	76.01
TRINITY_DN52040_c11_g1	1.649	0.722013	0.00782227	0.430022	yes	up	1077.47	1671.32
TRINITY_DN27065_c0_g1	0.441	-1.18058	0.00783509	0.430022	yes	down	7.18	1.135
TRINITY_DN88536_c0_g1	0.444	-1.17116	0.00783534	1	yes	down	2.875	0.33
TRINITY_DN37088_c0_g1	0.495	-1.01331	0.00783711	0.430022	yes	down	17.965	6.4
TRINITY_DN48233_c0_g2	1.859	0.894393	0.00785862	0.430237	yes	up	31.74	59.03
TRINITY_DN5765_c0_g1	2.258	1.17485	0.00788523	0.43039	yes	up	1.59	9.08
TRINITY_DN38283_c1_g1	0.442	-1.17893	0.00790549	1	yes	down	6.71	0.99
TRINITY_DN51459_c0_g1	1.904	0.928796	0.00791354	0.43039	yes	up	16.13	33.225
TRINITY_DN49010_c0_g1	0.521	-0.941178	0.00791416	0.43039	yes	down	16.945	6.775
TRINITY_DN52356_c4_g1	1.797	0.845547	0.00795327	0.431113	yes	up	226.675	387.53
TRINITY_DN34626_c0_g1	0.442	-1.17816	0.00795906	1	yes	down	2.535	0.395
TRINITY_DN52431_c0_g1	2.239	1.16266	0.00798025	0.431113	yes	up	0.795	2.91
TRINITY_DN45411_c0_g1	0.473	-1.08044	0.00798031	0.431113	yes	down	18.045	5.34
TRINITY_DN47192_c0_g1	1.871	0.903519	0.00804927	0.433258	yes	up	3.6	6.795
TRINITY_DN50372_c5_g1	0.458	-1.12718	0.00806036	0.433258	yes	down	12.575	4.08
TRINITY_DN41197_c0_g1	1.819	0.863075	0.00808243	0.433258	yes	up	127.67	228.645
TRINITY_DN54291_c0_g1	2.181	1.12472	0.00809083	0.433258	yes	up	10.75	31.475
TRINITY_DN25525_c0_g1	0.454	-1.13999	0.00811033	1	yes	down	3.78	0.3
TRINITY_DN52365_c1_g1	0.503	-0.990278	0.00814364	0.433412	yes	down	89.99	32.265
TRINITY_DN47443_c0_g1	1.956	0.967628	0.00814367	0.433412	yes	up	357.155	734.61
TRINITY_DN49485_c0_g1	2.08	1.05683	0.00816387	0.433412	yes	up	60.965	147.67
TRINITY_DN49862_c0_g1	1.765	0.819751	0.00817664	0.433412	yes	up	1309.15	2238.93
TRINITY_DN35387_c0_g1	2.2	1.13732	0.00818225	0.433412	yes	up	1	3.195
TRINITY_DN30952_c0_g1	0.452	-1.14718	0.00828244	1	yes	down	3.015	0.28
TRINITY_DN52048_c6_g1	1.772	0.825205	0.00829247	0.438301	yes	up	1928.75	3333.85
TRINITY_DN44017_c2_g1	0.446	-1.16425	0.00832722	0.439189	yes	down	3.595	0.735
TRINITY_DN51960_c1_g1	2.248	1.16853	0.00834529	0.439196	yes	up	4.48	18.215
TRINITY_DN50940_c1_g1	1.966	0.975295	0.00838662	0.44019	yes	up	46.35	96.455
TRINITY_DN49646_c0_g1	1.806	0.852539	0.00844157	0.44019	yes	up	11.78	21.01
TRINITY_DN33365_c0_g1	2.141	1.0984	0.0084567	0.44019	yes	up	0.265	4.345
TRINITY_DN39671_c0_g1	1.78	0.832212	0.00845783	0.44019	yes	up	89.765	152.405
TRINITY_DN40457_c0_g1	0.535	-0.902234	0.00847303	0.44019	yes	down	54.255	22.95
TRINITY_DN43551_c0_g1	1.692	0.758977	0.00848231	0.44019	yes	up	30.7	49.215
TRINITY_DN41173_c1_g1	1.815	0.85991	0.00850536	0.44019	yes	up	35.23	63.01
TRINITY_DN49168_c0_g2	0.523	-0.936301	0.00850808	0.44019	yes	down	110.595	47.51
TRINITY_DN44783_c0_g1	0.452	-1.14656	0.00857156	0.441829	yes	down	6.55	1.53
TRINITY_DN48405_c0_g1	1.677	0.745759	0.00857587	0.441829	yes	up	443.4	701.435
TRINITY_DN44300_c0_g1	1.705	0.769537	0.00861506	0.442293	yes	up	27.295	44.27
TRINITY_DN46533_c0_g1	1.612	0.688716	0.00863211	0.442293	yes	up	505.84	739.34
TRINITY_DN50293_c0_g2	0.507	-0.980176	0.00863909	0.442293	yes	down	10.435	4.05
TRINITY_DN51564_c1_g2	1.766	0.82046	0.00872185	0.445597	yes	up	9.635	16.755
TRINITY_DN36772_c1_g1	2.239	1.16275	0.00876101	0.445597	yes	up	0.88	4.515
TRINITY_DN24703_c0_g1	2.178	1.12301	0.00877385	0.445597	yes	up	0.175	1.79
TRINITY_DN51365_c0_g3	1.664	0.734393	0.00878246	0.445597	yes	up	41.99	65.89
TRINITY_DN13942_c0_g1	2.091	1.06416	0.00879468	0.445597	yes	up	8.625	21.405
TRINITY_DN45005_c1_g1	0.453	-1.14389	0.00882755	0.446339	yes	down	10.815	2.405
TRINITY_DN51310_c0_g1	1.777	0.829689	0.00889199	0.447861	yes	up	44.255	81.26
TRINITY_DN51556_c1_g1	1.838	0.87808	0.00890576	0.447861	yes	up	123.485	231.67
TRINITY_DN42224_c0_g1	2.003	1.00214	0.0089211	0.447861	yes	up	14.19	30.62
TRINITY_DN35171_c0_g1	0.517	-0.951928	0.00894891	0.447861	yes	down	70.51	27.375
TRINITY_DN67151_c0_g1	0.448	-1.15742	0.00895936	0.447861	yes	down	4.11	0.785
TRINITY_DN41810_c0_g1	0.477	-1.06829	0.00897748	0.447861	yes	down	3.915	1.33
TRINITY_DN1701_c0_g1	2.083	1.05873	0.00898576	0.447861	yes	up	5.66	14.025
TRINITY_DN47493_c0_g1	0.555	-0.848274	0.00901218	0.448265	yes	down	16.59	7.015
TRINITY_DN40905_c0_g1	1.964	0.973725	0.00906713	0.448928	yes	up	5.325	11.755
TRINITY_DN44398_c0_g1	1.728	0.788723	0.00907931	0.448928	yes	up	121.83	204.485
TRINITY_DN96197_c0_g1	0.489	-1.03327	0.00909175	0.448928	yes	down	15.46	5.1
TRINITY_DN30337_c0_g1	2.214	1.14693	0.00910723	0.448928	yes	up	6.155	22.045
TRINITY_DN47250_c0_g1	0.584	-0.775428	0.00913735	0.448928	yes	down	16.23	7.32
TRINITY_DN52193_c0_g1	1.78	0.832063	0.00914174	0.448928	yes	up	124.245	216.625
TRINITY_DN43251_c0_g1	0.464	-1.10844	0.00915394	0.448928	yes	down	18.995	5.25
TRINITY_DN49159_c0_g1	0.462	-1.11525	0.009233	0.450524	yes	down	22.29	5.965
TRINITY_DN47466_c0_g1	1.734	0.79422	0.00923764	0.450524	yes	up	52.97	85
TRINITY_DN10124_c0_g1	2.225	1.15382	0.00925081	0.450524	yes	up	3.37	13.75
TRINITY_DN36876_c0_g1	0.476	-1.06966	0.00926011	0.450524	yes	down	56.665	17.485
TRINITY_DN42334_c0_g1	0.485	-1.04472	0.00930951	0.451756	yes	down	13.47	4.345
TRINITY_DN95643_c0_g1	1.974	0.981258	0.00932871	0.451756	yes	up	29.025	61.47
TRINITY_DN42010_c0_g1	0.464	-1.10785	0.00934082	0.451756	yes	down	5.305	1.43
TRINITY_DN49548_c0_g1	0.51	-0.972414	0.00939122	0.453298	yes	down	46.915	17.75
TRINITY_DN44493_c0_g1	1.762	0.816951	0.00945262	0.455363	yes	up	62.735	106.305
TRINITY_DN49827_c0_g2	1.834	0.875184	0.009475	0.455544	yes	up	59.59	106.44
TRINITY_DN28069_c0_g1	2.204	1.13993	0.00952748	0.457169	yes	up	1.115	4.08
TRINITY_DN37096_c0_g1	0.457	-1.12831	0.00954486	1	yes	down	2.01	0.2
TRINITY_DN36680_c1_g1	2.075	1.05328	0.00956953	0.457542	yes	up	23.66	58.225
TRINITY_DN43774_c0_g1	1.734	0.794475	0.00957264	0.457542	yes	up	36.41	60.56
TRINITY_DN46391_c0_g2	2.166	1.11526	0.00957333	1	yes	up	0.33	3.14
TRINITY_DN38224_c0_g1	0.465	-1.10588	0.00961779	0.458319	yes	down	2.03	0.545
TRINITY_DN52529_c4_g2	1.976	0.982539	0.00969071	0.458319	yes	up	38.155	78.265
TRINITY_DN50363_c0_g1	1.821	0.865034	0.00970252	0.458319	yes	up	395.37	716.6
TRINITY_DN51985_c0_g2	1.679	0.74727	0.00972272	0.458319	yes	up	23.975	37.535
TRINITY_DN44646_c2_g1	2.056	1.03974	0.0097293	0.458319	yes	up	17.485	42.035
TRINITY_DN47149_c0_g2	0.452	-1.14625	0.00972977	0.458319	yes	down	6.085	1.175
TRINITY_DN35051_c0_g1	0.493	-1.02029	0.00976637	0.458319	yes	down	8.475	2.825
TRINITY_DN45811_c0_g1	0.527	-0.925213	0.00977003	0.458319	yes	down	55.145	22.42
TRINITY_DN50236_c1_g1	2.211	1.14488	0.00978809	0.458319	yes	up	1.005	3.975
TRINITY_DN33285_c0_g1	0.455	-1.13485	0.00980412	0.458319	yes	down	8.835	1.115
TRINITY_DN47427_c0_g3	1.962	0.972593	0.00981304	0.458319	yes	up	8.895	18.425
TRINITY_DN38467_c0_g1	0.471	-1.08767	0.00983096	0.458319	yes	down	7.86	2.24
TRINITY_DN48600_c0_g2	1.744	0.802012	0.00983236	0.458319	yes	up	43.615	63.115
TRINITY_DN38905_c0_g1	1.6	0.678028	0.00989825	0.460513	yes	up	47.635	71.365
TRINITY_DN43609_c0_g1	1.797	0.845448	0.00993161	0.461189	yes	up	540.785	957.565
TRINITY_DN33681_c0_g1	0.454	-1.1404	0.0099778	0.462404	yes	down	11.46	2.355
TRINITY_DN52324_c1_g1	1.593	0.671692	0.00999558	0.462404	yes	up	824.57	1201.77
TRINITY_DN49189_c0_g1	1.675	0.743858	0.0100315	0.463192	yes	up	143.725	228.375
TRINITY_DN45830_c0_g1	1.729	0.789953	0.0100552	0.46341	yes	up	68.155	113.23
TRINITY_DN49086_c1_g2	1.864	0.898633	0.0101329	0.465659	yes	up	14.355	27.17
TRINITY_DN48573_c0_g1	2.047	1.03342	0.0101651	0.465659	yes	up	2.405	7.08
TRINITY_DN43931_c0_g1	1.592	0.670932	0.0102122	0.465659	yes	up	45.42	66.975
TRINITY_DN50040_c0_g1	1.828	0.870497	0.0102358	0.465659	yes	up	68.995	125.22
TRINITY_DN46804_c0_g4	0.46	-1.1201	0.0102502	0.465659	yes	down	5.865	1.355
TRINITY_DN40829_c0_g1	1.868	0.901757	0.0102812	0.465659	yes	up	8.785	16.69
TRINITY_DN42379_c0_g1	0.486	-1.04149	0.010294	0.465659	yes	down	29.355	10.155
TRINITY_DN45626_c0_g1	1.904	0.929037	0.0103399	0.465659	yes	up	10.13	23.935
TRINITY_DN50796_c0_g2	1.595	0.673117	0.010357	0.465659	yes	up	70.66	105.225
TRINITY_DN44954_c0_g1	1.916	0.938107	0.0103683	0.465659	yes	up	12.535	25.32
TRINITY_DN38212_c0_g1	0.525	-0.929703	0.0103761	0.465659	yes	down	11.94	4.805
TRINITY_DN38222_c0_g1	2.156	1.10818	0.0103816	0.465659	yes	up	2.555	8.3
TRINITY_DN39325_c0_g1	2.171	1.11864	0.0103831	0.465659	yes	up	3.355	10.92
TRINITY_DN41073_c0_g1	0.455	-1.13743	0.0103874	0.465659	yes	down	4.195	0.76
TRINITY_DN47423_c2_g1	0.488	-1.03563	0.0103894	0.465659	yes	down	95.425	31.5
TRINITY_DN44608_c1_g1	0.469	-1.091	0.0104167	0.465737	yes	down	23.59	6.595
TRINITY_DN52473_c0_g4	0.468	-1.09692	0.0104292	0.465737	yes	down	7.66	1.98
TRINITY_DN45287_c2_g1	1.928	0.947088	0.0104885	0.46753	yes	up	57.44	116.56
TRINITY_DN51424_c0_g2	1.98	0.985458	0.0105194	0.468048	yes	up	12.145	27.37
TRINITY_DN37094_c0_g1	0.548	-0.867751	0.0105383	0.468048	yes	down	79.645	34.475
TRINITY_DN44645_c2_g1	2.125	1.0873	0.0105694	0.468577	yes	up	0.435	4.3
TRINITY_DN39362_c0_g2	0.553	-0.854857	0.0106167	0.468852	yes	down	18.345	7.895
TRINITY_DN41687_c0_g2	2.157	1.10911	0.0106368	0.468852	yes	up	2.665	19.415
TRINITY_DN37100_c0_g1	0.457	-1.1296	0.0106426	1	yes	down	5	0.685
TRINITY_DN49334_c0_g1	0.533	-0.90712	0.0106449	0.468852	yes	down	242.815	97.29
TRINITY_DN43989_c0_g1	2.105	1.07409	0.0106522	0.468852	yes	up	9.195	25.905
TRINITY_DN35724_c0_g1	0.599	-0.739545	0.0106945	0.469264	yes	down	76.63	38.24
TRINITY_DN46470_c0_g1	1.729	0.790262	0.0107	0.469264	yes	up	39.4	64.745
TRINITY_DN33165_c0_g1	0.573	-0.80413	0.0107891	0.471324	yes	down	25.695	11.975
TRINITY_DN39630_c0_g1	1.645	0.718404	0.0108092	0.471324	yes	up	54.745	84.125
TRINITY_DN51821_c2_g1	0.552	-0.857837	0.0108409	0.471324	yes	down	160.43	70.26
TRINITY_DN50578_c0_g1	2.053	1.03763	0.0108496	0.471324	yes	up	9.44	22.65
TRINITY_DN44490_c0_g1	0.539	-0.89191	0.0108593	0.471324	yes	down	10.025	4.005
TRINITY_DN38852_c1_g1	2.178	1.12303	0.0108625	0.471324	yes	up	10.4	45.245
TRINITY_DN35548_c0_g1	1.723	0.785176	0.0109413	0.473559	yes	up	12.12	20.14
TRINITY_DN40888_c0_g1	1.952	0.965015	0.0109635	0.473559	yes	up	36.965	76.09
TRINITY_DN38715_c0_g1	0.475	-1.07357	0.0109905	0.473559	yes	down	3	0.855
TRINITY_DN31165_c0_g1	2.175	1.1211	0.0110096	0.473559	yes	up	1.925	6.89
TRINITY_DN46316_c0_g1	0.554	-0.851147	0.0110107	0.473559	yes	down	9.59	4.59
TRINITY_DN48478_c1_g1	1.853	0.88986	0.0110474	0.473585	yes	up	19.965	36.775
TRINITY_DN52048_c2_g1	1.846	0.88436	0.0110667	0.473585	yes	up	101.865	188.025
TRINITY_DN50395_c4_g1	1.737	0.796193	0.0110828	0.473585	yes	up	62.725	106.675
TRINITY_DN13898_c0_g1	0.517	-0.950528	0.0111097	0.473585	yes	down	16.91	6.42
TRINITY_DN34145_c0_g1	2.007	1.00494	0.0111338	0.473585	yes	up	12.195	27.685
TRINITY_DN51327_c0_g1	1.874	0.90634	0.011151	0.473585	yes	up	615.515	1189.73
TRINITY_DN48593_c3_g1	2.012	1.00857	0.011166	0.473585	yes	up	37.885	82.75
TRINITY_DN44805_c0_g1	1.695	0.761668	0.0111752	0.473585	yes	up	11.13	17.98
TRINITY_DN46247_c0_g2	0.527	-0.922798	0.0111855	0.473585	yes	down	29.925	13.875
TRINITY_DN31895_c0_g2	0.472	-1.08452	0.0112196	1	yes	down	4.16	0.335
TRINITY_DN45005_c0_g1	0.459	-1.12342	0.0112335	0.474315	yes	down	3.23	0.52
TRINITY_DN45971_c0_g2	0.471	-1.08583	0.0112415	0.474315	yes	down	2.76	0.735
TRINITY_DN49455_c0_g1	1.933	0.950809	0.0113217	0.475176	yes	up	158.66	327.44
TRINITY_DN45102_c0_g1	1.761	0.816122	0.011331	0.475176	yes	up	167.33	283.915
TRINITY_DN38216_c0_g1	0.466	-1.10099	0.0113388	0.475176	yes	down	53.875	13.77
TRINITY_DN41282_c2_g1	2.171	1.11828	0.0113396	0.475176	yes	up	0.56	2.065
TRINITY_DN47616_c0_g2	1.988	0.991086	0.011374	1	yes	up	0	2.345
TRINITY_DN43940_c0_g1	1.697	0.763013	0.0114085	0.477245	yes	up	68.695	110.94
TRINITY_DN32506_c0_g1	0.473	-1.08003	0.0114447	0.477945	yes	down	9.675	2.705
TRINITY_DN42712_c0_g1	0.488	-1.03472	0.0114807	0.478629	yes	down	38.375	12.45
TRINITY_DN48846_c0_g2	1.963	0.973069	0.0115289	0.479012	yes	up	75.905	161.81
TRINITY_DN40159_c0_g1	0.497	-1.00725	0.011529	0.479012	yes	down	7.665	2.62
TRINITY_DN51890_c14_g1	1.717	0.780146	0.0116037	0.481298	yes	up	1606.87	2566.36
TRINITY_DN50001_c10_g1	2.1	1.07032	0.0116873	0.483174	yes	up	47.075	129.34
TRINITY_DN52508_c1_g2	0.498	-1.00481	0.0116884	0.483174	yes	down	7.495	2.835
TRINITY_DN49513_c0_g1	1.597	0.675127	0.011787	0.486427	yes	up	23.315	34.615
TRINITY_DN51008_c1_g1	0.563	-0.828991	0.0118132	0.486687	yes	down	128.16	59.875
TRINITY_DN31207_c0_g1	2.095	1.06671	0.011852	0.487466	yes	up	0.27	2.675
TRINITY_DN47149_c1_g1	2.082	1.0578	0.0119122	1	yes	up	0.195	2.465
TRINITY_DN47258_c5_g1	1.824	0.867094	0.0119135	0.488367	yes	up	188.76	333.7
TRINITY_DN51398_c0_g1	1.755	0.811339	0.0119138	0.488367	yes	up	476.47	810.68
TRINITY_DN14927_c0_g1	2.146	1.1015	0.0119268	1	yes	up	0.69	4.41
TRINITY_DN42747_c0_g1	0.512	-0.966998	0.0119948	0.490141	yes	down	3.64	1.33
TRINITY_DN43808_c0_g1	0.504	-0.988616	0.0119972	0.490141	yes	down	5.13	1.78
TRINITY_DN6609_c0_g1	0.518	-0.94817	0.012042	0.491152	yes	down	34.25	12.78
TRINITY_DN46605_c3_g2	1.934	0.951513	0.0121074	0.49232	yes	up	6.155	12.935
TRINITY_DN48561_c0_g1	1.941	0.957088	0.0121111	0.49232	yes	up	33.46	70.51
TRINITY_DN51528_c2_g1	0.55	-0.862567	0.0121582	0.49232	yes	down	112.96	51.835
TRINITY_DN44013_c0_g1	0.468	-1.09533	0.0121793	0.49232	yes	down	11.06	2.645
TRINITY_DN40297_c0_g1	1.557	0.639159	0.0121806	0.49232	yes	up	260.355	389.425
TRINITY_DN46426_c0_g3	2.163	1.11273	0.0121913	0.49232	yes	up	1.175	5.465
TRINITY_DN49671_c1_g1	1.735	0.794676	0.0122303	0.492528	yes	up	50.085	88.255
TRINITY_DN48013_c2_g1	1.814	0.85909	0.0122368	0.492528	yes	up	153.465	277.25
TRINITY_DN48921_c0_g1	0.492	-1.02459	0.0122569	0.492528	yes	down	3.02	0.985
TRINITY_DN35992_c0_g1	0.463	-1.11125	0.0122957	1	yes	down	1.705	0.4
TRINITY_DN48672_c0_g1	0.473	-1.08053	0.0123927	0.497173	yes	down	5.785	1.63
TRINITY_DN51709_c0_g1	0.509	-0.974879	0.0124708	0.499487	yes	down	8.93	3.24
TRINITY_DN49099_c0_g1	0.529	-0.917631	0.0125085	0.500175	yes	down	5.955	2.355
TRINITY_DN49400_c0_g1	0.547	-0.870704	0.0126194	0.503787	yes	down	96.915	41.495
TRINITY_DN49329_c0_g1	0.564	-0.827478	0.0126755	0.504631	yes	down	13.16	5.465
TRINITY_DN52064_c6_g1	0.464	-1.10626	0.0126818	0.504631	yes	down	10.995	2.15
TRINITY_DN44909_c0_g2	1.912	0.935277	0.0127091	0.504897	yes	up	3.875	7.795
TRINITY_DN38811_c0_g1	1.699	0.76485	0.0127744	0.505544	yes	up	25.27	41.255
TRINITY_DN52337_c0_g1	0.475	-1.07413	0.0127868	0.505544	yes	down	9.01	2.435
TRINITY_DN35698_c0_g1	1.823	0.866456	0.012823	0.505544	yes	up	3.53	6.555
TRINITY_DN44330_c0_g1	1.585	0.664837	0.0128442	0.505544	yes	up	53.985	81.07
TRINITY_DN51476_c0_g1	0.522	-0.93758	0.0128572	0.505544	yes	down	9.895	3.82
TRINITY_DN49430_c1_g1	0.52	-0.942438	0.0128576	0.505544	yes	down	18.245	6.96
TRINITY_DN43013_c0_g1	0.469	-1.09081	0.0128859	0.505544	yes	down	7.46	1.82
TRINITY_DN46900_c0_g1	1.808	0.85464	0.0128906	0.505544	yes	up	19.81	34.77
TRINITY_DN36896_c0_g1	2.027	1.01922	0.0129401	0.505885	yes	up	1.565	3.845
TRINITY_DN51653_c1_g2	1.674	0.743225	0.0129407	0.505885	yes	up	3223.66	5140.07
TRINITY_DN47018_c2_g1	1.756	0.81264	0.0129616	0.505894	yes	up	56.45	97.19
TRINITY_DN49877_c1_g1	1.789	0.839374	0.0130336	0.50718	yes	up	398.37	691.9
TRINITY_DN47520_c0_g1	0.553	-0.853402	0.013036	0.50718	yes	down	26.67	11.165
TRINITY_DN52231_c2_g1	1.831	0.872852	0.0130747	0.50788	yes	up	7.58	14.695
TRINITY_DN9567_c0_g1	0.479	-1.06077	0.0130956	1	yes	down	3.045	0.27
TRINITY_DN24096_c0_g1	1.606	0.683173	0.0131292	0.509189	yes	up	20.27	30.615
TRINITY_DN40461_c0_g1	2.004	1.00314	0.0131785	0.509499	yes	up	7.635	17.88
TRINITY_DN22554_c0_g1	1.812	0.857283	0.0131879	0.509499	yes	up	5.305	9.88
TRINITY_DN51600_c3_g2	1.95	0.963542	0.0132156	0.509499	yes	up	46.625	98.745
TRINITY_DN47826_c0_g1	1.589	0.668538	0.0132205	0.509499	yes	up	186.64	276.19
TRINITY_DN51443_c2_g1	0.572	-0.805517	0.0132631	0.509956	yes	down	12.355	5.055
TRINITY_DN38070_c1_g2	1.671	0.740739	0.0132779	0.509956	yes	up	14.2	22.635
TRINITY_DN42063_c0_g1	1.671	0.740921	0.0132949	0.509956	yes	up	90.31	122.325
TRINITY_DN45378_c0_g1	1.685	0.752385	0.0133479	0.510124	yes	up	4.865	7.945
TRINITY_DN42075_c0_g1	2.131	1.09171	0.0134018	0.510124	yes	up	2.01	6.97
TRINITY_DN46299_c0_g1	0.506	-0.982824	0.0134165	0.510124	yes	down	2.73	0.96
TRINITY_DN67543_c0_g1	2.092	1.06488	0.0134452	0.510124	yes	up	3.74	10.635
TRINITY_DN41499_c0_g1	1.991	0.99364	0.013451	0.510124	yes	up	4.95	11.48
TRINITY_DN21920_c0_g1	0.514	-0.960371	0.0134641	1	yes	down	4.695	0
TRINITY_DN39596_c1_g1	0.499	-1.00334	0.0134733	1	yes	down	13.925	0.49
TRINITY_DN37891_c0_g1	1.709	0.77336	0.0134762	0.510124	yes	up	35.965	59
TRINITY_DN45295_c1_g1	1.662	0.732757	0.0134797	0.510124	yes	up	203.8	324.775
TRINITY_DN34847_c0_g1	2.084	1.0594	0.0134959	0.510124	yes	up	0.775	2.24
TRINITY_DN46724_c1_g1	0.505	-0.985513	0.0135162	0.510124	yes	down	142.31	54.06
TRINITY_DN48518_c0_g1	0.59	-0.76054	0.0135214	0.510124	yes	down	12.155	6.13
TRINITY_DN35019_c0_g1	2.072	1.05073	0.0135285	0.510124	yes	up	2.77	7.64
TRINITY_DN42292_c0_g1	0.485	-1.04454	0.0135728	0.510393	yes	down	65.41	19.39
TRINITY_DN30440_c0_g1	1.875	0.906949	0.0135977	0.510393	yes	up	8.805	15.265
TRINITY_DN43075_c0_g1	0.483	-1.05034	0.0136064	0.510393	yes	down	16.27	4.54
TRINITY_DN50894_c3_g2	0.515	-0.956058	0.0136473	0.510393	yes	down	24.835	9.225
TRINITY_DN41715_c0_g1	0.472	-1.08307	0.013653	0.510393	yes	down	2.39	0.57
TRINITY_DN40156_c0_g1	0.505	-0.985749	0.0137235	0.510393	yes	down	40.9	14.195
TRINITY_DN48777_c0_g1	1.649	0.721899	0.0137292	0.510393	yes	up	25.81	40.405
TRINITY_DN40439_c0_g1	0.499	-1.00317	0.0137693	0.510393	yes	down	8.105	2.65
TRINITY_DN49258_c2_g1	0.555	-0.848884	0.0137943	0.510393	yes	down	92.57	42.16
TRINITY_DN38806_c0_g1	2.07	1.04932	0.0137972	0.510393	yes	up	5.31	15.475
TRINITY_DN30395_c0_g1	2.086	1.06076	0.0138241	0.510393	yes	up	4.97	14.125
TRINITY_DN39611_c0_g1	1.642	0.715854	0.013826	0.510393	yes	up	15.755	25.395
TRINITY_DN27531_c0_g1	0.523	-0.933893	0.0138321	0.510393	yes	down	16.525	6.35
TRINITY_DN36217_c0_g1	0.477	-1.06703	0.0138388	0.510393	yes	down	4.15	1.1
TRINITY_DN50670_c0_g2	1.737	0.79697	0.0138485	0.510393	yes	up	37.275	63.82
TRINITY_DN37752_c0_g1	2.066	1.0468	0.0138849	0.510966	yes	up	4.17	11.335
TRINITY_DN51744_c0_g2	0.469	-1.09114	0.0138947	1	yes	down	8.075	1.92
TRINITY_DN32453_c0_g1	2.049	1.03493	0.0139265	0.511725	yes	up	4.04	10.54
TRINITY_DN50073_c1_g1	0.588	-0.765484	0.0139783	0.512313	yes	down	38.245	18.35
TRINITY_DN49674_c2_g1	2.058	1.04098	0.0139844	0.512313	yes	up	12.015	30.445
TRINITY_DN46338_c8_g3	2.027	1.0191	0.0140085	0.512429	yes	up	6.28	15.54
TRINITY_DN40426_c0_g1	1.775	0.828073	0.0141307	0.51546	yes	up	3.535	6.405
TRINITY_DN46258_c0_g1	0.517	-0.952303	0.0141334	0.51546	yes	down	4.22	1.465
TRINITY_DN34610_c0_g1	1.781	0.833074	0.0141569	0.515546	yes	up	1985.73	3486.46
TRINITY_DN51970_c4_g4	2.117	1.0822	0.0141756	1	yes	up	0.9	4.76
TRINITY_DN47468_c2_g2	0.541	-0.887615	0.0141963	0.515979	yes	down	52.255	21.615
TRINITY_DN41416_c0_g1	1.666	0.736752	0.0142109	0.515979	yes	up	12.295	19.755
TRINITY_DN42569_c1_g3	2.053	1.03754	0.0142445	0.516153	yes	up	1.39	3.74
TRINITY_DN37119_c0_g1	1.772	0.825651	0.0142693	0.516153	yes	up	30.615	53.11
TRINITY_DN49788_c0_g1	0.553	-0.855448	0.014279	0.516153	yes	down	33.09	14.1
TRINITY_DN50392_c1_g1	1.772	0.825616	0.014308	0.51644	yes	up	6.62	11.7
TRINITY_DN50440_c0_g1	2.097	1.06845	0.0143482	0.517126	yes	up	1.81	5.505
TRINITY_DN30114_c0_g1	0.472	-1.08192	0.0143999	0.51747	yes	down	3.35	0.53
TRINITY_DN50970_c0_g1	1.712	0.77585	0.0144027	0.51747	yes	up	271.575	452.555
TRINITY_DN50590_c4_g5	2.03	1.02161	0.0144212	0.51747	yes	up	3.57	9.11
TRINITY_DN52122_c0_g1	1.742	0.800415	0.0145105	0.518138	yes	up	179.79	306.245
TRINITY_DN52416_c1_g2	0.592	-0.757244	0.0145156	0.518138	yes	down	17.095	8.31
TRINITY_DN49559_c1_g1	1.594	0.672459	0.0145547	0.518138	yes	up	92.89	137.26
TRINITY_DN52406_c2_g1	1.803	0.850255	0.0145754	0.518138	yes	up	8.685	14.8
TRINITY_DN49511_c0_g1	1.701	0.766705	0.0145835	0.518138	yes	up	30.76	44.32
TRINITY_DN44752_c0_g1	1.891	0.919168	0.0146014	0.518138	yes	up	17.02	34.385
TRINITY_DN49975_c0_g2	1.678	0.746412	0.0146018	0.518138	yes	up	34.165	55.315
TRINITY_DN46331_c0_g1	1.782	0.83374	0.0146092	0.518138	yes	up	1.51	2.72
TRINITY_DN44104_c0_g1	0.483	-1.05063	0.0146379	0.518407	yes	down	9.22	2.39
TRINITY_DN39924_c0_g1	0.513	-0.962239	0.0148097	0.522759	yes	down	9.265	3.405
TRINITY_DN44502_c0_g1	0.518	-0.950304	0.0148263	0.522759	yes	down	12.255	4.55
TRINITY_DN31127_c0_g1	0.472	-1.0817	0.014832	0.522759	yes	down	4.51	0.86
TRINITY_DN48198_c0_g8	1.976	0.982266	0.0148491	0.522759	yes	up	2.005	4.635
TRINITY_DN37130_c0_g1	0.476	-1.07106	0.0148676	0.522759	yes	down	7.33	1.77
TRINITY_DN47195_c0_g2	1.585	0.66439	0.0149378	0.52317	yes	up	41.735	62.075
TRINITY_DN42628_c1_g1	1.826	0.868904	0.014944	0.52317	yes	up	3.57	6.72
TRINITY_DN47302_c1_g2	0.499	-1.00166	0.0149531	0.52317	yes	down	110.34	35.875
TRINITY_DN50998_c0_g1	1.966	0.975313	0.0149814	0.52317	yes	up	3.155	6.855
TRINITY_DN49933_c0_g1	1.679	0.747255	0.0149862	0.52317	yes	up	49.94	78.675
TRINITY_DN38247_c0_g1	2.089	1.06286	0.0150354	0.523645	yes	up	7.625	23.53
TRINITY_DN47145_c0_g2	1.971	0.979005	0.0150556	0.523645	yes	up	7.935	17.88
TRINITY_DN43453_c0_g1	1.719	0.781613	0.0150832	0.523645	yes	up	4.665	7.835
TRINITY_DN44016_c0_g1	0.49	-1.02895	0.0150854	0.523645	yes	down	132.135	40.56
TRINITY_DN46550_c0_g1	1.884	0.913428	0.0151165	0.523982	yes	up	15.085	24.37
TRINITY_DN39992_c0_g1	0.648	-0.625769	0.015143	0.524159	yes	down	60.705	33.445
TRINITY_DN36198_c0_g1	0.507	-0.979978	0.0151637	1	yes	down	3.435	0.115
TRINITY_DN43008_c0_g1	0.566	-0.820292	0.0152005	0.524378	yes	down	8.075	3.575
TRINITY_DN49008_c0_g1	0.516	-0.953656	0.0152016	0.524378	yes	down	19.25	7.02
TRINITY_DN46606_c0_g1	1.56	0.641856	0.0152136	0.524378	yes	up	93.955	136.685
TRINITY_DN41526_c1_g1	1.804	0.850906	0.0153455	0.526231	yes	up	7.19	13.39
TRINITY_DN46074_c0_g1	1.953	0.965942	0.0153613	0.526231	yes	up	39.065	85.63
TRINITY_DN45732_c1_g1	1.704	0.768546	0.0153747	0.526231	yes	up	8.845	15.02
TRINITY_DN46219_c0_g1	2.037	1.02677	0.0153982	0.526231	yes	up	1.055	2.84
TRINITY_DN13816_c0_g1	0.552	-0.856414	0.0154032	0.526231	yes	down	130.975	55.835
TRINITY_DN32249_c0_g1	0.483	-1.04913	0.0154253	0.526231	yes	down	13.04	3.56
TRINITY_DN51436_c2_g1	1.811	0.856728	0.0154293	0.526231	yes	up	66.555	122.055
TRINITY_DN46619_c0_g1	1.757	0.812779	0.0154397	0.526231	yes	up	168.85	292.13
TRINITY_DN51074_c0_g2	0.494	-1.01853	0.0154609	0.526231	yes	down	13.115	3.975
TRINITY_DN46702_c0_g1	0.515	-0.956409	0.0155064	0.526682	yes	down	10.88	4.065
TRINITY_DN50907_c0_g1	0.498	-1.00522	0.0155193	0.526682	yes	down	22.895	4.98
TRINITY_DN33801_c0_g1	0.5	-0.999703	0.0155388	0.526682	yes	down	2.515	0.81
TRINITY_DN47602_c1_g2	0.597	-0.744144	0.01558	0.527349	yes	down	109.905	54.97
TRINITY_DN37984_c0_g1	0.485	-1.04468	0.0156111	0.527672	yes	down	5.34	1.48
TRINITY_DN33325_c0_g1	2.027	1.01911	0.0156704	0.528379	yes	up	6.195	15.865
TRINITY_DN48214_c0_g1	0.566	-0.821991	0.0156945	0.528379	yes	down	47.83	22.065
TRINITY_DN47036_c1_g1	1.956	0.967946	0.0156968	0.528379	yes	up	3.325	8.165
TRINITY_DN12237_c0_g1	2.024	1.0173	0.0157037	1	yes	up	1.15	10.82
TRINITY_DN41741_c0_g1	0.543	-0.879762	0.0157451	0.528809	yes	down	33.85	15.175
TRINITY_DN48694_c0_g1	1.589	0.6683	0.0157528	0.528809	yes	up	57.285	84.855
TRINITY_DN48562_c1_g2	1.778	0.830038	0.0158026	0.528968	yes	up	19.05	34.825
TRINITY_DN51890_c12_g1	1.766	0.820246	0.0158171	0.528968	yes	up	207.6	364.145
TRINITY_DN35302_c0_g1	1.955	0.967497	0.0158298	0.528968	yes	up	11.515	25.69
TRINITY_DN50406_c0_g1	0.636	-0.653593	0.0158938	0.528968	yes	down	1232.94	658.12
TRINITY_DN41369_c0_g1	1.865	0.899045	0.0158988	0.528968	yes	up	77.55	151.89
TRINITY_DN25292_c0_g1	1.828	0.870243	0.0159157	0.528968	yes	up	8.575	16.08
TRINITY_DN26226_c1_g1	2.077	1.05416	0.0159273	0.528968	yes	up	3.04	9.3
TRINITY_DN40801_c0_g3	0.485	-1.04334	0.0159481	0.528968	yes	down	5.4	0.725
TRINITY_DN34666_c0_g1	1.69	0.756946	0.0159632	0.528968	yes	up	37.445	62.76
TRINITY_DN46006_c1_g1	1.821	0.865023	0.0159737	0.528968	yes	up	52.68	98.7
TRINITY_DN48567_c0_g1	0.505	-0.985784	0.016039	0.530413	yes	down	50.265	17.17
TRINITY_DN51965_c0_g1	0.574	-0.80064	0.0160782	0.530615	yes	down	26.1	10.85
TRINITY_DN50508_c0_g1	1.736	0.795801	0.0160884	0.530615	yes	up	9.87	16.455
TRINITY_DN36504_c0_g1	0.507	-0.979148	0.0161453	0.531775	yes	down	18.985	6.52
TRINITY_DN8210_c0_g1	0.487	-1.03948	0.0161713	1	yes	down	3.05	0.335
TRINITY_DN37005_c0_g1	0.537	-0.89773	0.0161864	0.531889	yes	down	10.2	4.305
TRINITY_DN43675_c3_g1	2.053	1.03806	0.0161923	0.531889	yes	up	2.15	6.145
TRINITY_DN28423_c0_g1	2.051	1.03627	0.0162758	1	yes	up	0.285	2.135
TRINITY_DN48214_c0_g2	1.697	0.762666	0.0162879	0.533279	yes	up	54.725	97.21
TRINITY_DN43878_c0_g1	1.949	0.96281	0.0162901	0.533279	yes	up	2.745	6.05
TRINITY_DN47014_c0_g1	0.49	-1.03021	0.0163058	0.533279	yes	down	7.88	2.535
TRINITY_DN49691_c1_g1	0.565	-0.823231	0.0163217	0.533279	yes	down	14.22	6.295
TRINITY_DN42722_c0_g1	0.529	-0.919228	0.0163498	0.533482	yes	down	11.05	4.285
TRINITY_DN37419_c0_g1	0.512	-0.96498	0.0163843	0.533896	yes	down	9.64	3.335
TRINITY_DN36233_c0_g1	2.092	1.06492	0.0164318	0.534732	yes	up	0.555	2.14
TRINITY_DN52084_c5_g4	1.725	0.786209	0.0165074	0.535211	yes	up	31.15	52.8
TRINITY_DN51079_c1_g1	1.576	0.656382	0.0165271	0.535211	yes	up	76.135	111.965
TRINITY_DN38676_c0_g2	2.066	1.04716	0.0165721	0.535211	yes	up	2.775	8.415
TRINITY_DN49706_c0_g2	1.706	0.770417	0.0165973	0.535211	yes	up	230.6	378.855
TRINITY_DN45358_c1_g2	1.535	0.617944	0.0166122	0.535211	yes	up	102.77	146.81
TRINITY_DN39981_c0_g1	0.483	-1.05122	0.0166268	0.535211	yes	down	2.575	0.62
TRINITY_DN37147_c0_g1	0.539	-0.890489	0.0166304	0.535211	yes	down	75.305	30.66
TRINITY_DN44665_c0_g1	1.786	0.836385	0.0166378	0.535211	yes	up	62.88	111.75
TRINITY_DN52084_c5_g2	1.864	0.898426	0.0166806	0.535211	yes	up	31.76	61.71
TRINITY_DN41256_c0_g1	1.654	0.726029	0.0166957	0.535211	yes	up	20.49	33.275
TRINITY_DN49214_c1_g1	0.488	-1.03434	0.0167209	0.535211	yes	down	74.965	21.455
TRINITY_DN49020_c0_g1	0.546	-0.873364	0.0167331	0.535211	yes	down	15.705	6.52
TRINITY_DN45630_c0_g2	0.553	-0.853629	0.0167669	0.535211	yes	down	18.895	8.09
TRINITY_DN49189_c0_g2	0.504	-0.989693	0.0167735	0.535211	yes	down	20.935	7.035
TRINITY_DN27401_c0_g1	1.677	0.745481	0.0167745	0.535211	yes	up	29.67	47.715
TRINITY_DN48236_c0_g1	0.601	-0.735045	0.0167996	0.535314	yes	down	25.245	12.555
TRINITY_DN38223_c1_g1	2.02	1.01415	0.0168805	0.535598	yes	up	2.215	6.785
TRINITY_DN44629_c0_g1	1.925	0.944938	0.0168868	0.535598	yes	up	639.62	1382.61
TRINITY_DN51087_c1_g2	0.513	-0.961772	0.016897	0.535598	yes	down	14.115	4.95
TRINITY_DN52180_c0_g1	1.694	0.760356	0.0169135	0.535598	yes	up	19.41	31.735
TRINITY_DN45211_c0_g1	0.536	-0.89893	0.0169218	0.535598	yes	down	4.375	1.73
TRINITY_DN23298_c0_g1	2.082	1.05829	0.0169585	0.535598	yes	up	0.455	1.995
TRINITY_DN51646_c3_g1	1.97	0.977952	0.0169629	0.535598	yes	up	36.085	83.605
TRINITY_DN44342_c0_g1	1.57	0.650935	0.0169836	0.535598	yes	up	19.62	28.495
TRINITY_DN48241_c4_g1	0.495	-1.01411	0.0170107	0.53576	yes	down	8.04	2.375
TRINITY_DN49807_c5_g2	1.989	0.991861	0.0170803	0.53726	yes	up	11.685	28.59
TRINITY_DN31879_c0_g1	1.773	0.826305	0.0171418	0.538502	yes	up	10.025	17.83
TRINITY_DN53127_c0_g1	2.075	1.05286	0.0171722	0.538767	yes	up	1.075	3.665
TRINITY_DN11381_c0_g1	1.885	0.914269	0.0172585	0.540252	yes	up	4.435	9.105
TRINITY_DN25936_c0_g1	0.481	-1.05603	0.0172776	0.540252	yes	down	2.705	0.57
TRINITY_DN42089_c0_g1	0.547	-0.870264	0.0172996	0.540252	yes	down	53.03	22.28
TRINITY_DN43928_c0_g1	2.03	1.02145	0.0173079	0.540252	yes	up	3.225	8.045
TRINITY_DN46779_c0_g1	1.673	0.742702	0.0173628	0.541279	yes	up	304.89	491.21
TRINITY_DN48379_c2_g1	1.75	0.807302	0.0174397	0.542981	yes	up	34.575	60.555
TRINITY_DN49864_c2_g3	0.569	-0.814311	0.0174693	0.542981	yes	down	27.98	12.405
TRINITY_DN37373_c0_g1	0.482	-1.05425	0.017484	0.542981	yes	down	2.665	0.49
TRINITY_DN27675_c0_g1	2.072	1.05078	0.0175328	0.543245	yes	up	7.09	23.91
TRINITY_DN50568_c0_g1	1.709	0.773446	0.0175555	0.543245	yes	up	94.37	157.46
TRINITY_DN38571_c0_g1	1.597	0.67531	0.0175591	0.543245	yes	up	28.48	42.265
TRINITY_DN47955_c6_g2	1.881	0.911156	0.0176706	0.546003	yes	up	15.295	34.295
TRINITY_DN35117_c0_g2	0.515	-0.956354	0.0177651	0.547832	yes	down	50.125	17.815
TRINITY_DN51629_c2_g1	1.647	0.720034	0.0177897	0.547832	yes	up	370.67	583.485
TRINITY_DN42259_c0_g2	0.545	-0.875529	0.0178088	0.547832	yes	down	21.595	8.76
TRINITY_DN39465_c0_g1	0.598	-0.742643	0.0178193	0.547832	yes	down	85.125	41.84
TRINITY_DN49521_c1_g1	0.573	-0.803388	0.017915	0.549457	yes	down	23.95	11.77
TRINITY_DN47171_c1_g2	0.522	-0.936927	0.0179171	0.549457	yes	down	6.6	3
TRINITY_DN38184_c0_g1	1.661	0.731678	0.0179407	0.549492	yes	up	36.12	57.815
TRINITY_DN42123_c0_g1	1.847	0.885447	0.0180202	0.551139	yes	up	7.47	14.515
TRINITY_DN47152_c3_g3	1.972	0.979372	0.0180447	0.551139	yes	up	14.38	34.645
TRINITY_DN49591_c2_g2	1.586	0.665085	0.018062	0.551139	yes	up	124.615	185.615
TRINITY_DN41969_c0_g1	1.724	0.785814	0.0180847	0.551145	yes	up	69.71	119.635
TRINITY_DN47528_c0_g1	0.588	-0.766762	0.0181243	0.551665	yes	down	109.265	51.705
TRINITY_DN49831_c0_g3	1.952	0.9648	0.0181826	0.55275	yes	up	4.68	12.305
TRINITY_DN36679_c0_g1	1.998	0.998661	0.0182115	1	yes	up	0.335	2.855
TRINITY_DN51109_c0_g1	0.534	-0.904459	0.0182521	0.553909	yes	down	3.515	1.375
TRINITY_DN50993_c2_g1	0.564	-0.827472	0.0182659	0.553909	yes	down	60.975	27.005
TRINITY_DN45636_c1_g1	0.484	-1.04726	0.0183291	0.555136	yes	down	6.205	1.235
TRINITY_DN47403_c1_g1	2.031	1.02234	0.0183634	0.555404	yes	up	8.73	24.24
TRINITY_DN50529_c2_g5	2.058	1.04119	0.0183833	0.555404	yes	up	1.4	4.39
TRINITY_DN42831_c0_g1	0.575	-0.798448	0.018418	0.555765	yes	down	100.575	46.3
TRINITY_DN49072_c1_g1	0.485	-1.04533	0.0184818	0.556809	yes	down	25.26	5.45
TRINITY_DN43061_c0_g1	0.493	-1.02117	0.0184981	0.556809	yes	down	6.215	1.745
TRINITY_DN48695_c2_g1	0.522	-0.937293	0.0185499	0.557681	yes	down	5.035	1.845
TRINITY_DN47565_c0_g1	0.505	-0.985787	0.0186539	0.559778	yes	down	3.36	0.915
TRINITY_DN38085_c0_g1	1.876	0.907679	0.0186654	0.559778	yes	up	7.53	15.265
TRINITY_DN50476_c1_g1	1.773	0.826238	0.0187509	0.561439	yes	up	60.19	106.725
TRINITY_DN44763_c0_g1	0.513	-0.964271	0.0187955	0.561439	yes	down	19.41	6.605
TRINITY_DN51003_c1_g1	1.618	0.694534	0.018805	0.561439	yes	up	2501.96	3744.33
TRINITY_DN49270_c0_g1	1.788	0.838588	0.0188285	0.561439	yes	up	18.925	34.275
TRINITY_DN35754_c0_g1	0.485	-1.04272	0.0188449	0.561439	yes	down	5.31	1.265
TRINITY_DN36628_c0_g1	1.761	0.816597	0.0188584	0.561439	yes	up	24.81	55.525
TRINITY_DN49907_c0_g1	1.779	0.831371	0.0188958	0.561868	yes	up	156.045	283.11
TRINITY_DN38911_c0_g1	0.602	-0.732144	0.0189202	0.561913	yes	down	15.225	7.615
TRINITY_DN34305_c0_g1	2.056	1.03999	0.0189808	0.562093	yes	up	2.54	8.725
TRINITY_DN45929_c0_g1	1.519	0.603097	0.0190091	0.562093	yes	up	80.88	119.66
TRINITY_DN42648_c0_g1	1.838	0.877749	0.0190358	0.562093	yes	up	2.925	5.74
TRINITY_DN43630_c0_g1	0.593	-0.753041	0.0190477	0.562093	yes	down	134.595	64.995
TRINITY_DN38047_c0_g1	0.486	-1.03984	0.0190671	0.562093	yes	down	7.735	1.77
TRINITY_DN36790_c0_g1	1.79	0.839988	0.0190814	0.562093	yes	up	57.97	104.99
TRINITY_DN51942_c5_g1	1.868	0.901342	0.0190923	0.562093	yes	up	60.88	120.88
TRINITY_DN39543_c0_g1	0.489	-1.03231	0.0191195	0.562093	yes	down	5.51	1.375
TRINITY_DN98317_c0_g1	2.011	1.00811	0.0191541	0.562093	yes	up	5.975	16.04
TRINITY_DN36104_c0_g1	0.571	-0.807796	0.019156	0.562093	yes	down	90.025	40.9
TRINITY_DN42526_c0_g1	1.558	0.639587	0.0191874	0.562341	yes	up	113.885	163.885
TRINITY_DN40989_c0_g2	2.031	1.02195	0.0192954	0.563874	yes	up	1.275	3.755
TRINITY_DN52491_c1_g2	1.897	0.923404	0.0192979	0.563874	yes	up	6.265	13.27
TRINITY_DN44632_c5_g2	1.693	0.759197	0.0193089	0.563874	yes	up	71.945	117.98
TRINITY_DN51137_c0_g2	1.928	0.947166	0.0193714	0.565027	yes	up	6.475	14.41
TRINITY_DN50679_c0_g1	2.024	1.01735	0.0194195	0.565031	yes	up	6.425	35.725
TRINITY_DN27717_c0_g1	0.487	-1.03738	0.019434	0.565031	yes	down	7.57	1.51
TRINITY_DN45087_c0_g1	1.852	0.889203	0.0194408	0.565031	yes	up	75.94	148.755
TRINITY_DN38750_c0_g2	0.489	-1.03115	0.0194771	0.565166	yes	down	7.885	1.345
TRINITY_DN34465_c0_g1	0.566	-0.821068	0.0195011	0.565166	yes	down	109.865	48.61
TRINITY_DN41480_c0_g1	0.582	-0.780553	0.0195148	0.565166	yes	down	6.94	3.2
TRINITY_DN3901_c0_g1	2.013	1.00916	0.0196162	0.567433	yes	up	2.07	5.705
TRINITY_DN23345_c0_g1	1.564	0.644781	0.0196883	0.568466	yes	up	12.84	18.86
TRINITY_DN40562_c1_g1	1.994	0.995625	0.0197137	0.568466	yes	up	5.25	13.185
TRINITY_DN51064_c3_g1	1.838	0.878169	0.0197746	0.568466	yes	up	73.27	142.825
TRINITY_DN46186_c2_g1	0.518	-0.948767	0.0197952	0.568466	yes	down	110.085	41.1
TRINITY_DN42292_c1_g1	0.52	-0.943141	0.0197972	0.568466	yes	down	8.77	3.105
TRINITY_DN47800_c0_g2	0.516	-0.954525	0.0198045	0.568466	yes	down	91.87	31.13
TRINITY_DN43500_c0_g1	0.545	-0.87495	0.0198146	0.568466	yes	down	228.49	90.48
TRINITY_DN50373_c7_g1	1.988	0.99116	0.0198438	0.568639	yes	up	28.12	74.755
TRINITY_DN36996_c0_g1	2.031	1.02217	0.0199099	0.569866	yes	up	1.675	8.985
TRINITY_DN40306_c0_g1	1.905	0.929781	0.0199741	0.571036	yes	up	2.065	5.09
TRINITY_DN42758_c0_g1	1.686	0.753812	0.0199986	0.571069	yes	up	37.195	63.405
TRINITY_DN51796_c1_g2	1.591	0.670239	0.0200448	0.571721	yes	up	67.275	100.22
TRINITY_DN46838_c0_g1	0.563	-0.828139	0.0200874	0.572268	yes	down	73.675	31.91
TRINITY_DN24227_c0_g1	1.951	0.964491	0.0200932	1	yes	up	0.325	3.61
TRINITY_DN40784_c0_g1	1.982	0.987013	0.0201513	0.573423	yes	up	1.85	4.675
TRINITY_DN34983_c0_g1	0.497	-1.00759	0.0202036	1	yes	down	3.515	0.44
TRINITY_DN39264_c0_g2	1.568	0.648548	0.0202052	0.573976	yes	up	21.07	32.28
TRINITY_DN45947_c0_g1	1.785	0.835548	0.0202333	0.573976	yes	up	104.06	187.95
TRINITY_DN46091_c0_g1	0.49	-1.0302	0.0202412	0.573976	yes	down	9.61	1.955
TRINITY_DN48354_c0_g1	1.616	0.692571	0.020366	0.576849	yes	up	69.735	106.79
TRINITY_DN46714_c0_g1	1.729	0.790017	0.0205248	0.580674	yes	up	35.355	60.33
TRINITY_DN31213_c0_g1	0.572	-0.805326	0.0206027	0.582205	yes	down	78.07	35.21
TRINITY_DN49356_c2_g1	2.005	1.00371	0.0206715	0.582703	yes	up	1.335	4.66
TRINITY_DN39391_c1_g1	0.553	-0.854005	0.0206847	0.582703	yes	down	46.16	19.445
TRINITY_DN51103_c0_g2	0.533	-0.907798	0.0206918	0.582703	yes	down	12.985	4.995
TRINITY_DN43529_c0_g1	2.031	1.02223	0.0207552	0.583738	yes	up	2.12	6.745
TRINITY_DN46128_c0_g1	1.626	0.701383	0.0207762	0.583738	yes	up	67.355	101.35
TRINITY_DN22524_c0_g1	0.491	-1.02591	0.0208449	1	yes	down	2.255	0.455
TRINITY_DN38672_c0_g1	0.549	-0.864709	0.0208553	0.584403	yes	down	23.01	9.37
TRINITY_DN52212_c3_g1	1.547	0.629399	0.0208715	0.584403	yes	up	92.56	133.565
TRINITY_DN31183_c0_g1	1.623	0.699104	0.0208715	0.584403	yes	up	31.595	48.795
TRINITY_DN27843_c0_g1	0.514	-0.960325	0.0210108	0.58685	yes	down	7.715	2.565
TRINITY_DN41396_c0_g1	0.492	-1.0231	0.0210133	0.58685	yes	down	6.435	1.495
TRINITY_DN47006_c3_g1	1.571	0.651456	0.0210309	0.58685	yes	up	30.985	44.34
TRINITY_DN33502_c0_g1	1.668	0.737943	0.0211081	0.588334	yes	up	377.33	603.43
TRINITY_DN24949_c0_g1	0.496	-1.01035	0.0212073	0.589789	yes	down	2.195	0.575
TRINITY_DN46090_c1_g2	0.532	-0.909183	0.0212294	0.589789	yes	down	30.18	11.39
TRINITY_DN44353_c0_g1	1.659	0.730574	0.0212515	0.589789	yes	up	46.74	73.925
TRINITY_DN45051_c0_g1	0.539	-0.891789	0.0212727	0.589789	yes	down	109.05	40.96
TRINITY_DN21120_c0_g1	0.494	-1.01687	0.0213003	0.589789	yes	down	6.37	1.095
TRINITY_DN44385_c0_g1	0.596	-0.746528	0.0213078	0.589789	yes	down	13.9	6.785
TRINITY_DN50712_c2_g2	1.64	0.713947	0.021329	0.589789	yes	up	10.785	17.18
TRINITY_DN17114_c0_g1	0.599	-0.738336	0.02136	0.589907	yes	down	54.16	26.54
TRINITY_DN50365_c2_g1	1.854	0.89085	0.0214027	0.589907	yes	up	450.675	900.24
TRINITY_DN51894_c3_g1	0.612	-0.709568	0.0214056	0.589907	yes	down	22.51	12.86
TRINITY_DN32629_c0_g1	1.989	0.991745	0.0214643	1	yes	up	3.27	16.9
TRINITY_DN51892_c0_g2	1.585	0.664048	0.0215043	0.591961	yes	up	133.79	198.97
TRINITY_DN39378_c0_g1	1.856	0.892373	0.0215734	0.592779	yes	up	14.92	30.43
TRINITY_DN41052_c1_g1	0.515	-0.958224	0.0215825	0.592779	yes	down	10.985	3.66
TRINITY_DN43486_c0_g1	0.538	-0.893809	0.0216247	0.593272	yes	down	20.33	7.875
TRINITY_DN52260_c0_g2	2.008	1.00587	0.0216369	1	yes	up	0.54	2.835
TRINITY_DN50008_c2_g2	2.012	1.00844	0.0216604	1	yes	up	0.725	3.72
TRINITY_DN47158_c0_g1	1.608	0.68557	0.0216688	0.593816	yes	up	9.195	14.085
TRINITY_DN51083_c4_g1	0.647	-0.628421	0.0217004	0.594019	yes	down	158.89	87.16
TRINITY_DN34870_c0_g1	1.934	0.951879	0.0217163	1	yes	up	0.105	1.09
TRINITY_DN42862_c0_g1	0.521	-0.94091	0.0217744	0.595123	yes	down	18.43	6.35
TRINITY_DN46647_c0_g2	0.6	-0.736061	0.0218083	0.595123	yes	down	88.49	43.475
TRINITY_DN46473_c0_g1	1.941	0.956429	0.0218217	0.595123	yes	up	21.275	50.75
TRINITY_DN40010_c0_g1	1.647	0.719466	0.0218634	0.595123	yes	up	5.25	8.41
TRINITY_DN48182_c0_g2	1.688	0.755376	0.0218661	0.595123	yes	up	10.325	17.06
TRINITY_DN47462_c3_g1	0.518	-0.949946	0.0218867	0.595123	yes	down	48.545	16.425
TRINITY_DN51573_c1_g2	1.626	0.701471	0.0219326	0.595709	yes	up	34.205	53.22
TRINITY_DN33729_c0_g1	0.497	-1.00973	0.0219981	0.596454	yes	down	4.58	1.24
TRINITY_DN43899_c0_g1	2.009	1.00642	0.0220087	0.596454	yes	up	1.575	5.915
TRINITY_DN49187_c0_g3	2.023	1.01631	0.022073	0.596888	yes	up	0.645	2.39
TRINITY_DN50142_c0_g1	1.62	0.696429	0.0220915	0.596888	yes	up	708.86	1076.99
TRINITY_DN24904_c1_g1	0.501	-0.996965	0.0220979	0.596888	yes	down	3.42	0.955
TRINITY_DN49623_c0_g2	0.574	-0.801137	0.0221952	0.597624	yes	down	5.595	2.775
TRINITY_DN39900_c0_g1	2.017	1.01208	0.0222032	0.597624	yes	up	0.9	2.95
TRINITY_DN48610_c1_g1	1.595	0.673656	0.0222106	0.597624	yes	up	41.41	62.39
TRINITY_DN48384_c3_g1	1.609	0.685904	0.0222488	0.597624	yes	up	796.305	1229.01
TRINITY_DN33122_c0_g1	1.742	0.800427	0.0222539	0.597624	yes	up	2.135	3.775
TRINITY_DN49159_c2_g1	0.559	-0.838282	0.0222717	0.597624	yes	down	19.96	10.16
TRINITY_DN52048_c0_g1	1.997	0.998165	0.0223979	0.600351	yes	up	3.955	19.72
TRINITY_DN45728_c0_g1	0.498	-1.00645	0.0224706	0.600746	yes	down	5.045	1.305
TRINITY_DN47754_c0_g1	0.598	-0.741088	0.0224926	0.600746	yes	down	10.52	5.135
TRINITY_DN41148_c0_g1	2.018	1.01267	0.0224992	0.600746	yes	up	1.8	6.285
TRINITY_DN41505_c0_g1	0.539	-0.890331	0.0225363	0.600746	yes	down	190.66	75.205
TRINITY_DN49482_c2_g2	1.566	0.646686	0.0225395	0.600746	yes	up	1762.33	2580.2
TRINITY_DN52100_c1_g2	1.685	0.752541	0.0225862	0.600746	yes	up	254.71	428.7
TRINITY_DN94120_c0_g1	0.516	-0.955323	0.0226062	1	yes	down	1.34	0.115
TRINITY_DN48591_c0_g1	1.731	0.791486	0.0226137	0.600746	yes	up	8.32	14.455
TRINITY_DN50020_c4_g2	0.532	-0.909202	0.0226307	0.600746	yes	down	3.04	1.13
TRINITY_DN48721_c0_g1	1.689	0.755953	0.0226335	0.600746	yes	up	121.37	200.545
TRINITY_DN41035_c0_g1	2.013	1.00938	0.0226717	0.601107	yes	up	1.05	4.25
TRINITY_DN43406_c0_g1	1.953	0.965699	0.022703	0.601142	yes	up	2.485	5.945
TRINITY_DN34472_c0_g1	1.9	0.926239	0.0227221	0.601142	yes	up	6.985	15.195
TRINITY_DN37935_c0_g1	0.509	-0.973864	0.0227967	0.602463	yes	down	2.175	0.66
TRINITY_DN46484_c0_g1	1.574	0.654067	0.0228493	0.603202	yes	up	38.375	56.995
TRINITY_DN37994_c0_g1	0.504	-0.988803	0.0229104	1	yes	down	7.37	0.845
TRINITY_DN39022_c0_g1	0.498	-1.00628	0.0229127	0.604224	yes	down	8.21	1.55
TRINITY_DN27579_c0_g1	1.974	0.98106	0.0229703	0.60481	yes	up	1.895	5.135
TRINITY_DN3554_c0_g1	0.504	-0.988041	0.0230355	1	yes	down	2.185	0.305
TRINITY_DN45596_c0_g1	1.518	0.602263	0.0230459	0.60481	yes	up	27.21	38.425
TRINITY_DN51906_c0_g2	0.543	-0.880501	0.0230617	0.60481	yes	down	17.015	6.7
TRINITY_DN37213_c0_g1	0.505	-0.985561	0.0230721	0.60481	yes	down	9.49	1.36
TRINITY_DN45902_c0_g1	1.542	0.624803	0.0231003	0.60481	yes	up	17.9	26.14
TRINITY_DN44003_c0_g2	0.565	-0.822553	0.0231066	0.60481	yes	down	33.275	14.665
TRINITY_DN22903_c0_g1	2.01	1.00727	0.0231079	0.60481	yes	up	0.99	3.39
TRINITY_DN41206_c0_g2	0.551	-0.859172	0.0231906	0.605985	yes	down	168.995	69.835
TRINITY_DN33307_c0_g1	2.005	1.00371	0.0232193	0.605985	yes	up	2.51	10.525
TRINITY_DN47915_c1_g1	0.509	-0.974756	0.0232271	0.605985	yes	down	3.405	1.04
TRINITY_DN33407_c0_g1	2.009	1.00681	0.0232976	0.606553	yes	up	0.59	2.24
TRINITY_DN34455_c0_g1	1.797	0.845493	0.0233057	0.606553	yes	up	4.685	8.835
TRINITY_DN46717_c0_g1	0.53	-0.916941	0.0233297	0.606553	yes	down	4.45	1.64
TRINITY_DN51890_c11_g1	1.718	0.781014	0.023348	0.606553	yes	up	243.46	413.615
TRINITY_DN33769_c0_g1	0.548	-0.86777	0.0233866	0.60691	yes	down	30.04	12.28
TRINITY_DN50500_c0_g2	0.591	-0.759825	0.0234922	0.608623	yes	down	28.29	14.625
TRINITY_DN42755_c0_g1	1.938	0.95485	0.0235225	0.608623	yes	up	77.83	195.27
TRINITY_DN51642_c4_g2	1.897	0.92374	0.0235438	0.608623	yes	up	24.995	55.335
TRINITY_DN43109_c0_g3	0.528	-0.920252	0.0235521	0.608623	yes	down	79.355	28.815
TRINITY_DN51604_c0_g1	1.813	0.858749	0.0236217	0.609779	yes	up	25.725	50.015
TRINITY_DN48453_c1_g1	0.581	-0.784618	0.0236897	0.610889	yes	down	26.555	12.175
TRINITY_DN47933_c1_g1	1.843	0.882013	0.0237355	0.611151	yes	up	24.31	49.835
TRINITY_DN52073_c2_g1	1.707	0.771627	0.0238067	0.611151	yes	up	50.32	84.77
TRINITY_DN48063_c0_g2	0.5	-1.00091	0.0238223	0.611151	yes	down	60.515	16.725
TRINITY_DN42035_c0_g1	1.953	0.965336	0.0238294	0.611151	yes	up	3.94	9.885
TRINITY_DN52224_c1_g1	1.641	0.714677	0.0238355	0.611151	yes	up	136.085	252.12
TRINITY_DN44375_c0_g1	1.769	0.823111	0.023856	0.611151	yes	up	20.78	37.245
TRINITY_DN51018_c0_g1	1.712	0.775976	0.0238746	0.611151	yes	up	76.355	131.47
TRINITY_DN49051_c0_g1	0.608	-0.718819	0.0240543	0.615107	yes	down	12.095	6.3
TRINITY_DN24065_c0_g1	1.922	0.942274	0.0241202	0.616149	yes	up	17	38.84
TRINITY_DN52199_c2_g3	1.696	0.762052	0.0241921	0.617035	yes	up	28.06	46.325
TRINITY_DN52507_c7_g2	1.921	0.941624	0.0242054	0.617035	yes	up	42.46	108.405
TRINITY_DN48001_c0_g1	1.719	0.781191	0.0243174	0.619247	yes	up	7.125	9.4
TRINITY_DN27004_c0_g1	0.503	-0.992505	0.024342	1	yes	down	3.77	0.65
TRINITY_DN51681_c1_g2	1.821	0.864536	0.0243978	0.619969	yes	up	4.21	8.175
TRINITY_DN20971_c0_g1	1.716	0.779309	0.0244114	0.619969	yes	up	26.5	45.115
TRINITY_DN49172_c0_g1	0.511	-0.968323	0.0244218	0.619969	yes	down	68.865	20.895
TRINITY_DN49179_c0_g1	1.614	0.690484	0.0244894	0.621042	yes	up	10.465	17.34
TRINITY_DN42182_c1_g1	1.531	0.614155	0.0245425	0.621743	yes	up	21.825	31.28
TRINITY_DN50958_c1_g1	1.62	0.695605	0.0246714	0.624362	yes	up	564.9	868.785
TRINITY_DN46029_c1_g1	0.541	-0.887164	0.0247349	0.625156	yes	down	47.82	18.485
TRINITY_DN48093_c1_g2	1.68	0.748351	0.0247587	0.625156	yes	up	30.25	50.175
TRINITY_DN45425_c3_g2	0.555	-0.84978	0.0248039	0.625156	yes	down	26.59	10.915
TRINITY_DN38129_c0_g1	0.519	-0.946915	0.0248181	0.625156	yes	down	2.99	1.325
TRINITY_DN45583_c1_g1	1.772	0.825622	0.0248305	0.625156	yes	up	41.81	74.355
TRINITY_DN50478_c1_g2	1.953	0.966046	0.0248859	0.625907	yes	up	2.905	7.48
TRINITY_DN52351_c12_g1	0.502	-0.994664	0.0249438	1	yes	down	4.435	0.88
TRINITY_DN37299_c1_g1	1.898	0.924837	0.0249951	0.627547	yes	up	0.865	1.985
TRINITY_DN52395_c3_g3	1.941	0.957028	0.0250272	0.627547	yes	up	2.29	5.755
TRINITY_DN23647_c0_g1	1.913	0.935523	0.025028	0.627547	yes	up	1.555	3.635
TRINITY_DN46618_c0_g1	1.97	0.978404	0.0250801	0.627678	yes	up	1.29	3.52
TRINITY_DN52094_c1_g1	1.9	0.926143	0.0250883	0.627678	yes	up	7.21	15.88
TRINITY_DN48304_c1_g1	1.784	0.835446	0.0251102	0.627678	yes	up	6.15	11.795
TRINITY_DN37587_c0_g1	0.591	-0.759794	0.0251839	0.628713	yes	down	192.185	91.315
TRINITY_DN48337_c0_g1	1.568	0.648566	0.025203	0.628713	yes	up	47.645	70.045
TRINITY_DN49613_c0_g1	0.555	-0.850107	0.0253848	0.632603	yes	down	13.415	4.89
TRINITY_DN40559_c0_g1	1.812	0.857279	0.0254708	0.634102	yes	up	3.675	7.1
TRINITY_DN47609_c3_g1	1.622	0.697387	0.0255712	0.635954	yes	up	231.14	357.785
TRINITY_DN46517_c0_g1	0.519	-0.947433	0.0256299	0.636767	yes	down	6.825	2.245
TRINITY_DN43021_c0_g1	1.984	0.988503	0.0256828	0.637434	yes	up	0.975	3.62
TRINITY_DN41554_c0_g2	1.59	0.669197	0.0257325	0.638021	yes	up	27.865	45.105
TRINITY_DN49824_c0_g2	1.801	0.848467	0.0258396	0.639886	yes	up	4.52	8.625
TRINITY_DN42924_c0_g1	0.55	-0.861855	0.0258842	0.639886	yes	down	28.71	11.68
TRINITY_DN17894_c0_g1	0.613	-0.705551	0.025913	0.639886	yes	down	30.29	14.86
TRINITY_DN50626_c9_g1	1.873	0.905072	0.0260356	0.639886	yes	up	66.425	141.54
TRINITY_DN52313_c1_g1	1.529	0.612559	0.026037	0.639886	yes	up	51.185	74.145
TRINITY_DN36910_c0_g1	1.732	0.792239	0.026067	0.639886	yes	up	10.445	18.74
TRINITY_DN51858_c3_g1	1.969	0.977689	0.0260697	0.639886	yes	up	2.06	5.88
TRINITY_DN47397_c0_g1	0.593	-0.754308	0.0260762	0.639886	yes	down	6.02	2.865
TRINITY_DN44260_c0_g1	1.551	0.633633	0.026105	0.639886	yes	up	28.405	41.3
TRINITY_DN45568_c0_g1	1.632	0.70684	0.0261345	0.639886	yes	up	20.16	31.49
TRINITY_DN28368_c0_g1	0.517	-0.952307	0.0261378	1	yes	down	1.705	0.21
TRINITY_DN34660_c0_g1	1.909	0.932502	0.0261519	0.639886	yes	up	1.06	2.87
TRINITY_DN43716_c0_g1	0.552	-0.858081	0.0261635	0.639886	yes	down	6.405	2.55
TRINITY_DN46966_c3_g2	1.836	0.87687	0.0261654	0.639886	yes	up	30.045	56.41
TRINITY_DN45317_c0_g1	1.785	0.835938	0.0261918	0.639886	yes	up	2.99	5.635
TRINITY_DN38928_c0_g1	0.587	-0.769134	0.0262	0.639886	yes	down	45.09	21.135
TRINITY_DN37442_c0_g1	0.514	-0.9588	0.0262722	0.64101	yes	down	5.8	1.765
TRINITY_DN52271_c0_g1	1.545	0.627383	0.0263401	0.642027	yes	up	195.845	284.065
TRINITY_DN39597_c1_g1	1.977	0.982976	0.0263562	1	yes	up	1.075	4.485
TRINITY_DN25106_c0_g1	1.98	0.985677	0.0263965	1	yes	up	0.735	2.59
TRINITY_DN51850_c0_g1	1.498	0.583122	0.0264446	0.642468	yes	up	327.72	460.605
TRINITY_DN49601_c0_g1	1.505	0.589553	0.0264856	0.642468	yes	up	21.87	31.4
TRINITY_DN38926_c0_g1	1.671	0.740882	0.0264979	0.642468	yes	up	38.73	62.905
TRINITY_DN43773_c0_g1	0.541	-0.885579	0.0265196	0.642468	yes	down	2.035	0.775
TRINITY_DN38414_c0_g2	0.549	-0.865238	0.0265258	0.642468	yes	down	19.355	7.985
TRINITY_DN27925_c0_g1	0.538	-0.895124	0.0265373	0.642468	yes	down	9.635	3.54
TRINITY_DN51083_c5_g1	1.756	0.812262	0.0265813	0.642468	yes	up	15.615	28.15
TRINITY_DN48378_c0_g2	1.97	0.978112	0.0265938	0.642468	yes	up	0.645	2.82
TRINITY_DN49671_c1_g2	1.957	0.96901	0.0265945	0.642468	yes	up	1.665	4.62
TRINITY_DN45835_c0_g1	0.549	-0.865332	0.0266729	0.643166	yes	down	4.28	1.7
TRINITY_DN8079_c0_g1	0.531	-0.913939	0.026696	0.643166	yes	down	21.115	7.355
TRINITY_DN41183_c0_g1	0.518	-0.94905	0.0267439	0.643166	yes	down	3.12	1.18
TRINITY_DN48814_c0_g2	0.547	-0.869738	0.026779	0.643166	yes	down	30.36	12.545
TRINITY_DN38294_c0_g1	0.524	-0.931183	0.0267925	0.643166	yes	down	8.365	2.865
TRINITY_DN49421_c1_g1	1.573	0.653137	0.0268187	0.643166	yes	up	1264.74	1868.49
TRINITY_DN50172_c0_g4	1.578	0.658136	0.026823	0.643166	yes	up	10.4	17.8
TRINITY_DN39923_c0_g1	1.936	0.953298	0.0268336	0.643166	yes	up	0.81	2.075
TRINITY_DN35639_c0_g1	0.516	-0.955221	0.026922	1	yes	down	1.76	0.235
TRINITY_DN48853_c0_g1	0.598	-0.742066	0.0269748	0.643461	yes	down	6.915	3.27
TRINITY_DN52554_c6_g1	0.577	-0.792854	0.026985	0.643461	yes	down	482.98	218.425
TRINITY_DN43050_c0_g1	1.531	0.614487	0.0269955	0.643461	yes	up	180.985	258.495
TRINITY_DN41940_c0_g1	1.545	0.627859	0.0269976	0.643461	yes	up	61.8	87.795
TRINITY_DN48283_c0_g1	1.635	0.709391	0.0270161	0.643461	yes	up	16.815	26.91
TRINITY_DN52219_c3_g2	1.902	0.927705	0.0270368	0.643461	yes	up	40.26	83.785
TRINITY_DN46350_c0_g1	1.691	0.75785	0.0270377	0.643461	yes	up	62.545	104.39
TRINITY_DN39521_c1_g1	0.512	-0.965371	0.0270563	0.643461	yes	down	1.85	0.515
TRINITY_DN43441_c1_g1	0.507	-0.980024	0.0270905	0.643565	yes	down	56.635	11.63
TRINITY_DN85562_c0_g1	1.746	0.803711	0.0271133	0.643565	yes	up	27.7	48.95
TRINITY_DN49203_c0_g1	0.597	-0.744496	0.0271483	0.643772	yes	down	25.49	12.22
TRINITY_DN42319_c0_g1	0.54	-0.889884	0.0271825	0.64396	yes	down	11.07	4.24
TRINITY_DN45734_c1_g1	1.944	0.958826	0.0272465	0.644216	yes	up	2.445	6.485
TRINITY_DN51720_c3_g1	1.538	0.620944	0.0272589	0.644216	yes	up	184.195	272.945
TRINITY_DN35506_c0_g1	1.654	0.725769	0.0272723	0.644216	yes	up	16.56	26.57
TRINITY_DN7634_c0_g1	1.773	0.825891	0.0273251	0.64484	yes	up	13.8	25.525
TRINITY_DN39935_c0_g1	1.963	0.972796	0.0273977	1	yes	up	0.47	2.03
TRINITY_DN49881_c2_g1	0.6	-0.738047	0.0273979	0.645051	yes	down	25.285	12.05
TRINITY_DN36838_c0_g1	1.956	0.967784	0.0274038	0.645051	yes	up	16.34	44.2
TRINITY_DN49828_c0_g1	1.627	0.701935	0.0274131	0.645051	yes	up	201.38	314.135
TRINITY_DN40081_c0_g1	0.625	-0.677138	0.0274795	0.645993	yes	down	47.815	24.83
TRINITY_DN42843_c2_g1	0.594	-0.751	0.0275896	0.647553	yes	down	34.66	16.5
TRINITY_DN45803_c1_g2	1.932	0.949856	0.0275988	0.647553	yes	up	6.97	18.065
TRINITY_DN45137_c0_g1	1.543	0.625986	0.0276657	0.6485	yes	up	95.3	137.595
TRINITY_DN27585_c0_g1	0.512	-0.966404	0.0277312	1	yes	down	3.025	0.49
TRINITY_DN35786_c0_g1	1.858	0.893425	0.0277389	0.649595	yes	up	4.015	8.445
TRINITY_DN33895_c0_g1	0.508	-0.976651	0.0278213	0.650333	yes	down	7.895	1.775
TRINITY_DN40254_c0_g1	1.493	0.577852	0.0278272	0.650333	yes	up	175.615	242.585
TRINITY_DN40122_c0_g2	1.717	0.779873	0.0278502	0.650333	yes	up	14.81	25.73
TRINITY_DN49388_c2_g1	1.967	0.976047	0.0279199	0.65134	yes	up	1.895	9.205
TRINITY_DN48727_c1_g1	0.554	-0.850915	0.0279513	0.651451	yes	down	4.82	1.96
TRINITY_DN43864_c2_g1	0.596	-0.746831	0.0280136	0.65205	yes	down	7.26	3.45
TRINITY_DN39861_c0_g1	0.567	-0.817613	0.0280303	0.65205	yes	down	121.01	52.735
TRINITY_DN51756_c2_g3	0.659	-0.602714	0.0281369	0.653909	yes	down	102.26	57.2
TRINITY_DN46462_c0_g1	1.938	0.954831	0.0281903	0.654528	yes	up	4.76	13.525
TRINITY_DN50745_c2_g1	1.699	0.76496	0.02829	0.65622	yes	up	37.89	66.465
TRINITY_DN28244_c0_g1	0.52	-0.943236	0.0283395	0.656259	yes	down	2.995	0.935
TRINITY_DN41351_c0_g3	1.679	0.74718	0.0283453	0.656259	yes	up	9.16	15.155
TRINITY_DN16130_c0_g1	0.564	-0.825207	0.0283486	1	yes	down	1.185	0
TRINITY_DN42244_c3_g1	0.536	-0.898571	0.0284144	1	yes	down	3.22	0.145
TRINITY_DN43953_c0_g1	0.512	-0.965292	0.0285424	0.660198	yes	down	2.84	0.76
TRINITY_DN36454_c0_g1	0.518	-0.949003	0.0286429	0.66112	yes	down	15.315	4.43
TRINITY_DN47540_c1_g1	1.554	0.63555	0.028679	0.66112	yes	up	24.405	37.26
TRINITY_DN49319_c4_g1	0.548	-0.866976	0.0287125	0.66112	yes	down	75.81	30.14
TRINITY_DN42416_c0_g1	1.743	0.801822	0.0287832	0.66112	yes	up	5.98	10.66
TRINITY_DN22133_c0_g1	0.63	-0.666398	0.0288218	0.66112	yes	down	15.745	8.22
TRINITY_DN52336_c1_g1	1.506	0.590756	0.0288433	0.66112	yes	up	530.76	743.575
TRINITY_DN39452_c0_g1	1.862	0.897235	0.0288453	0.66112	yes	up	2.055	4.48
TRINITY_DN52362_c1_g2	1.505	0.589901	0.028872	0.66112	yes	up	42.78	63.615
TRINITY_DN45614_c0_g1	0.583	-0.778857	0.0288966	0.66112	yes	down	7.745	3.525
TRINITY_DN49674_c1_g1	0.534	-0.905714	0.0289346	0.66112	yes	down	3.545	1.27
TRINITY_DN33216_c0_g1	1.531	0.614073	0.0289429	0.66112	yes	up	320.605	451.505
TRINITY_DN48060_c0_g1	1.749	0.806389	0.0289479	0.66112	yes	up	11.285	18.44
TRINITY_DN43187_c0_g1	1.528	0.612112	0.028957	0.66112	yes	up	145.025	202.305
TRINITY_DN45611_c3_g3	1.818	0.862416	0.0289605	0.66112	yes	up	3.81	7.74
TRINITY_DN42357_c0_g2	1.91	0.93375	0.0290755	0.662545	yes	up	17.12	42.255
TRINITY_DN32540_c0_g1	1.751	0.808086	0.029088	0.662545	yes	up	4.935	8.755
TRINITY_DN32465_c0_g1	0.555	-0.84987	0.0291148	0.662545	yes	down	20.71	8.63
TRINITY_DN48832_c8_g3	1.92	0.941034	0.0291749	0.662545	yes	up	9.025	22.295
TRINITY_DN52058_c1_g1	1.751	0.808243	0.0291856	0.662545	yes	up	7.32	11.54
TRINITY_DN39176_c0_g1	0.516	-0.954904	0.0292033	0.662545	yes	down	4.65	1.31
TRINITY_DN41654_c0_g1	1.91	0.933674	0.0292124	0.662545	yes	up	1.255	3.085
TRINITY_DN52062_c4_g1	1.522	0.606252	0.0292486	0.662751	yes	up	139.675	194.175
TRINITY_DN46227_c0_g1	1.774	0.826822	0.0293536	0.663917	yes	up	23.04	45.66
TRINITY_DN42473_c0_g1	1.539	0.62206	0.0293807	0.663917	yes	up	55.815	84.25
TRINITY_DN50162_c0_g1	1.528	0.611745	0.0293814	0.663917	yes	up	57.665	83.86
TRINITY_DN47655_c1_g1	1.76	0.815866	0.029422	0.664222	yes	up	3.75	6.86
TRINITY_DN37212_c0_g1	0.512	-0.966557	0.0294771	1	yes	down	3.045	0.68
TRINITY_DN36061_c0_g1	1.954	0.966455	0.0294913	0.665171	yes	up	24.25	79.59
TRINITY_DN29135_c0_g1	0.522	-0.938386	0.0295324	0.665337	yes	down	8.375	3.415
TRINITY_DN38740_c0_g1	0.524	-0.932321	0.029553	0.665337	yes	down	3.315	1.07
TRINITY_DN39636_c0_g1	0.552	-0.85855	0.0296361	0.666594	yes	down	72.155	29.325
TRINITY_DN27831_c0_g1	0.512	-0.96444	0.0297968	1	yes	down	3.815	0.815
TRINITY_DN44439_c0_g1	0.565	-0.823539	0.0297981	0.668412	yes	down	6.275	2.13
TRINITY_DN45926_c0_g1	1.616	0.692541	0.0298213	0.668412	yes	up	142.88	216.495
TRINITY_DN41478_c0_g1	1.861	0.895804	0.029839	0.668412	yes	up	3.13	5.35
TRINITY_DN40826_c0_g1	0.52	-0.943549	0.0298567	0.668412	yes	down	2.815	0.86
TRINITY_DN35595_c0_g1	1.828	0.869987	0.0298635	0.668412	yes	up	4.535	9.02
TRINITY_DN38164_c0_g1	0.526	-0.926161	0.0298808	0.668412	yes	down	4.705	1.53
TRINITY_DN52462_c1_g1	1.6	0.677724	0.0299884	0.669606	yes	up	82.49	128.245
TRINITY_DN50497_c2_g3	1.555	0.636608	0.0299889	0.669606	yes	up	116.845	167.65
TRINITY_DN52071_c2_g2	1.61	0.686958	0.0300696	0.670787	yes	up	7.51	11.61
TRINITY_DN76626_c0_g1	1.927	0.946169	0.0300966	0.670787	yes	up	0.74	2.015
TRINITY_DN51987_c0_g1	1.649	0.72197	0.0301383	0.670926	yes	up	37.895	59.345
TRINITY_DN44132_c0_g1	1.794	0.843364	0.0301577	0.670926	yes	up	2.185	4.415
TRINITY_DN46620_c0_g1	0.561	-0.834233	0.0302335	0.672003	yes	down	178.72	75.41
TRINITY_DN51436_c3_g2	1.563	0.644209	0.0302993	0.672853	yes	up	119.43	176.535
TRINITY_DN52084_c5_g1	1.693	0.759824	0.0303554	0.673488	yes	up	52.27	88.105
TRINITY_DN52554_c8_g1	1.573	0.653416	0.0304001	0.673869	yes	up	170.255	252.235
TRINITY_DN41144_c0_g1	0.517	-0.951119	0.0304491	0.674244	yes	down	4.445	1.255
TRINITY_DN52494_c7_g1	1.503	0.58741	0.0304781	0.674244	yes	up	49.175	67.91
TRINITY_DN32771_c0_g1	1.943	0.958599	0.0305204	0.674244	yes	up	0.98	3.065
TRINITY_DN44501_c0_g1	1.778	0.83046	0.0305272	0.674244	yes	up	7.735	15.21
TRINITY_DN46866_c0_g2	1.511	0.595171	0.0305836	0.67488	yes	up	75.06	104.93
TRINITY_DN35439_c0_g1	1.574	0.654886	0.0306706	0.675364	yes	up	13.375	19.055
TRINITY_DN43671_c0_g1	0.532	-0.911275	0.0306991	0.675364	yes	down	3.955	1.37
TRINITY_DN44621_c0_g1	0.596	-0.74696	0.0306992	0.675364	yes	down	44.965	21.245
TRINITY_DN73351_c0_g1	0.551	-0.858692	0.0307159	0.675364	yes	down	68.11	26.735
TRINITY_DN46334_c0_g1	1.944	0.958705	0.0307919	0.676426	yes	up	2.53	8.44
TRINITY_DN47858_c0_g1	1.707	0.771476	0.0308631	0.676742	yes	up	2.675	4.61
TRINITY_DN33669_c0_g1	1.878	0.909534	0.0308947	1	yes	up	0.33	2.525
TRINITY_DN41230_c0_g1	0.539	-0.890454	0.0309154	0.676742	yes	down	15.835	5.865
TRINITY_DN46427_c0_g1	1.939	0.955071	0.0309246	0.676742	yes	up	2.235	6.795
TRINITY_DN36389_c0_g1	1.725	0.786977	0.030957	0.676742	yes	up	4.15	7.31
TRINITY_DN52361_c0_g1	1.626	0.701336	0.0309655	0.676742	yes	up	394.605	634.27
TRINITY_DN19672_c0_g1	0.527	-0.925345	0.0309817	1	yes	down	2.16	0.29
TRINITY_DN50582_c2_g2	1.939	0.955564	0.0309832	0.676742	yes	up	1.755	6.685
TRINITY_DN34542_c0_g1	0.562	-0.831204	0.0310069	1	yes	down	4.145	0.325
TRINITY_DN52291_c2_g1	1.831	0.872668	0.031007	0.676742	yes	up	33.535	60.72
TRINITY_DN44054_c0_g2	0.54	-0.887822	0.0310275	0.676742	yes	down	6.35	2.355
TRINITY_DN31110_c0_g1	1.902	0.927384	0.0310434	1	yes	up	0.6	3.145
TRINITY_DN48114_c0_g1	0.562	-0.831418	0.0310663	0.676985	yes	down	4.81	2.625
TRINITY_DN49719_c0_g1	1.738	0.797533	0.0311561	0.678338	yes	up	10.54	18.795
TRINITY_DN49324_c0_g2	1.575	0.655145	0.0312169	0.678382	yes	up	30.185	45.085
TRINITY_DN47086_c1_g1	0.591	-0.759272	0.0312208	0.678382	yes	down	92.5	43.55
TRINITY_DN47901_c0_g1	0.567	-0.818334	0.0312413	0.678382	yes	down	34.715	14.925
TRINITY_DN2375_c0_g1	0.553	-0.855504	0.031264	1	yes	down	1.965	0.09
TRINITY_DN52039_c2_g1	1.467	0.553089	0.0313013	0.679082	yes	up	1858.36	2638.68
TRINITY_DN44404_c0_g1	1.664	0.734293	0.0313689	0.679368	yes	up	3.695	5.885
TRINITY_DN47363_c0_g1	1.71	0.773611	0.0313884	0.679368	yes	up	10.47	18.14
TRINITY_DN48949_c0_g2	0.606	-0.72342	0.0314161	0.679368	yes	down	9.485	4.605
TRINITY_DN50418_c0_g2	0.606	-0.722538	0.0314255	0.679368	yes	down	42.495	21.47
TRINITY_DN31884_c0_g1	0.522	-0.937504	0.0314691	0.679567	yes	down	2.215	0.655
TRINITY_DN51653_c1_g1	1.615	0.691458	0.0314902	0.679567	yes	up	900.595	1428.98
TRINITY_DN48545_c1_g1	1.465	0.551013	0.0315505	0.679806	yes	up	89.53	122.56
TRINITY_DN45882_c1_g1	1.587	0.666032	0.0315935	0.679806	yes	up	69.835	107.145
TRINITY_DN52040_c8_g1	1.708	0.772038	0.0315983	0.679806	yes	up	9.81	16.91
TRINITY_DN34434_c0_g1	0.535	-0.901321	0.0316124	0.679806	yes	down	4.485	1.535
TRINITY_DN48977_c0_g1	0.625	-0.677079	0.0316483	0.679938	yes	down	514.445	266.695
TRINITY_DN52404_c3_g3	1.903	0.928257	0.0316741	0.679938	yes	up	1.46	7.615
TRINITY_DN47959_c0_g1	1.627	0.702351	0.0317023	0.679946	yes	up	458.79	726.625
TRINITY_DN52321_c3_g9	1.926	0.945904	0.0317427	0.680113	yes	up	6.235	18.085
TRINITY_DN48763_c1_g1	1.631	0.70548	0.0317868	0.680113	yes	up	6.015	9.565
TRINITY_DN52365_c0_g2	0.615	-0.702226	0.0317934	0.680113	yes	down	12.755	6.445
TRINITY_DN36835_c1_g1	1.514	0.598368	0.0318494	0.680715	yes	up	51.87	73.665
TRINITY_DN48168_c1_g1	1.68	0.748411	0.0318776	0.680723	yes	up	31.49	50.385
TRINITY_DN37182_c0_g1	0.518	-0.950362	0.0319716	0.680934	yes	down	3.115	0.78
TRINITY_DN36554_c0_g1	1.554	0.635732	0.0319737	0.680934	yes	up	6.405	9.45
TRINITY_DN43301_c1_g1	0.55	-0.861299	0.0319944	0.680934	yes	down	61.215	25.55
TRINITY_DN40635_c0_g1	0.57	-0.81169	0.0320283	0.680934	yes	down	22.32	9.68
TRINITY_DN43501_c0_g1	0.52	-0.943239	0.0320295	0.680934	yes	down	3.89	1.14
TRINITY_DN46343_c0_g1	1.642	0.71572	0.0320699	0.680934	yes	up	61.465	98.385
TRINITY_DN28953_c0_g1	1.907	0.931552	0.0320823	0.680934	yes	up	2.465	11.755
TRINITY_DN48653_c2_g2	0.527	-0.922873	0.032087	1	yes	down	3.425	0.485
TRINITY_DN49596_c0_g2	0.518	-0.94895	0.0320996	1	yes	down	1.195	0.305
TRINITY_DN50152_c0_g2	0.594	-0.75255	0.032116	0.681038	yes	down	8.545	3.965
TRINITY_DN45651_c0_g2	0.597	-0.74385	0.03216	0.681038	yes	down	6.88	3.295
TRINITY_DN48698_c1_g1	1.456	0.5424	0.032174	0.681038	yes	up	205.145	275.145
TRINITY_DN23385_c0_g1	0.535	-0.90204	0.0321985	0.681038	yes	down	13.995	1.575
TRINITY_DN48852_c0_g1	1.577	0.656772	0.032292	0.681208	yes	up	64.575	96.985
TRINITY_DN48300_c0_g2	1.674	0.74342	0.0323213	0.681208	yes	up	82.33	136.065
TRINITY_DN52276_c2_g1	0.565	-0.823289	0.03233	0.681208	yes	down	5.415	2.625
TRINITY_DN48070_c0_g1	1.677	0.745837	0.0323322	0.681208	yes	up	8.48	17.15
TRINITY_DN48415_c0_g1	1.685	0.752886	0.0323457	0.681208	yes	up	272.05	459.765
TRINITY_DN51567_c0_g2	1.932	0.94973	0.032425	1	yes	up	2.915	9.83
TRINITY_DN52320_c0_g1	1.685	0.752832	0.0324269	0.681623	yes	up	447.45	754.63
TRINITY_DN51347_c1_g1	0.554	-0.850829	0.0324593	0.681623	yes	down	20.105	8.085
TRINITY_DN49572_c0_g2	0.55	-0.86213	0.0324626	0.681623	yes	down	90.19	35.37
TRINITY_DN49488_c0_g1	0.54	-0.889804	0.0324768	0.681623	yes	down	1323.55	494.96
TRINITY_DN49440_c0_g1	0.608	-0.71901	0.0325881	0.68304	yes	down	17.48	9.09
TRINITY_DN49514_c0_g1	0.635	-0.655549	0.0326412	0.68304	yes	down	15.21	8.025
TRINITY_DN45135_c0_g1	1.857	0.892634	0.0326625	0.68304	yes	up	26.885	58.38
TRINITY_DN40187_c0_g1	0.544	-0.879389	0.0326807	0.68304	yes	down	14.275	5.275
TRINITY_DN44022_c0_g1	0.519	-0.946831	0.0327339	0.68304	yes	down	8.205	2.9
TRINITY_DN51839_c1_g1	0.587	-0.769565	0.0327363	0.68304	yes	down	56.44	26.665
TRINITY_DN22681_c0_g1	1.909	0.932845	0.0327481	0.68304	yes	up	0.89	3.995
TRINITY_DN39215_c0_g1	1.611	0.688383	0.0327676	0.68304	yes	up	10.75	16.735
TRINITY_DN46370_c2_g1	0.525	-0.929657	0.0327977	1	yes	down	3.83	0.615
TRINITY_DN38713_c0_g1	1.891	0.919408	0.0328428	0.684012	yes	up	0.37	1.965
TRINITY_DN42040_c0_g1	1.507	0.591914	0.0328701	0.684012	yes	up	55.135	77.305
TRINITY_DN41628_c0_g1	0.564	-0.826859	0.0329092	0.684136	yes	down	11.87	4.995
TRINITY_DN50702_c0_g1	1.497	0.582331	0.0329381	0.684136	yes	up	121.425	169.495
TRINITY_DN51618_c0_g2	1.666	0.736209	0.0329601	0.684136	yes	up	17.5	28.675
TRINITY_DN52276_c1_g1	1.612	0.688779	0.0329977	0.684136	yes	up	75.155	116.33
TRINITY_DN51828_c0_g2	1.552	0.634113	0.0330159	0.684136	yes	up	79.23	115.92
TRINITY_DN46899_c0_g1	1.865	0.899368	0.0330554	0.684376	yes	up	3.755	8.495
TRINITY_DN50427_c1_g5	1.585	0.664427	0.0330891	0.684495	yes	up	8.735	13.19
TRINITY_DN45925_c2_g1	1.661	0.731689	0.0331438	0.685021	yes	up	39.77	67.67
TRINITY_DN45336_c0_g1	1.647	0.720174	0.0331705	0.685021	yes	up	49.14	78.89
TRINITY_DN49937_c0_g3	1.578	0.658216	0.0332654	0.685514	yes	up	35.38	52.61
TRINITY_DN41440_c0_g1	0.545	-0.875676	0.0332766	0.685514	yes	down	7.265	2.74
TRINITY_DN51705_c0_g2	0.519	-0.94496	0.0333046	0.685514	yes	down	2.47	0.585
TRINITY_DN35006_c0_g1	1.609	0.686584	0.0333065	0.685514	yes	up	20.255	31.035
TRINITY_DN51618_c0_g3	1.748	0.805359	0.0333379	0.685583	yes	up	101.99	186.015
TRINITY_DN17627_c0_g1	1.878	0.90887	0.0334021	1	yes	up	0.33	1.895
TRINITY_DN38020_c0_g1	1.81	0.855858	0.0334121	0.686533	yes	up	3.88	7.865
TRINITY_DN52294_c0_g1	1.564	0.645388	0.0334538	0.686814	yes	up	34.24	50.565
TRINITY_DN36533_c0_g1	1.637	0.71078	0.0335726	0.687026	yes	up	15.665	24.955
TRINITY_DN45575_c2_g8	1.824	0.867095	0.0335908	0.687026	yes	up	7.965	13.805
TRINITY_DN45589_c0_g1	1.881	0.911537	0.0335938	0.687026	yes	up	2.92	7.52
TRINITY_DN51616_c2_g1	0.545	-0.875104	0.0336106	0.687026	yes	down	103.09	40.39
TRINITY_DN68743_c0_g1	0.536	-0.899848	0.0336775	1	yes	down	7.975	0.97
TRINITY_DN49836_c0_g1	1.715	0.778011	0.0336846	0.687026	yes	up	20.65	36.36
TRINITY_DN45877_c1_g1	1.553	0.635034	0.03369	0.687026	yes	up	9.93	14.47
TRINITY_DN38527_c0_g1	0.52	-0.942831	0.033704	0.687026	yes	down	3.615	0.845
TRINITY_DN39755_c0_g1	0.566	-0.820061	0.0337049	0.687026	yes	down	7.04	3.125
TRINITY_DN44869_c0_g1	1.89	0.918116	0.0337323	0.687026	yes	up	2.485	6.31
TRINITY_DN43297_c0_g2	0.597	-0.744629	0.0337804	0.687026	yes	down	22.435	10.775
TRINITY_DN51680_c1_g2	0.521	-0.94087	0.0337984	0.687026	yes	down	3.83	0.95
TRINITY_DN47257_c0_g1	0.639	-0.647227	0.033801	0.687026	yes	down	108.915	58.035
TRINITY_DN37957_c0_g1	0.532	-0.91013	0.0338744	0.687946	yes	down	3.58	1.19
TRINITY_DN6894_c0_g1	0.56	-0.837404	0.034068	1	yes	down	1.445	0.07
TRINITY_DN46323_c0_g2	1.602	0.679918	0.0341012	0.690581	yes	up	58.335	89.335
TRINITY_DN41438_c0_g1	1.694	0.760429	0.0341166	0.690581	yes	up	236.765	401.9
TRINITY_DN47814_c0_g1	1.658	0.729532	0.0341303	0.690581	yes	up	69.74	109.835
TRINITY_DN28979_c0_g1	0.55	-0.862651	0.0341417	1	yes	down	6.15	0.465
TRINITY_DN40713_c0_g1	1.519	0.603463	0.0341481	0.690581	yes	up	36.885	54.315
TRINITY_DN50906_c3_g2	0.582	-0.780303	0.0341721	0.690581	yes	down	438.98	197.21
TRINITY_DN35679_c0_g1	0.594	-0.751643	0.0341735	0.690581	yes	down	53.44	24.79
TRINITY_DN51948_c0_g1	1.649	0.721159	0.0343467	0.693509	yes	up	34.52	58.38
TRINITY_DN51741_c4_g1	1.619	0.695438	0.0344031	0.694074	yes	up	293.335	463.435
TRINITY_DN25811_c0_g1	0.535	-0.901946	0.0344371	1	yes	down	1.13	0.145
TRINITY_DN47129_c0_g1	0.567	-0.819749	0.0345283	0.695935	yes	down	23.88	10.735
TRINITY_DN50299_c7_g2	1.909	0.932789	0.0345861	0.695935	yes	up	2.545	10.66
TRINITY_DN30680_c0_g1	0.529	-0.9185	0.0346018	0.695935	yes	down	25.5	7.96
TRINITY_DN49662_c1_g3	1.529	0.612349	0.0346091	0.695935	yes	up	111.505	159.29
TRINITY_DN51921_c0_g7	1.605	0.682513	0.0347352	0.697654	yes	up	19.725	30.73
TRINITY_DN48402_c0_g1	1.914	0.936547	0.0347515	0.697654	yes	up	1.395	4.78
TRINITY_DN50517_c1_g1	0.522	-0.936896	0.0347898	0.697848	yes	down	11.4	2.6
TRINITY_DN31189_c0_g1	0.582	-0.781791	0.0349011	1	yes	down	2.84	0
TRINITY_DN42891_c0_g1	0.537	-0.896592	0.034948	0.699082	yes	down	2.56	0.865
TRINITY_DN43769_c0_g1	0.537	-0.89768	0.034956	0.699082	yes	down	7.22	2.1
TRINITY_DN43455_c0_g1	0.621	-0.687291	0.0349615	0.699082	yes	down	32.105	15.755
TRINITY_DN45875_c0_g1	1.522	0.605625	0.0349655	0.699082	yes	up	23.395	33.355
TRINITY_DN32657_c0_g1	0.581	-0.784537	0.0350459	0.700116	yes	down	10.75	4.75
TRINITY_DN48183_c0_g1	1.652	0.72394	0.0350805	0.700237	yes	up	17.645	31.37
TRINITY_DN39620_c0_g1	1.501	0.585492	0.0351669	0.70139	yes	up	203.825	283.12
TRINITY_DN40831_c0_g1	0.591	-0.759915	0.0352238	0.701567	yes	down	7.495	3.475
TRINITY_DN51942_c4_g1	1.621	0.697287	0.0352331	0.701567	yes	up	415.71	658.965
TRINITY_DN38733_c0_g1	1.866	0.90028	0.0352968	0.702178	yes	up	6.635	15.59
TRINITY_DN48135_c0_g1	1.614	0.690877	0.0353316	0.702178	yes	up	4.655	7.255
TRINITY_DN46629_c0_g4	1.685	0.752566	0.0353499	0.702178	yes	up	8.345	14.105
TRINITY_DN49214_c2_g2	1.84	0.880062	0.0353809	0.702223	yes	up	1.02	2.25
TRINITY_DN37698_c0_g1	0.568	-0.816206	0.0354218	0.702466	yes	down	5.605	2.36
TRINITY_DN36859_c0_g1	1.756	0.811965	0.0354979	0.703121	yes	up	11.2	20.76
TRINITY_DN50725_c0_g1	1.84	0.879828	0.0355123	0.703121	yes	up	37.84	67.44
TRINITY_DN32621_c0_g1	0.526	-0.925728	0.0355937	0.704163	yes	down	20	5.43
TRINITY_DN49548_c0_g2	0.558	-0.840767	0.0356295	0.704192	yes	down	50.68	19.985
TRINITY_DN40128_c0_g1	1.545	0.627897	0.0356528	0.704192	yes	up	75.53	111.63
TRINITY_DN31242_c0_g1	0.528	-0.922112	0.0357963	0.706192	yes	down	2.695	0.785
TRINITY_DN50307_c0_g1	1.709	0.773227	0.0358117	0.706192	yes	up	61.56	106.16
TRINITY_DN53498_c0_g1	0.562	-0.832155	0.0358511	1	yes	down	1.84	0.095
TRINITY_DN43301_c0_g1	0.537	-0.896803	0.0359436	0.707742	yes	down	56.325	19.145
TRINITY_DN48408_c1_g3	1.881	0.911241	0.0359481	0.707742	yes	up	4.185	9.875
TRINITY_DN51823_c4_g1	1.864	0.898717	0.0360309	0.708261	yes	up	12.155	60.4
TRINITY_DN42244_c2_g1	0.638	-0.648489	0.0360333	0.708261	yes	down	43.75	23.235
TRINITY_DN52383_c3_g6	1.834	0.875239	0.0360695	0.708261	yes	up	14.65	31.55
TRINITY_DN45846_c0_g2	1.906	0.930343	0.0360975	1	yes	up	3.33	11.36
TRINITY_DN41433_c0_g1	0.659	-0.601252	0.0361157	0.708261	yes	down	14.815	8.275
TRINITY_DN46001_c0_g1	1.716	0.778766	0.0361659	0.708261	yes	up	3.17	5.535
TRINITY_DN49886_c3_g1	0.632	-0.661663	0.0361715	0.708261	yes	down	51.61	27.11
TRINITY_DN42325_c0_g1	0.605	-0.725812	0.0361771	0.708261	yes	down	38.46	18.33
TRINITY_DN781_c0_g1	0.525	-0.929556	0.0362326	0.70878	yes	down	2.15	0.495
TRINITY_DN33132_c0_g1	0.563	-0.827853	0.0362565	1	yes	down	2.63	0.13
TRINITY_DN49336_c2_g1	1.619	0.694924	0.0362658	0.708864	yes	up	117.86	194.295
TRINITY_DN36135_c0_g1	0.543	-0.882184	0.036283	1	yes	down	2.54	0.29
TRINITY_DN42689_c0_g1	1.462	0.548432	0.0363047	0.709008	yes	up	90.485	121.7
TRINITY_DN45734_c0_g1	1.898	0.924768	0.0363311	0.709008	yes	up	2.415	6.27
TRINITY_DN45227_c0_g1	1.59	0.668811	0.0363903	0.709596	yes	up	15.135	23.73
TRINITY_DN39600_c0_g1	1.895	0.92237	0.0364665	0.710515	yes	up	1.035	2.875
TRINITY_DN48651_c0_g2	1.516	0.600327	0.0364973	0.710549	yes	up	41.12	58.06
TRINITY_DN45080_c0_g1	0.621	-0.686693	0.0365572	0.711151	yes	down	12.23	6.185
TRINITY_DN22433_c0_g1	1.799	0.847089	0.0365652	1	yes	up	0.305	2.87
TRINITY_DN43291_c0_g1	1.901	0.926926	0.0366107	0.711158	yes	up	1.36	5.965
TRINITY_DN19840_c0_g1	0.529	-0.919662	0.0366205	0.711158	yes	down	5.015	1.44
TRINITY_DN24037_c0_g1	1.854	0.89101	0.0366511	0.711158	yes	up	23.675	53.23
TRINITY_DN32920_c0_g1	0.545	-0.875621	0.0366937	0.711158	yes	down	16.825	6.065
TRINITY_DN51391_c2_g1	1.528	0.611317	0.0367028	0.711158	yes	up	197.105	282.515
TRINITY_DN46482_c1_g1	1.649	0.721751	0.0368348	0.711538	yes	up	201.7	325.255
TRINITY_DN42308_c0_g1	0.57	-0.811413	0.0368774	0.711538	yes	down	8.91	3.315
TRINITY_DN50373_c6_g1	1.801	0.849084	0.0368793	0.711538	yes	up	4.325	8.895
TRINITY_DN39781_c0_g1	0.614	-0.703072	0.0368824	0.711538	yes	down	66.935	33.385
TRINITY_DN35606_c0_g1	0.562	-0.830318	0.0368866	0.711538	yes	down	13.605	5.51
TRINITY_DN52528_c2_g1	1.586	0.665125	0.0368969	0.711538	yes	up	407.595	615.675
TRINITY_DN47008_c0_g1	0.642	-0.640222	0.0369654	0.711891	yes	down	22.22	11.85
TRINITY_DN47235_c0_g2	0.607	-0.71987	0.0369767	0.711891	yes	down	52.23	25.51
TRINITY_DN42378_c0_g1	0.603	-0.730379	0.0370222	0.711891	yes	down	7.45	3.38
TRINITY_DN36992_c0_g1	0.569	-0.812618	0.0370316	0.711891	yes	down	24.24	10.235
TRINITY_DN34932_c0_g1	1.49	0.574993	0.0370817	0.712294	yes	up	98.22	135.33
TRINITY_DN51485_c2_g1	1.515	0.599782	0.0371153	0.712381	yes	up	15.98	23.85
TRINITY_DN46307_c0_g1	0.654	-0.612945	0.0371503	0.712493	yes	down	43.51	23.645
TRINITY_DN50742_c1_g2	1.593	0.67145	0.037274	0.714212	yes	up	66.285	101.45
TRINITY_DN48695_c2_g3	0.528	-0.921023	0.0372983	0.714212	yes	down	6.05	1.685
TRINITY_DN45295_c0_g1	1.602	0.6801	0.037346	0.714566	yes	up	14.905	23.165
TRINITY_DN5393_c0_g1	0.529	-0.91802	0.0374799	1	yes	down	1.655	0.32
TRINITY_DN51784_c1_g1	1.607	0.684333	0.0374865	0.716695	yes	up	215.015	332.64
TRINITY_DN52116_c1_g2	0.538	-0.893133	0.0374935	1	yes	down	5.265	0.74
TRINITY_DN43459_c2_g1	1.704	0.76921	0.0375729	0.717681	yes	up	60.71	106.755
TRINITY_DN38234_c0_g1	0.536	-0.899251	0.0375967	0.717681	yes	down	2.335	0.75
TRINITY_DN51123_c6_g1	1.802	0.849836	0.0376397	1	yes	up	0.52	4.375
TRINITY_DN24247_c0_g1	1.895	0.922403	0.0376565	0.718262	yes	up	1.07	3.285
TRINITY_DN47422_c0_g1	0.628	-0.670909	0.0378011	0.720317	yes	down	2.26	1.165
TRINITY_DN52554_c7_g1	0.605	-0.72417	0.0378502	0.720317	yes	down	1101.54	534.02
TRINITY_DN38325_c0_g1	1.525	0.608702	0.0378525	0.720317	yes	up	94.55	134.445
TRINITY_DN51642_c4_g1	1.871	0.903566	0.0379565	0.720514	yes	up	12.53	29.365
TRINITY_DN59794_c0_g1	1.617	0.69329	0.0379677	0.720514	yes	up	51.46	79.56
TRINITY_DN48205_c1_g1	1.832	0.873779	0.0379808	0.720514	yes	up	9.045	16.39
TRINITY_DN19446_c0_g1	1.892	0.91979	0.0379841	0.720514	yes	up	1.73	5.135
TRINITY_DN49152_c0_g1	1.641	0.714491	0.0380549	0.720514	yes	up	50.83	80.905
TRINITY_DN48128_c1_g1	1.58	0.659767	0.0380654	0.720514	yes	up	6.645	9.68
TRINITY_DN43641_c0_g1	0.569	-0.812814	0.0380923	0.720514	yes	down	3.685	1.535
TRINITY_DN49241_c0_g1	0.563	-0.827872	0.0380985	0.720514	yes	down	42.15	17.14
TRINITY_DN51020_c1_g1	1.46	0.546455	0.0383081	0.723919	yes	up	47.86	62.735
TRINITY_DN50515_c4_g3	1.867	0.901024	0.0383911	0.724928	yes	up	6.18	15.525
TRINITY_DN83961_c0_g1	0.574	-0.800931	0.0384223	0.724958	yes	down	44.83	18.9
TRINITY_DN51330_c1_g1	0.566	-0.822356	0.0384782	0.725072	yes	down	40.27	16.88
TRINITY_DN51903_c0_g1	0.543	-0.880848	0.0384876	0.725072	yes	down	33.705	4.855
TRINITY_DN48812_c0_g1	1.502	0.586969	0.0385535	0.725129	yes	up	1264.63	1769.73
TRINITY_DN51761_c1_g3	1.637	0.710917	0.038579	0.725129	yes	up	245.99	393.005
TRINITY_DN43534_c2_g1	0.534	-0.905208	0.0385795	0.725129	yes	down	5.5	1.675
TRINITY_DN50487_c0_g1	0.53	-0.917135	0.0386314	0.725547	yes	down	6.385	1.69
TRINITY_DN44752_c0_g3	1.839	0.879162	0.0387122	1	yes	up	0.205	1.255
TRINITY_DN41312_c0_g1	1.878	0.909179	0.0387125	0.725729	yes	up	0.86	3.38
TRINITY_DN48342_c0_g1	0.556	-0.847381	0.0387334	0.725729	yes	down	3.455	1.255
TRINITY_DN48774_c1_g1	1.696	0.762478	0.0387449	0.725729	yes	up	6.88	11.9
TRINITY_DN48004_c0_g1	1.648	0.720791	0.0387643	0.725729	yes	up	22.45	36.34
TRINITY_DN46587_c0_g2	1.613	0.690146	0.0387894	0.725729	yes	up	4.78	8.13
TRINITY_DN41887_c0_g1	1.747	0.805285	0.0390196	0.729196	yes	up	11.695	22.12
TRINITY_DN36_c0_g1	1.66	0.731263	0.0390692	0.729196	yes	up	59.55	95.105
TRINITY_DN34188_c0_g1	1.839	0.879186	0.0390874	0.729196	yes	up	4.55	10.135
TRINITY_DN47893_c0_g1	1.495	0.580427	0.0391101	0.729196	yes	up	18.635	25.96
TRINITY_DN31544_c0_g1	0.555	-0.848959	0.0391237	0.729196	yes	down	2.96	1.005
TRINITY_DN87326_c0_g1	0.563	-0.83007	0.0391386	1	yes	down	3.03	0.23
TRINITY_DN42280_c0_g1	1.513	0.597258	0.0391623	0.729361	yes	up	37.045	52.995
TRINITY_DN44372_c0_g1	1.521	0.604548	0.0392574	0.730577	yes	up	194.695	277.47
TRINITY_DN48951_c1_g1	1.496	0.580856	0.0392887	0.730603	yes	up	16.495	23.235
TRINITY_DN44795_c0_g1	0.588	-0.765815	0.0393214	0.730655	yes	down	2.68	1.195
TRINITY_DN45807_c0_g2	1.508	0.592834	0.0394285	0.73209	yes	up	33.19	47
TRINITY_DN42320_c0_g1	0.543	-0.879936	0.0395329	0.733427	yes	down	4.455	2.005
TRINITY_DN41401_c0_g1	1.667	0.736849	0.0395604	0.733427	yes	up	15.66	25.72
TRINITY_DN39598_c0_g1	0.55	-0.863256	0.0395659	1	yes	down	5.005	0.255
TRINITY_DN33008_c0_g1	0.546	-0.872698	0.0396854	0.735027	yes	down	14.145	5.015
TRINITY_DN52404_c4_g2	1.868	0.901533	0.0397069	0.735027	yes	up	31.67	79.765
TRINITY_DN58194_c0_g1	0.531	-0.91198	0.039754	0.735344	yes	down	1.405	0.37
TRINITY_DN29516_c0_g1	1.883	0.912847	0.0397547	1	yes	up	3.155	10.34
TRINITY_DN40405_c0_g1	0.564	-0.825285	0.0398094	0.735462	yes	down	21.835	9.095
TRINITY_DN27538_c0_g1	1.59	0.668886	0.0398324	0.735462	yes	up	32.285	49.02
TRINITY_DN96145_c0_g1	0.54	-0.888523	0.0398514	1	yes	down	2.65	0.415
TRINITY_DN11379_c0_g1	0.557	-0.844587	0.0398577	1	yes	down	1.875	0.17
TRINITY_DN37862_c0_g1	0.535	-0.90339	0.039859	0.735462	yes	down	4.525	1.31
TRINITY_DN45891_c0_g2	0.54	-0.889626	0.0398834	0.735462	yes	down	2.085	0.685
TRINITY_DN47018_c3_g1	1.85	0.887599	0.0399107	0.735462	yes	up	3.84	9.195
TRINITY_DN32964_c0_g1	0.545	-0.875975	0.0399252	1	yes	down	3.64	0.52
TRINITY_DN39181_c0_g1	1.541	0.62379	0.0399829	0.736221	yes	up	8.085	11.815
TRINITY_DN47713_c0_g1	0.659	-0.60256	0.0400365	0.736221	yes	down	8.66	4.79
TRINITY_DN49040_c0_g1	1.528	0.61143	0.0400595	0.736221	yes	up	36.21	53.515
TRINITY_DN45812_c0_g1	1.676	0.745234	0.0400722	0.736221	yes	up	61.98	103.925
TRINITY_DN43851_c0_g2	1.491	0.576517	0.0401376	0.736869	yes	up	41.185	57.235
TRINITY_DN35429_c0_g1	1.845	0.883726	0.0401961	0.737203	yes	up	1.035	2.49
TRINITY_DN51823_c3_g2	1.564	0.645272	0.0402345	0.737203	yes	up	490.37	721.005
TRINITY_DN31522_c0_g1	1.731	0.791699	0.04026	1	yes	up	0.1	1.695
TRINITY_DN52202_c5_g3	0.56	-0.837235	0.0402884	0.737203	yes	down	26.855	2.785
TRINITY_DN50470_c1_g1	1.445	0.531123	0.0402974	0.737203	yes	up	110.65	143.05
TRINITY_DN43133_c0_g1	0.645	-0.632711	0.0403064	0.737203	yes	down	5.135	2.76
TRINITY_DN85463_c0_g1	0.572	-0.80654	0.0403748	1	yes	down	2.64	0.135
TRINITY_DN15152_c0_g1	0.551	-0.859537	0.0403814	1	yes	down	1.1	0.125
TRINITY_DN52362_c1_g1	1.468	0.553985	0.0403857	0.738102	yes	up	664.42	902.055
TRINITY_DN45090_c0_g1	1.722	0.784015	0.0405227	0.739263	yes	up	11.705	21.06
TRINITY_DN36826_c0_g1	0.616	-0.698539	0.0405543	0.739263	yes	down	20.205	9.945
TRINITY_DN42717_c0_g1	0.581	-0.784517	0.0405725	0.739263	yes	down	14.13	6.21
TRINITY_DN27313_c0_g1	0.539	-0.890659	0.0406222	1	yes	down	2	0.335
TRINITY_DN32656_c0_g1	1.538	0.621265	0.0406921	0.739263	yes	up	151.245	216.4
TRINITY_DN51417_c0_g1	0.581	-0.78354	0.0408335	0.739263	yes	down	27.83	12.325
TRINITY_DN34187_c0_g1	0.556	-0.847889	0.0408463	0.739263	yes	down	3.02	1.13
TRINITY_DN41583_c0_g1	0.604	-0.727653	0.0408515	0.739263	yes	down	17.18	8.215
TRINITY_DN47906_c0_g1	0.591	-0.758667	0.0408893	0.739263	yes	down	24.81	11.345
TRINITY_DN46827_c0_g1	0.573	-0.802784	0.0409389	0.739263	yes	down	1.93	0.815
TRINITY_DN40451_c0_g1	1.481	0.566933	0.0409524	0.739263	yes	up	50.655	70.21
TRINITY_DN52512_c2_g1	1.788	0.838016	0.0409637	0.739263	yes	up	439.3	884.745
TRINITY_DN51056_c0_g1	0.609	-0.716347	0.0409684	0.739263	yes	down	1032.12	500.525
TRINITY_DN28387_c0_g1	0.587	-0.767952	0.0410329	0.739263	yes	down	15.785	7.03
TRINITY_DN49148_c1_g1	1.517	0.600855	0.0410432	0.739263	yes	up	154.02	208.31
TRINITY_DN47311_c0_g1	0.578	-0.789799	0.0410455	0.739263	yes	down	47.345	20.685
TRINITY_DN49740_c4_g1	1.873	0.905369	0.041077	0.739263	yes	up	7.78	22.445
TRINITY_DN47525_c0_g1	0.608	-0.716722	0.0410835	0.739263	yes	down	44.755	25.215
TRINITY_DN47495_c0_g1	1.838	0.878156	0.0411312	0.739263	yes	up	1.895	4.425
TRINITY_DN49057_c0_g1	0.64	-0.643752	0.0411357	0.739263	yes	down	17.81	8.975
TRINITY_DN39838_c0_g1	1.538	0.620936	0.0411465	0.739263	yes	up	10.115	14.83
TRINITY_DN46388_c0_g1	0.653	-0.615294	0.0411838	0.739263	yes	down	19.565	11.82
TRINITY_DN44519_c0_g1	1.474	0.55975	0.041216	0.739263	yes	up	251.01	341.96
TRINITY_DN46968_c0_g1	1.59	0.66933	0.0412209	0.739263	yes	up	171.135	256.175
TRINITY_DN32779_c0_g1	0.536	-0.899779	0.0412268	0.739263	yes	down	7.12	2.065
TRINITY_DN47521_c2_g1	1.544	0.626964	0.0412419	0.739263	yes	up	27.885	41.31
TRINITY_DN32467_c0_g1	0.575	-0.799064	0.0412955	0.739263	yes	down	13.605	5.79
TRINITY_DN38342_c0_g1	1.734	0.79391	0.0412956	0.739263	yes	up	28.625	52.765
TRINITY_DN22421_c0_g1	1.501	0.585987	0.0413032	0.739263	yes	up	40.35	56.33
TRINITY_DN52468_c0_g1	1.55	0.632616	0.0413298	0.739263	yes	up	41.925	64.28
TRINITY_DN36570_c0_g1	0.564	-0.8264	0.0413555	0.739263	yes	down	2.57	1.015
TRINITY_DN39963_c0_g1	0.589	-0.76416	0.0414037	0.739585	yes	down	5.03	2.245
TRINITY_DN42845_c0_g1	1.819	0.862922	0.0414206	1	yes	up	0.375	2.2
TRINITY_DN52076_c0_g1	0.67	-0.577575	0.041518	0.741086	yes	down	83.42	48.075
TRINITY_DN44431_c0_g1	0.592	-0.755912	0.0415836	0.741169	yes	down	38.195	17.38
TRINITY_DN30770_c0_g1	1.606	0.68343	0.0416169	0.741169	yes	up	12.19	18.975
TRINITY_DN46609_c0_g2	0.593	-0.753721	0.0416532	0.741169	yes	down	6.445	2.995
TRINITY_DN35769_c0_g1	0.537	-0.89612	0.0416624	0.741169	yes	down	1.87	0.54
TRINITY_DN47571_c0_g1	0.64	-0.643745	0.0416741	0.741169	yes	down	5.535	2.93
TRINITY_DN43037_c0_g1	0.603	-0.730965	0.0417513	0.742003	yes	down	11.2	4.75
TRINITY_DN34042_c0_g1	1.769	0.822746	0.0418187	1	yes	up	0.42	3.57
TRINITY_DN51466_c1_g1	0.577	-0.793727	0.0418251	0.74211	yes	down	48.13	21.205
TRINITY_DN51650_c0_g1	1.533	0.61624	0.0418963	0.74211	yes	up	10.325	14.975
TRINITY_DN46923_c0_g1	1.471	0.556341	0.0419036	0.74211	yes	up	51.695	73.975
TRINITY_DN98454_c0_g1	1.588	0.667261	0.0419182	0.74211	yes	up	38.215	57.97
TRINITY_DN47356_c7_g1	0.651	-0.619957	0.0419615	0.74211	yes	down	38.775	20.815
TRINITY_DN48992_c0_g1	1.589	0.668402	0.0419693	0.74211	yes	up	295.185	436.235
TRINITY_DN52487_c0_g1	1.572	0.652466	0.0419874	0.74211	yes	up	60.405	90.39
TRINITY_DN12220_c0_g1	1.863	0.897247	0.0420028	0.74211	yes	up	1.325	3.62
TRINITY_DN52273_c2_g1	1.68	0.748798	0.0420302	0.74211	yes	up	9.57	16.23
TRINITY_DN53373_c0_g1	0.547	-0.87162	0.0420722	1	yes	down	2.56	0.4
TRINITY_DN48990_c0_g1	0.564	-0.825854	0.0420789	0.742433	yes	down	322.88	129.41
TRINITY_DN40871_c0_g1	0.536	-0.899373	0.0421377	0.742934	yes	down	2.39	0.66
TRINITY_DN46584_c0_g1	0.564	-0.826283	0.0422313	0.743786	yes	down	11.06	4.38
TRINITY_DN37637_c0_g1	0.535	-0.901268	0.0422498	0.743786	yes	down	4.5	1.17
TRINITY_DN41088_c0_g1	1.694	0.760639	0.0422771	0.743786	yes	up	4.3	7.47
TRINITY_DN41502_c0_g1	1.803	0.850655	0.0423697	0.744879	yes	up	0.915	1.955
TRINITY_DN29101_c0_g1	0.567	-0.817505	0.0424117	1	yes	down	2.42	0.195
TRINITY_DN50785_c0_g1	1.55	0.632178	0.042432	0.745439	yes	up	58.57	88.115
TRINITY_DN47551_c0_g1	1.795	0.843618	0.0424703	0.745577	yes	up	2.555	5.565
TRINITY_DN40007_c0_g1	1.65	0.722197	0.0427232	0.749478	yes	up	33.72	55.4
TRINITY_DN28514_c0_g1	0.552	-0.857929	0.0427948	0.750146	yes	down	30.97	11.15
TRINITY_DN27236_c0_g1	1.86	0.895346	0.0428226	0.750146	yes	up	1.07	2.97
TRINITY_DN46482_c3_g2	1.623	0.698276	0.042912	0.751071	yes	up	65.56	106.475
TRINITY_DN29826_c0_g1	0.555	-0.84969	0.0429368	0.751071	yes	down	3.565	1.325
TRINITY_DN51242_c1_g2	1.505	0.589958	0.0430772	0.752989	yes	up	36.88	53.46
TRINITY_DN48008_c2_g2	0.538	-0.894863	0.0431546	1	yes	down	1.76	0.39
TRINITY_DN43613_c0_g1	1.74	0.799322	0.0431789	0.754229	yes	up	7.41	13.855
TRINITY_DN42424_c0_g1	1.782	0.833668	0.0433285	0.755801	yes	up	3.72	7.415
TRINITY_DN41385_c0_g1	1.838	0.87848	0.0433471	0.755801	yes	up	1.71	4.055
TRINITY_DN41030_c0_g1	1.541	0.623851	0.0433696	0.755801	yes	up	83.06	120.64
TRINITY_DN48657_c0_g1	1.527	0.610825	0.0434178	0.755801	yes	up	80.705	115.865
TRINITY_DN45530_c0_g1	1.845	0.883829	0.0434435	0.755801	yes	up	1.38	4.895
TRINITY_DN46205_c1_g1	0.578	-0.790996	0.0435197	0.755801	yes	down	29.61	1.65
TRINITY_DN50043_c0_g2	0.545	-0.875941	0.0435683	0.755801	yes	down	3.605	1.185
TRINITY_DN43888_c0_g2	0.539	-0.890312	0.0436279	0.755801	yes	down	4.185	0.915
TRINITY_DN27704_c0_g1	0.564	-0.827201	0.0436702	0.755801	yes	down	4.135	1.6
TRINITY_DN36086_c0_g1	1.539	0.621682	0.0436767	0.755801	yes	up	22.59	30.32
TRINITY_DN28440_c0_g1	0.538	-0.895353	0.0436776	0.755801	yes	down	3.8	0.935
TRINITY_DN48610_c0_g1	1.82	0.864287	0.0437029	0.755801	yes	up	36.665	81.08
TRINITY_DN48188_c2_g3	1.782	0.833554	0.0437095	0.755801	yes	up	9.295	18.82
TRINITY_DN49124_c2_g1	1.485	0.570103	0.0437252	0.755801	yes	up	37.05	50.725
TRINITY_DN45167_c0_g1	1.693	0.759215	0.0437322	0.755801	yes	up	3.73	6.545
TRINITY_DN12409_c0_g1	1.447	0.532817	0.0438153	0.756597	yes	up	136.225	180.705
TRINITY_DN440_c0_g1	0.644	-0.63594	0.0438401	0.756597	yes	down	53.88	28.32
TRINITY_DN41832_c0_g1	1.827	0.869332	0.0439553	0.757004	yes	up	4.425	10.54
TRINITY_DN52160_c1_g2	0.652	-0.617995	0.0439699	0.757004	yes	down	76.96	42.075
TRINITY_DN39402_c0_g1	1.491	0.575849	0.0439886	0.757004	yes	up	17.615	24.555
TRINITY_DN47309_c0_g2	0.619	-0.691924	0.0440012	0.757004	yes	down	8.15	4.07
TRINITY_DN46371_c0_g1	1.839	0.87885	0.0440183	0.757004	yes	up	7.42	17.95
TRINITY_DN49300_c1_g1	1.768	0.821739	0.0441051	0.75777	yes	up	4.87	9.675
TRINITY_DN48218_c5_g2	1.474	0.560156	0.0441305	0.75777	yes	up	58.205	79.66
TRINITY_DN6897_c0_g1	1.747	0.805255	0.0441573	0.75777	yes	up	9.375	17.97
TRINITY_DN32026_c0_g1	0.638	-0.649494	0.0441868	0.75777	yes	down	25.785	13.515
TRINITY_DN30542_c0_g1	1.831	0.872332	0.0442605	1	yes	up	0.285	1.27
TRINITY_DN42614_c0_g1	1.62	0.696353	0.0442811	0.758774	yes	up	34.62	54.325
TRINITY_DN19205_c0_g1	0.624	-0.67994	0.0443073	0.758774	yes	down	6.38	3.21
TRINITY_DN51230_c0_g2	1.579	0.659252	0.0443415	0.758828	yes	up	25.905	39.825
TRINITY_DN47917_c0_g2	1.548	0.630558	0.0444759	0.759372	yes	up	14.59	22.41
TRINITY_DN36176_c0_g1	0.557	-0.843503	0.0444818	0.759372	yes	down	11.97	4.485
TRINITY_DN37752_c0_g2	1.851	0.888202	0.0445017	0.759372	yes	up	1.65	4.505
TRINITY_DN46604_c1_g1	1.551	0.632967	0.0445544	0.759372	yes	up	37.82	55.605
TRINITY_DN29998_c0_g1	1.739	0.797916	0.0446149	0.759372	yes	up	3.225	6.095
TRINITY_DN49131_c1_g2	1.511	0.59506	0.0446356	0.759372	yes	up	68.235	96.82
TRINITY_DN47389_c0_g1	0.566	-0.821411	0.0446775	0.759372	yes	down	6.465	2.64
TRINITY_DN51479_c0_g1	1.586	0.665123	0.0446795	0.759372	yes	up	116.69	178.67
TRINITY_DN47510_c0_g1	0.543	-0.88147	0.04471	1	yes	down	1.92	0.37
TRINITY_DN48763_c2_g1	1.753	0.810195	0.0447292	0.759372	yes	up	9.78	19.405
TRINITY_DN31865_c0_g1	1.794	0.843098	0.0447343	0.759372	yes	up	10.605	20.22
TRINITY_DN46653_c0_g1	1.505	0.589395	0.0447788	0.759372	yes	up	81.44	114
TRINITY_DN47364_c0_g2	1.811	0.856963	0.0447792	0.759372	yes	up	2.21	4.895
TRINITY_DN50519_c0_g1	0.621	-0.686713	0.0447928	0.759372	yes	down	23.51	13.905
TRINITY_DN28810_c0_g1	1.538	0.620705	0.0448077	0.759372	yes	up	28.7	41.615
TRINITY_DN51737_c0_g2	1.811	0.856872	0.0449845	0.761842	yes	up	8.025	17.245
TRINITY_DN50981_c2_g1	0.646	-0.63147	0.0450453	0.762344	yes	down	262.755	142.17
TRINITY_DN50096_c1_g1	1.848	0.885732	0.0451731	0.7631	yes	up	2.1	7.245
TRINITY_DN44270_c0_g1	0.571	-0.807398	0.045183	0.7631	yes	down	22.76	9.305
TRINITY_DN40441_c0_g1	0.544	-0.879059	0.0452313	1	yes	down	10.81	2.08
TRINITY_DN44831_c0_g2	1.796	0.845008	0.0452385	0.7631	yes	up	12.43	26.13
TRINITY_DN36769_c0_g1	0.575	-0.79826	0.0452395	0.7631	yes	down	11.815	4.945
TRINITY_DN95130_c0_g1	1.645	0.71837	0.0452459	0.7631	yes	up	285.085	460.22
TRINITY_DN51708_c2_g1	1.473	0.558634	0.0453209	0.763838	yes	up	40	54.93
TRINITY_DN849_c0_g1	0.552	-0.858401	0.0454209	0.764532	yes	down	8.12	2.83
TRINITY_DN49965_c3_g1	0.559	-0.838864	0.0454936	1	yes	down	0.955	0.115
TRINITY_DN49733_c0_g1	1.553	0.63475	0.0454949	0.764532	yes	up	36.31	48.37
TRINITY_DN44354_c0_g2	0.607	-0.721085	0.0455512	0.764532	yes	down	10.395	5.045
TRINITY_DN51201_c1_g1	1.58	0.659873	0.0455655	0.764532	yes	up	10.3	16.04
TRINITY_DN52027_c0_g2	0.592	-0.755292	0.0455926	0.764532	yes	down	2.995	1.345
TRINITY_DN50294_c0_g1	1.437	0.522976	0.0456052	0.764532	yes	up	89.375	119.11
TRINITY_DN18475_c0_g1	1.697	0.763154	0.0456082	0.764532	yes	up	0.93	13.34
TRINITY_DN37989_c0_g1	1.637	0.711095	0.045612	0.764532	yes	up	15.105	24.455
TRINITY_DN51530_c1_g3	1.663	0.733549	0.04568	0.764733	yes	up	38.6	55.81
TRINITY_DN34151_c0_g1	0.594	-0.75173	0.0456999	0.764733	yes	down	15.945	7.105
TRINITY_DN35459_c0_g1	1.71	0.773788	0.0457177	0.764733	yes	up	2.145	3.965
TRINITY_DN45050_c0_g2	0.6	-0.736963	0.0457734	0.765141	yes	down	29.24	14.13
TRINITY_DN44189_c0_g2	1.586	0.665684	0.0458258	0.765493	yes	up	434.805	643.195
TRINITY_DN36968_c0_g1	1.848	0.885904	0.0459199	0.765719	yes	up	0.925	1.845
TRINITY_DN50956_c1_g1	1.689	0.756479	0.0459772	0.765719	yes	up	932.33	1640.22
TRINITY_DN43933_c0_g1	0.541	-0.885465	0.0460302	0.765719	yes	down	2.52	0.665
TRINITY_DN40727_c0_g1	0.634	-0.65783	0.0460409	0.765719	yes	down	25.6	13.245
TRINITY_DN39111_c0_g1	0.586	-0.772205	0.0460654	0.765719	yes	down	8.51	3.69
TRINITY_DN35436_c0_g1	1.671	0.741076	0.0460914	0.765719	yes	up	6.365	10.87
TRINITY_DN40522_c0_g1	1.661	0.732256	0.0461088	0.765719	yes	up	10.33	17.295
TRINITY_DN38819_c0_g1	0.545	-0.875403	0.0461123	0.765719	yes	down	14.17	3.95
TRINITY_DN35099_c0_g1	0.542	-0.884065	0.0461517	1	yes	down	1.505	0.4
TRINITY_DN50944_c0_g1	1.523	0.606665	0.046185	0.765719	yes	up	50.905	73.8
TRINITY_DN36383_c0_g1	1.846	0.884614	0.0463158	1	yes	up	0.31	0.95
TRINITY_DN50035_c0_g2	1.57	0.65091	0.0463354	0.765719	yes	up	49	73.16
TRINITY_DN36175_c0_g1	1.714	0.777512	0.046349	0.765719	yes	up	1.49	2.765
TRINITY_DN21829_c0_g1	0.543	-0.879706	0.0463917	1	yes	down	1.09	0.235
TRINITY_DN46018_c0_g1	1.843	0.882261	0.0464781	0.765719	yes	up	1.83	5.13
TRINITY_DN45544_c0_g1	1.811	0.856605	0.0465098	0.765719	yes	up	0.645	2.845
TRINITY_DN12052_c0_g1	0.563	-0.82931	0.0465148	0.765719	yes	down	25.16	9.625
TRINITY_DN40551_c0_g1	1.63	0.705157	0.0465338	0.765719	yes	up	8.645	13.935
TRINITY_DN50838_c1_g1	1.506	0.591188	0.04655	0.765719	yes	up	18.97	26.275
TRINITY_DN51618_c1_g2	1.708	0.772446	0.0465506	0.765719	yes	up	5.36	9.645
TRINITY_DN49314_c8_g2	1.778	0.830497	0.0465511	0.765719	yes	up	3.06	6.385
TRINITY_DN48243_c0_g2	0.575	-0.797299	0.046563	0.765719	yes	down	11.945	5.06
TRINITY_DN42489_c0_g1	0.593	-0.754904	0.046572	0.765719	yes	down	14.415	6.535
TRINITY_DN42615_c0_g1	1.739	0.797984	0.0465807	0.765719	yes	up	1.905	3.94
TRINITY_DN34066_c0_g1	1.845	0.883436	0.0465963	0.765719	yes	up	4.075	11.84
TRINITY_DN38780_c0_g1	0.543	-0.882266	0.0466025	1	yes	down	1.825	0.495
TRINITY_DN21499_c0_g1	0.588	-0.765355	0.0466055	1	yes	down	3.865	0.175
TRINITY_DN49284_c0_g1	0.602	-0.732514	0.0466339	0.765719	yes	down	71.34	33.72
TRINITY_DN50892_c2_g2	0.596	-0.745991	0.0466783	0.765719	yes	down	2.365	1.07
TRINITY_DN37839_c1_g1	1.804	0.851479	0.0466904	0.765719	yes	up	49.205	107.99
TRINITY_DN50973_c0_g2	0.642	-0.640062	0.0466946	0.765719	yes	down	14.265	6.925
TRINITY_DN24089_c0_g1	0.582	-0.780009	0.0467516	1	yes	down	1.345	0.09
TRINITY_DN94121_c0_g1	1.727	0.788486	0.046754	1	yes	up	0.16	1.59
TRINITY_DN49328_c0_g2	1.499	0.584116	0.0467687	0.765719	yes	up	6.43	9.095
TRINITY_DN51308_c2_g3	0.55	-0.863101	0.046788	1	yes	down	2.075	0.34
TRINITY_DN50646_c1_g1	1.706	0.770862	0.0467951	0.765719	yes	up	64.255	114.165
TRINITY_DN48962_c0_g1	0.613	-0.706342	0.0468101	0.765719	yes	down	205.475	100.95
TRINITY_DN20319_c0_g1	0.562	-0.830937	0.0469239	1	yes	down	1.25	0.155
TRINITY_DN39602_c1_g1	0.551	-0.860213	0.0469315	0.765719	yes	down	17.115	5.875
TRINITY_DN51251_c4_g1	0.576	-0.795265	0.0469377	0.765719	yes	down	12.63	5.195
TRINITY_DN52496_c4_g1	1.788	0.838249	0.0469526	0.765719	yes	up	4.21	8.885
TRINITY_DN29012_c0_g1	1.827	0.869083	0.0470029	0.765719	yes	up	0.98	2.405
TRINITY_DN40249_c0_g2	1.823	0.866449	0.0470123	0.765719	yes	up	3.3	8.785
TRINITY_DN49367_c2_g1	1.75	0.807648	0.0470192	0.765719	yes	up	16.64	32.8
TRINITY_DN27670_c0_g1	1.738	0.797309	0.0470262	0.765719	yes	up	25.985	48.255
TRINITY_DN47401_c1_g4	1.571	0.651749	0.047069	0.765719	yes	up	12.36	18.705
TRINITY_DN52327_c2_g4	1.8	0.84801	0.0471265	0.765719	yes	up	4.32	9.605
TRINITY_DN41716_c0_g1	0.643	-0.637725	0.0471477	0.765719	yes	down	25.75	13.665
TRINITY_DN47072_c0_g1	0.671	-0.575363	0.0471853	0.765719	yes	down	36.125	20.62
TRINITY_DN24546_c0_g1	0.578	-0.789888	0.0472539	0.765719	yes	down	25.39	10.655
TRINITY_DN41250_c0_g1	1.485	0.570679	0.0472571	0.765719	yes	up	13.36	18.57
TRINITY_DN48550_c0_g1	1.508	0.592447	0.0472888	0.765719	yes	up	102.435	145.51
TRINITY_DN48057_c0_g1	1.564	0.645068	0.0472977	0.765719	yes	up	32.19	46.72
TRINITY_DN34853_c0_g1	1.585	0.66407	0.0473013	0.765719	yes	up	16.065	24.765
TRINITY_DN40835_c0_g1	1.836	0.876466	0.0473076	0.765719	yes	up	2.795	7.445
TRINITY_DN45861_c0_g1	0.618	-0.694209	0.0473101	0.765719	yes	down	17.795	9.455
TRINITY_DN50644_c0_g2	1.604	0.681764	0.0473412	0.765719	yes	up	64.71	104.45
TRINITY_DN51815_c5_g1	1.469	0.555088	0.0474029	0.766211	yes	up	51.42	69.915
TRINITY_DN43012_c1_g1	1.745	0.803595	0.047519	0.766998	yes	up	1.705	3.305
TRINITY_DN44066_c0_g1	0.554	-0.850881	0.0475203	0.766998	yes	down	3.13	1.095
TRINITY_DN51302_c0_g1	0.677	-0.563206	0.0475638	0.766998	yes	down	21.775	11.89
TRINITY_DN47590_c0_g1	1.433	0.519074	0.0475793	0.766998	yes	up	33.38	43.305
TRINITY_DN39031_c0_g1	1.505	0.58964	0.0476083	0.766998	yes	up	41.365	58.12
TRINITY_DN38124_c0_g1	0.6	-0.736696	0.047676	0.767368	yes	down	15.965	7.125
TRINITY_DN50814_c0_g1	1.453	0.539136	0.0477478	0.767368	yes	up	583.085	784.895
TRINITY_DN33105_c0_g1	0.566	-0.82153	0.0477656	0.767368	yes	down	7.25	2.79
TRINITY_DN49170_c2_g2	1.731	0.79146	0.0477887	0.767368	yes	up	6.05	11.34
TRINITY_DN51388_c0_g1	1.741	0.799704	0.0478606	0.767368	yes	up	94.39	174.52
TRINITY_DN49471_c0_g1	1.493	0.578281	0.0479007	0.767368	yes	up	206.735	298.395
TRINITY_DN46549_c0_g1	0.563	-0.829984	0.0479062	0.767368	yes	down	2.095	0.78
TRINITY_DN46790_c0_g2	0.671	-0.575935	0.0479698	0.767368	yes	down	17.815	9.89
TRINITY_DN43296_c0_g1	0.55	-0.861361	0.0479824	0.767368	yes	down	2.235	0.745
TRINITY_DN38162_c0_g1	0.551	-0.860598	0.0479923	0.767368	yes	down	3.35	1.11
TRINITY_DN41477_c0_g1	0.595	-0.748079	0.0480179	0.767368	yes	down	21.38	9.825
TRINITY_DN21348_c0_g1	0.551	-0.860081	0.0480447	1	yes	down	3.5	0.645
TRINITY_DN47382_c2_g1	1.444	0.529933	0.0480837	0.767368	yes	up	160.235	208.515
TRINITY_DN47518_c0_g1	1.458	0.544141	0.0481098	0.767368	yes	up	37.9	48.005
TRINITY_DN46233_c0_g1	0.635	-0.655745	0.0481223	0.767368	yes	down	7.315	3.76
TRINITY_DN46611_c1_g1	0.633	-0.659666	0.0481404	0.767368	yes	down	13.65	7.305
TRINITY_DN8792_c0_g1	0.569	-0.814284	0.0481482	0.767368	yes	down	10.87	4.205
TRINITY_DN29265_c0_g1	1.821	0.864665	0.0482253	1	yes	up	0.55	2.205
TRINITY_DN49052_c0_g2	0.659	-0.600568	0.0482404	0.767368	yes	down	49.77	27.46
TRINITY_DN52554_c8_g2	1.5	0.58484	0.0482675	0.767368	yes	up	32.135	45.31
TRINITY_DN41636_c0_g1	0.589	-0.763286	0.0482819	0.767368	yes	down	7.08	3.175
TRINITY_DN34419_c0_g1	1.7	0.76589	0.0482876	0.767368	yes	up	22.285	39.705
TRINITY_DN27238_c0_g1	0.545	-0.875003	0.0482924	0.767368	yes	down	3.6	1.01
TRINITY_DN49981_c0_g1	0.641	-0.641223	0.0483216	0.767368	yes	down	11.415	6.06
TRINITY_DN51911_c0_g3	0.546	-0.873064	0.0483682	1	yes	down	2.855	0.625
TRINITY_DN52543_c6_g1	1.621	0.697298	0.0483805	0.767368	yes	up	25.5	47.87
TRINITY_DN52408_c0_g1	1.598	0.676603	0.0483838	0.767368	yes	up	8.17	14.545
TRINITY_DN50227_c0_g1	1.735	0.79506	0.0485101	0.768872	yes	up	4.585	8.04
TRINITY_DN43797_c0_g1	1.534	0.617188	0.0486513	0.76998	yes	up	19.93	27.86
TRINITY_DN22204_c0_g1	0.545	-0.875191	0.0486845	1	yes	down	5.02	1.265
TRINITY_DN42824_c0_g1	0.589	-0.762856	0.0487305	0.76998	yes	down	8.86	3.935
TRINITY_DN52223_c0_g4	0.55	-0.862662	0.0487689	0.76998	yes	down	6.73	2.095
TRINITY_DN29899_c0_g1	0.546	-0.873468	0.0487714	0.76998	yes	down	1.99	0.485
TRINITY_DN44752_c0_g2	1.834	0.874874	0.0487734	1	yes	up	1.64	7.31
TRINITY_DN48552_c0_g1	0.663	-0.593926	0.0487783	0.76998	yes	down	91.755	49.82
TRINITY_DN47905_c0_g2	1.551	0.63294	0.048798	0.76998	yes	up	195.945	287.88
TRINITY_DN50621_c2_g1	1.44	0.526404	0.0488002	0.76998	yes	up	171.595	227.325
TRINITY_DN43793_c0_g2	1.659	0.730094	0.0488721	0.770493	yes	up	66.925	111.84
TRINITY_DN44680_c0_g1	1.481	0.566498	0.0488957	0.770493	yes	up	60.34	83.05
TRINITY_DN37689_c0_g1	0.571	-0.809318	0.0489715	0.770753	yes	down	11.565	4.54
TRINITY_DN45845_c3_g2	0.548	-0.86881	0.0489752	0.770753	yes	down	4.66	1.055
TRINITY_DN37123_c0_g1	1.833	0.87409	0.0489801	1	yes	up	0.66	2.07
TRINITY_DN50415_c0_g1	0.62	-0.690051	0.0490411	0.770955	yes	down	162.97	81.71
TRINITY_DN47563_c2_g1	0.604	-0.727927	0.0490755	0.770955	yes	down	3.515	1.645
TRINITY_DN45003_c0_g1	0.562	-0.832598	0.0490954	0.770955	yes	down	6.94	2.595
TRINITY_DN48497_c0_g1	0.623	-0.683426	0.0491224	0.770955	yes	down	7.895	3.96
TRINITY_DN39646_c0_g1	1.722	0.784455	0.0491534	1	yes	up	0.71	6.5
TRINITY_DN29953_c0_g1	0.604	-0.727084	0.0491624	0.770955	yes	down	66.41	31.425
TRINITY_DN46066_c0_g1	1.72	0.782276	0.0492165	0.770955	yes	up	11.815	21.85
TRINITY_DN48714_c0_g1	1.436	0.522469	0.0492538	0.770955	yes	up	242.715	321.19
TRINITY_DN43736_c0_g1	0.558	-0.840596	0.0492664	0.770955	yes	down	8.07	2.825
TRINITY_DN49416_c0_g2	1.637	0.710876	0.0492758	0.770955	yes	up	11.52	19.03
TRINITY_DN47138_c0_g1	0.546	-0.872731	0.0493031	0.770955	yes	down	3.765	1.01
TRINITY_DN45385_c0_g1	1.707	0.771426	0.0493419	0.77107	yes	up	25.875	45.68
TRINITY_DN13562_c0_g1	0.55	-0.861371	0.0493843	0.77124	yes	down	105.045	33.565
TRINITY_DN43601_c0_g1	0.635	-0.655563	0.0494881	0.772367	yes	down	12.24	6.385
TRINITY_DN45682_c0_g1	0.644	-0.633979	0.0496005	0.772883	yes	down	58.325	31.13
TRINITY_DN49730_c1_g1	1.514	0.598682	0.049601	0.772883	yes	up	20.805	29.655
TRINITY_DN36594_c0_g1	0.567	-0.81945	0.049627	1	yes	down	2.15	0.24
TRINITY_DN40014_c0_g1	1.508	0.592359	0.0496315	0.772883	yes	up	42.905	65.04
TRINITY_DN44048_c0_g2	1.728	0.78896	0.0496474	0.772883	yes	up	17.965	33.715
TRINITY_DN29716_c0_g1	0.562	-0.831374	0.0496883	0.773027	yes	down	10.93	4.08
TRINITY_DN51166_c4_g1	1.612	0.6888	0.0497813	0.773401	yes	up	63.145	99.855
TRINITY_DN47829_c0_g2	0.631	-0.664718	0.0498025	0.773401	yes	down	36.02	17.765
TRINITY_DN38244_c0_g1	0.55	-0.862862	0.0498212	0.773401	yes	down	1.775	0.555
TRINITY_DN32854_c0_g1	0.561	-0.833644	0.0498921	0.773401	yes	down	4.305	1.58
TRINITY_DN35862_c0_g1	1.442	0.528415	0.0498923	0.773401	yes	up	69.24	92.09
TRINITY_DN45546_c0_g1	1.483	0.568532	0.049906	0.773401	yes	up	24.715	34.115
TRINITY_DN58041_c0_g1	0.568	-0.815217	0.0499523	1	yes	down	1.335	0.165
