# Supplementary material for: Transcriptomic analysis reveals hub genes and subnetworks related to ROS metabolism in Hylocereus undatus through novel superoxide scavenger trypsin treatment during storage
Source: BMC Genomics. 2020 Jun 26;21:437. doi: 10.1186/s12864-020-06850-1 (PMC7318492; doi:10.1186/s12864-020-06850-1)
Supplement: Supplementary file 9 — Additional file 9: Table S6. Common unigenes in different gene sets. All of the significantly expressed genes are named as allsignificant1703; 1117 ROS related genes are named as ROSall1117, including 434 upregulated and 465 downregulated genes; 85 DERGs are named as ROSsig85. [file 12864_2020_6850_MOESM9_ESM.xlsx]

## Sheet: jVenn
allsignificant1703	ROSall1117	ROSall1117|ROS1117up434	ROSall1117|ROS1117down465	allsignificant1703|ROS85|ROSall1117|ROS1117up434	allsignificant1703|ROS85|ROSall1117|ROS1117down465
TRINITY_DN10124_c0_g1	TRINITY_DN101379_c0_g1	TRINITY_DN16955_c0_g1	TRINITY_DN10336_c0_g1	TRINITY_DN13090_c0_g1	TRINITY_DN25936_c0_g1
TRINITY_DN10448_c0_g1	TRINITY_DN101447_c0_g1	TRINITY_DN17614_c0_g1	TRINITY_DN14380_c0_g1	TRINITY_DN18475_c0_g1	TRINITY_DN27704_c0_g1
TRINITY_DN11379_c0_g1	TRINITY_DN10170_c0_g1	TRINITY_DN18503_c0_g1	TRINITY_DN15067_c0_g1	TRINITY_DN22433_c0_g1	TRINITY_DN32434_c0_g1
TRINITY_DN11381_c0_g1	TRINITY_DN101743_c0_g1	TRINITY_DN18886_c0_g1	TRINITY_DN15126_c0_g1	TRINITY_DN23647_c0_g1	TRINITY_DN33285_c0_g1
TRINITY_DN12052_c0_g1	TRINITY_DN102365_c0_g1	TRINITY_DN19863_c0_g1	TRINITY_DN15144_c0_g1	TRINITY_DN31165_c0_g1	TRINITY_DN34983_c0_g1
TRINITY_DN12220_c0_g1	TRINITY_DN11418_c0_g1	TRINITY_DN20462_c0_g1	TRINITY_DN16390_c0_g1	TRINITY_DN33122_c0_g1	TRINITY_DN35639_c0_g1
TRINITY_DN12237_c0_g1	TRINITY_DN11543_c0_g1	TRINITY_DN20737_c0_g1	TRINITY_DN17277_c0_g1	TRINITY_DN34419_c0_g1	TRINITY_DN35992_c0_g1
TRINITY_DN12409_c0_g1	TRINITY_DN11748_c0_g1	TRINITY_DN20945_c0_g1	TRINITY_DN18564_c0_g2	TRINITY_DN34455_c0_g1	TRINITY_DN37005_c0_g1
TRINITY_DN13562_c0_g1	TRINITY_DN13420_c0_g1	TRINITY_DN21541_c0_g1	TRINITY_DN19400_c0_g1	TRINITY_DN35429_c0_g1	TRINITY_DN38047_c0_g1
TRINITY_DN13816_c0_g1	TRINITY_DN14459_c0_g1	TRINITY_DN22736_c0_g1	TRINITY_DN19944_c0_g1	TRINITY_DN38085_c0_g1	TRINITY_DN38461_c0_g1
TRINITY_DN13898_c0_g1	TRINITY_DN14700_c0_g1	TRINITY_DN22870_c0_g1	TRINITY_DN20476_c0_g1	TRINITY_DN39264_c0_g2	TRINITY_DN38819_c0_g1
TRINITY_DN13942_c0_g1	TRINITY_DN15252_c0_g1	TRINITY_DN23058_c0_g1	TRINITY_DN20567_c0_g1	TRINITY_DN39500_c0_g1	TRINITY_DN39361_c0_g1
TRINITY_DN14927_c0_g1	TRINITY_DN15875_c0_g1	TRINITY_DN23496_c0_g1	TRINITY_DN20866_c0_g1	TRINITY_DN39611_c0_g1	TRINITY_DN39475_c0_g1
TRINITY_DN15152_c0_g1	TRINITY_DN16712_c0_g1	TRINITY_DN23705_c0_g1	TRINITY_DN21390_c0_g1	TRINITY_DN40044_c0_g1	TRINITY_DN39602_c1_g1
TRINITY_DN15463_c0_g1	TRINITY_DN1844_c0_g1	TRINITY_DN2388_c0_g1	TRINITY_DN21496_c0_g1	TRINITY_DN41526_c1_g1	TRINITY_DN40920_c0_g1
TRINITY_DN16130_c0_g1	TRINITY_DN19004_c0_g1	TRINITY_DN23941_c0_g1	TRINITY_DN22121_c0_g1	TRINITY_DN41555_c0_g1	TRINITY_DN40922_c0_g1
TRINITY_DN16792_c0_g1	TRINITY_DN19483_c0_g1	TRINITY_DN25608_c0_g1	TRINITY_DN22171_c0_g1	TRINITY_DN42075_c0_g1	TRINITY_DN41230_c0_g1
TRINITY_DN1701_c0_g1	TRINITY_DN19638_c0_g1	TRINITY_DN25871_c0_g1	TRINITY_DN2222_c0_g1	TRINITY_DN43192_c1_g1	TRINITY_DN41480_c0_g1
TRINITY_DN17114_c0_g1	TRINITY_DN19715_c0_g1	TRINITY_DN2620_c0_g1	TRINITY_DN22243_c0_g1	TRINITY_DN43831_c0_g1	TRINITY_DN42089_c0_g1
TRINITY_DN17508_c0_g1	TRINITY_DN20097_c0_g1	TRINITY_DN26957_c0_g1	TRINITY_DN22550_c0_g1	TRINITY_DN45589_c0_g1	TRINITY_DN42824_c0_g1
TRINITY_DN17612_c0_g1	TRINITY_DN20517_c0_g1	TRINITY_DN27797_c0_g1	TRINITY_DN22850_c0_g1	TRINITY_DN47018_c2_g1	TRINITY_DN42831_c0_g1
TRINITY_DN17627_c0_g1	TRINITY_DN20560_c0_g1	TRINITY_DN27844_c0_g1	TRINITY_DN23201_c0_g1	TRINITY_DN47513_c1_g1	TRINITY_DN42843_c2_g1
TRINITY_DN17705_c0_g1	TRINITY_DN20653_c0_g1	TRINITY_DN27926_c0_g1	TRINITY_DN23500_c0_g1	TRINITY_DN48168_c1_g1	TRINITY_DN43651_c0_g1
TRINITY_DN17894_c0_g1	TRINITY_DN20743_c0_g1	TRINITY_DN28172_c0_g1	TRINITY_DN23503_c0_g1	TRINITY_DN48593_c3_g1	TRINITY_DN43769_c0_g1
TRINITY_DN1791_c0_g1	TRINITY_DN20993_c0_g1	TRINITY_DN28280_c0_g1	TRINITY_DN23957_c0_g2	TRINITY_DN48698_c1_g1	TRINITY_DN44016_c0_g1
TRINITY_DN18124_c0_g1	TRINITY_DN21383_c0_g1	TRINITY_DN28308_c0_g1	TRINITY_DN24201_c0_g1	TRINITY_DN48763_c2_g1	TRINITY_DN44270_c0_g1
TRINITY_DN18728_c0_g1	TRINITY_DN21863_c0_g1	TRINITY_DN28577_c0_g1	TRINITY_DN24594_c0_g1	TRINITY_DN49314_c8_g1	TRINITY_DN44827_c0_g2
TRINITY_DN18841_c0_g1	TRINITY_DN23041_c0_g1	TRINITY_DN28754_c0_g1	TRINITY_DN24662_c0_g1	TRINITY_DN49535_c1_g1	TRINITY_DN46090_c1_g2
TRINITY_DN19205_c0_g1	TRINITY_DN23107_c0_g1	TRINITY_DN2888_c0_g1	TRINITY_DN24946_c0_g1	TRINITY_DN49559_c1_g1	TRINITY_DN46702_c0_g1
TRINITY_DN19339_c0_g1	TRINITY_DN23382_c0_g1	TRINITY_DN28931_c0_g1	TRINITY_DN25441_c0_g1	TRINITY_DN49807_c5_g2	TRINITY_DN47602_c1_g2
TRINITY_DN19446_c0_g1	TRINITY_DN25499_c0_g1	TRINITY_DN29487_c0_g1	TRINITY_DN25623_c0_g1	TRINITY_DN50096_c1_g1	TRINITY_DN48937_c1_g1
TRINITY_DN19672_c0_g1	TRINITY_DN26157_c0_g1	TRINITY_DN29835_c0_g2	TRINITY_DN26119_c0_g1	TRINITY_DN50363_c0_g1	TRINITY_DN48983_c2_g2
TRINITY_DN19712_c0_g1	TRINITY_DN26336_c0_g1	TRINITY_DN30223_c0_g1	TRINITY_DN26221_c0_g1	TRINITY_DN51365_c0_g3	TRINITY_DN49159_c0_g1
TRINITY_DN19831_c0_g1	TRINITY_DN27815_c0_g1	TRINITY_DN31166_c0_g1	TRINITY_DN26426_c0_g1	TRINITY_DN51431_c1_g1	TRINITY_DN49159_c2_g1
TRINITY_DN19840_c0_g1	TRINITY_DN2789_c0_g1	TRINITY_DN31618_c0_g1	TRINITY_DN27453_c0_g1	TRINITY_DN51850_c0_g1	TRINITY_DN49211_c0_g1
TRINITY_DN20319_c0_g1	TRINITY_DN2809_c0_g1	TRINITY_DN32103_c0_g1	TRINITY_DN27752_c0_g1	TRINITY_DN51942_c4_g1	TRINITY_DN49258_c2_g1
TRINITY_DN20710_c0_g1	TRINITY_DN28751_c0_g1	TRINITY_DN32147_c0_g1	TRINITY_DN27820_c0_g1	TRINITY_DN52071_c2_g1	TRINITY_DN49488_c0_g1
TRINITY_DN20971_c0_g1	TRINITY_DN2979_c0_g1	TRINITY_DN32557_c0_g1	TRINITY_DN27841_c0_g1	TRINITY_DN52362_c1_g2	TRINITY_DN49928_c0_g1
TRINITY_DN21120_c0_g1	TRINITY_DN34733_c0_g1	TRINITY_DN32663_c0_g1	TRINITY_DN27973_c1_g1	TRINITY_DN52462_c1_g1	TRINITY_DN50906_c3_g2
TRINITY_DN21211_c0_g1	TRINITY_DN35726_c0_g1	TRINITY_DN33109_c0_g1	TRINITY_DN28061_c0_g1	TRINITY_DN52512_c2_g1	TRINITY_DN51616_c2_g1
TRINITY_DN21348_c0_g1	TRINITY_DN35979_c0_g1	TRINITY_DN33313_c0_g1	TRINITY_DN29110_c0_g1		TRINITY_DN51958_c2_g1
TRINITY_DN21413_c0_g1	TRINITY_DN3830_c0_g1	TRINITY_DN33503_c0_g1	TRINITY_DN29187_c0_g1		TRINITY_DN52064_c6_g1
TRINITY_DN21499_c0_g1	TRINITY_DN39179_c1_g1	TRINITY_DN33710_c0_g1	TRINITY_DN29305_c0_g1		TRINITY_DN58041_c0_g1
TRINITY_DN21829_c0_g1	TRINITY_DN40339_c0_g2	TRINITY_DN33727_c0_g1	TRINITY_DN29329_c0_g1		TRINITY_DN6609_c0_g1
TRINITY_DN21920_c0_g1	TRINITY_DN4546_c0_g1	TRINITY_DN33809_c0_g1	TRINITY_DN29566_c0_g1		TRINITY_DN6894_c0_g1
TRINITY_DN21967_c0_g1	TRINITY_DN45868_c0_g1	TRINITY_DN33935_c0_g1	TRINITY_DN29965_c0_g1
TRINITY_DN22115_c0_g1	TRINITY_DN46375_c0_g2	TRINITY_DN34172_c0_g1	TRINITY_DN30055_c0_g1
TRINITY_DN22133_c0_g1	TRINITY_DN46554_c0_g1	TRINITY_DN34753_c0_g1	TRINITY_DN30464_c0_g1
TRINITY_DN22204_c0_g1	TRINITY_DN46674_c0_g2	TRINITY_DN35060_c0_g1	TRINITY_DN30823_c0_g1
TRINITY_DN22312_c0_g1	TRINITY_DN47856_c3_g3	TRINITY_DN35447_c0_g1	TRINITY_DN31167_c0_g1
TRINITY_DN22421_c0_g1	TRINITY_DN48432_c1_g1	TRINITY_DN35714_c0_g1	TRINITY_DN31433_c0_g1
TRINITY_DN22524_c0_g1	TRINITY_DN48685_c0_g3	TRINITY_DN35728_c0_g1	TRINITY_DN31440_c0_g1
TRINITY_DN22554_c0_g1	TRINITY_DN49126_c0_g2	TRINITY_DN36031_c0_g1	TRINITY_DN31468_c0_g1
TRINITY_DN22681_c0_g1	TRINITY_DN49488_c0_g3	TRINITY_DN36231_c0_g1	TRINITY_DN31577_c0_g1
TRINITY_DN22903_c0_g1	TRINITY_DN49495_c3_g1	TRINITY_DN36478_c0_g1	TRINITY_DN31792_c0_g1
TRINITY_DN22919_c0_g1	TRINITY_DN50594_c2_g3	TRINITY_DN36481_c1_g1	TRINITY_DN32512_c1_g1
TRINITY_DN23298_c0_g1	TRINITY_DN508_c0_g1	TRINITY_DN36537_c0_g1	TRINITY_DN32804_c0_g1
TRINITY_DN23342_c0_g1	TRINITY_DN51780_c0_g9	TRINITY_DN36582_c0_g1	TRINITY_DN33041_c0_g1
TRINITY_DN23345_c0_g1	TRINITY_DN52185_c2_g2	TRINITY_DN36643_c0_g1	TRINITY_DN33375_c0_g1
TRINITY_DN23385_c0_g1	TRINITY_DN52200_c0_g1	TRINITY_DN36690_c1_g1	TRINITY_DN33527_c0_g1
TRINITY_DN23445_c0_g1	TRINITY_DN52302_c0_g1	TRINITY_DN36738_c0_g1	TRINITY_DN33673_c0_g1
TRINITY_DN2375_c0_g1	TRINITY_DN52833_c0_g1	TRINITY_DN36820_c0_g1	TRINITY_DN33825_c0_g1
TRINITY_DN23822_c0_g1	TRINITY_DN52859_c0_g1	TRINITY_DN36831_c0_g1	TRINITY_DN34139_c0_g1
TRINITY_DN24037_c0_g1	TRINITY_DN53394_c0_g1	TRINITY_DN36957_c0_g1	TRINITY_DN34242_c0_g1
TRINITY_DN24065_c0_g1	TRINITY_DN53422_c0_g1	TRINITY_DN37060_c0_g1	TRINITY_DN34420_c0_g1
TRINITY_DN24089_c0_g1	TRINITY_DN53547_c0_g1	TRINITY_DN37106_c0_g1	TRINITY_DN34488_c0_g1
TRINITY_DN24096_c0_g1	TRINITY_DN53748_c0_g1	TRINITY_DN37155_c0_g1	TRINITY_DN34582_c0_g1
TRINITY_DN24227_c0_g1	TRINITY_DN54697_c0_g1	TRINITY_DN37326_c0_g2	TRINITY_DN34767_c0_g1
TRINITY_DN24229_c0_g1	TRINITY_DN54789_c0_g1	TRINITY_DN37351_c0_g1	TRINITY_DN34855_c0_g1
TRINITY_DN24242_c0_g1	TRINITY_DN55073_c0_g1	TRINITY_DN37831_c0_g1	TRINITY_DN34915_c0_g1
TRINITY_DN24247_c0_g1	TRINITY_DN56562_c0_g1	TRINITY_DN37902_c0_g2	TRINITY_DN34922_c0_g1
TRINITY_DN24396_c1_g1	TRINITY_DN56796_c0_g1	TRINITY_DN38166_c0_g1	TRINITY_DN34950_c0_g1
TRINITY_DN24546_c0_g1	TRINITY_DN56950_c0_g1	TRINITY_DN38331_c0_g1	TRINITY_DN34984_c0_g1
TRINITY_DN24703_c0_g1	TRINITY_DN57060_c0_g1	TRINITY_DN38481_c0_g1	TRINITY_DN35020_c0_g1
TRINITY_DN24904_c1_g1	TRINITY_DN57385_c0_g1	TRINITY_DN38638_c0_g1	TRINITY_DN35021_c0_g1
TRINITY_DN24949_c0_g1	TRINITY_DN57517_c0_g1	TRINITY_DN38681_c0_g1	TRINITY_DN35057_c1_g1
TRINITY_DN25106_c0_g1	TRINITY_DN58173_c0_g1	TRINITY_DN38746_c0_g1	TRINITY_DN35250_c0_g1
TRINITY_DN25292_c0_g1	TRINITY_DN5822_c0_g1	TRINITY_DN38797_c0_g1	TRINITY_DN35305_c0_g1
TRINITY_DN25525_c0_g1	TRINITY_DN58359_c0_g1	TRINITY_DN38927_c0_g1	TRINITY_DN35566_c0_g1
TRINITY_DN25811_c0_g1	TRINITY_DN58394_c0_g1	TRINITY_DN38993_c1_g1	TRINITY_DN35676_c0_g1
TRINITY_DN25935_c0_g1	TRINITY_DN58406_c0_g1	TRINITY_DN39072_c0_g1	TRINITY_DN35937_c0_g1
TRINITY_DN25973_c0_g1	TRINITY_DN58714_c0_g1	TRINITY_DN39090_c0_g1	TRINITY_DN35979_c1_g1
TRINITY_DN26042_c0_g1	TRINITY_DN58742_c0_g1	TRINITY_DN39162_c0_g1	TRINITY_DN36307_c0_g1
TRINITY_DN26091_c0_g1	TRINITY_DN58777_c0_g1	TRINITY_DN39256_c0_g1	TRINITY_DN36487_c0_g1
TRINITY_DN26203_c0_g1	TRINITY_DN58844_c0_g1	TRINITY_DN39336_c0_g1	TRINITY_DN36497_c0_g1
TRINITY_DN26226_c1_g1	TRINITY_DN58888_c0_g1	TRINITY_DN39346_c0_g1	TRINITY_DN36636_c0_g1
TRINITY_DN26470_c0_g1	TRINITY_DN59851_c0_g1	TRINITY_DN39572_c0_g1	TRINITY_DN36788_c0_g1
TRINITY_DN27004_c0_g1	TRINITY_DN59876_c0_g1	TRINITY_DN39718_c0_g1	TRINITY_DN36811_c0_g1
TRINITY_DN27065_c0_g1	TRINITY_DN60038_c0_g1	TRINITY_DN39794_c0_g1	TRINITY_DN36875_c0_g2
TRINITY_DN27082_c0_g1	TRINITY_DN60454_c0_g1	TRINITY_DN39933_c0_g1	TRINITY_DN36908_c0_g1
TRINITY_DN27179_c0_g1	TRINITY_DN60808_c0_g1	TRINITY_DN40021_c0_g1	TRINITY_DN36934_c0_g1
TRINITY_DN27236_c0_g1	TRINITY_DN60879_c0_g1	TRINITY_DN40036_c0_g1	TRINITY_DN36964_c0_g1
TRINITY_DN27238_c0_g1	TRINITY_DN60937_c0_g1	TRINITY_DN40058_c0_g1	TRINITY_DN37099_c0_g1
TRINITY_DN27313_c0_g1	TRINITY_DN6098_c0_g1	TRINITY_DN40102_c0_g1	TRINITY_DN37204_c0_g1
TRINITY_DN27401_c0_g1	TRINITY_DN61765_c0_g1	TRINITY_DN40120_c0_g1	TRINITY_DN37559_c0_g1
TRINITY_DN27531_c0_g1	TRINITY_DN61825_c0_g1	TRINITY_DN40281_c0_g1	TRINITY_DN37595_c0_g1
TRINITY_DN27538_c0_g1	TRINITY_DN61841_c0_g1	TRINITY_DN40362_c0_g1	TRINITY_DN37911_c0_g1
TRINITY_DN27579_c0_g1	TRINITY_DN62112_c0_g1	TRINITY_DN40490_c0_g2	TRINITY_DN38045_c0_g1
TRINITY_DN27585_c0_g1	TRINITY_DN62412_c0_g1	TRINITY_DN40668_c0_g1	TRINITY_DN38065_c0_g1
TRINITY_DN27600_c0_g1	TRINITY_DN62582_c0_g1	TRINITY_DN40833_c0_g1	TRINITY_DN38110_c0_g2
TRINITY_DN27657_c0_g1	TRINITY_DN6268_c0_g1	TRINITY_DN40886_c0_g1	TRINITY_DN38126_c1_g1
TRINITY_DN27670_c0_g1	TRINITY_DN63082_c0_g1	TRINITY_DN40978_c0_g1	TRINITY_DN38178_c0_g1
TRINITY_DN27675_c0_g1	TRINITY_DN63456_c0_g1	TRINITY_DN41028_c0_g1	TRINITY_DN38217_c0_g1
TRINITY_DN27717_c0_g1	TRINITY_DN63882_c0_g1	TRINITY_DN41028_c0_g2	TRINITY_DN38231_c0_g1
TRINITY_DN27831_c0_g1	TRINITY_DN64366_c0_g1	TRINITY_DN41165_c0_g1	TRINITY_DN38312_c0_g1
TRINITY_DN27843_c0_g1	TRINITY_DN64584_c0_g1	TRINITY_DN41226_c0_g1	TRINITY_DN38320_c0_g1
TRINITY_DN27925_c0_g1	TRINITY_DN64828_c0_g1	TRINITY_DN41292_c0_g1	TRINITY_DN38463_c1_g1
TRINITY_DN27990_c0_g1	TRINITY_DN64977_c0_g1	TRINITY_DN41551_c0_g1	TRINITY_DN38546_c0_g1
TRINITY_DN28069_c0_g1	TRINITY_DN65003_c0_g1	TRINITY_DN41555_c1_g1	TRINITY_DN38576_c0_g1
TRINITY_DN28175_c0_g1	TRINITY_DN65109_c0_g1	TRINITY_DN41555_c1_g2	TRINITY_DN38736_c0_g1
TRINITY_DN28244_c0_g1	TRINITY_DN65588_c0_g1	TRINITY_DN4166_c0_g1	TRINITY_DN38788_c0_g1
TRINITY_DN28264_c0_g1	TRINITY_DN67108_c0_g1	TRINITY_DN41788_c0_g1	TRINITY_DN38975_c0_g1
TRINITY_DN28368_c0_g1	TRINITY_DN67114_c0_g1	TRINITY_DN41855_c0_g1	TRINITY_DN38982_c0_g1
TRINITY_DN28387_c0_g1	TRINITY_DN67297_c0_g1	TRINITY_DN41967_c0_g1	TRINITY_DN38985_c0_g1
TRINITY_DN28423_c0_g1	TRINITY_DN67423_c0_g1	TRINITY_DN41970_c0_g1	TRINITY_DN39144_c0_g1
TRINITY_DN28437_c0_g1	TRINITY_DN67633_c0_g1	TRINITY_DN42052_c0_g1	TRINITY_DN39179_c0_g1
TRINITY_DN28440_c0_g1	TRINITY_DN68155_c0_g1	TRINITY_DN42059_c0_g1	TRINITY_DN39313_c0_g1
TRINITY_DN28514_c0_g1	TRINITY_DN68201_c0_g1	TRINITY_DN42134_c0_g1	TRINITY_DN39326_c0_g1
TRINITY_DN28556_c0_g1	TRINITY_DN68202_c0_g1	TRINITY_DN42154_c0_g1	TRINITY_DN39392_c0_g1
TRINITY_DN2879_c0_g1	TRINITY_DN68219_c0_g1	TRINITY_DN42194_c0_g1	TRINITY_DN39475_c0_g2
TRINITY_DN28810_c0_g1	TRINITY_DN68289_c0_g1	TRINITY_DN42206_c0_g1	TRINITY_DN39514_c1_g1
TRINITY_DN28953_c0_g1	TRINITY_DN69399_c0_g1	TRINITY_DN42327_c0_g1	TRINITY_DN39613_c0_g1
TRINITY_DN28979_c0_g1	TRINITY_DN69409_c0_g1	TRINITY_DN42491_c0_g1	TRINITY_DN39702_c0_g1
TRINITY_DN29012_c0_g1	TRINITY_DN6955_c0_g1	TRINITY_DN42535_c0_g2	TRINITY_DN39807_c0_g1
TRINITY_DN29101_c0_g1	TRINITY_DN70711_c0_g1	TRINITY_DN42605_c0_g1	TRINITY_DN39828_c0_g1
TRINITY_DN2912_c0_g1	TRINITY_DN71319_c0_g1	TRINITY_DN42627_c0_g1	TRINITY_DN39834_c0_g1
TRINITY_DN29135_c0_g1	TRINITY_DN71574_c0_g1	TRINITY_DN42713_c0_g2	TRINITY_DN39873_c0_g1
TRINITY_DN29265_c0_g1	TRINITY_DN72283_c0_g1	TRINITY_DN42770_c0_g1	TRINITY_DN40115_c0_g1
TRINITY_DN29346_c0_g1	TRINITY_DN7251_c0_g1	TRINITY_DN42880_c0_g1	TRINITY_DN40148_c0_g2
TRINITY_DN29516_c0_g1	TRINITY_DN72842_c0_g1	TRINITY_DN42896_c2_g1	TRINITY_DN40174_c0_g1
TRINITY_DN29716_c0_g1	TRINITY_DN72847_c0_g1	TRINITY_DN42896_c3_g1	TRINITY_DN40246_c0_g1
TRINITY_DN29778_c0_g1	TRINITY_DN73103_c0_g1	TRINITY_DN42907_c0_g1	TRINITY_DN40276_c0_g1
TRINITY_DN29826_c0_g1	TRINITY_DN7412_c0_g1	TRINITY_DN42935_c0_g1	TRINITY_DN40339_c0_g1
TRINITY_DN29899_c0_g1	TRINITY_DN74589_c0_g1	TRINITY_DN43063_c0_g1	TRINITY_DN40360_c0_g1
TRINITY_DN29913_c0_g1	TRINITY_DN74727_c0_g1	TRINITY_DN43065_c0_g2	TRINITY_DN40428_c0_g1
TRINITY_DN29953_c0_g1	TRINITY_DN7479_c0_g1	TRINITY_DN430_c0_g1	TRINITY_DN40470_c1_g1
TRINITY_DN29998_c0_g1	TRINITY_DN74975_c0_g1	TRINITY_DN43318_c0_g1	TRINITY_DN40480_c0_g1
TRINITY_DN30114_c0_g1	TRINITY_DN75086_c0_g1	TRINITY_DN43389_c0_g1	TRINITY_DN40503_c0_g2
TRINITY_DN30337_c0_g1	TRINITY_DN75531_c0_g1	TRINITY_DN433_c0_g1	TRINITY_DN40537_c0_g1
TRINITY_DN30395_c0_g1	TRINITY_DN75674_c0_g1	TRINITY_DN43435_c0_g1	TRINITY_DN40610_c0_g1
TRINITY_DN30440_c0_g1	TRINITY_DN75704_c0_g1	TRINITY_DN43435_c0_g2	TRINITY_DN40637_c0_g1
TRINITY_DN30542_c0_g1	TRINITY_DN75937_c0_g1	TRINITY_DN43541_c0_g1	TRINITY_DN40638_c0_g1
TRINITY_DN30680_c0_g1	TRINITY_DN76367_c0_g1	TRINITY_DN43572_c1_g1	TRINITY_DN40675_c0_g1
TRINITY_DN30743_c0_g1	TRINITY_DN76567_c0_g1	TRINITY_DN43697_c0_g1	TRINITY_DN40676_c0_g1
TRINITY_DN30747_c0_g1	TRINITY_DN77131_c0_g1	TRINITY_DN43739_c1_g1	TRINITY_DN40685_c0_g1
TRINITY_DN30770_c0_g1	TRINITY_DN77302_c0_g1	TRINITY_DN43804_c2_g1	TRINITY_DN40737_c0_g2
TRINITY_DN30952_c0_g1	TRINITY_DN7730_c0_g1	TRINITY_DN44008_c0_g1	TRINITY_DN40737_c0_g3
TRINITY_DN31110_c0_g1	TRINITY_DN77620_c0_g1	TRINITY_DN44050_c0_g1	TRINITY_DN40765_c0_g2
TRINITY_DN31127_c0_g1	TRINITY_DN78234_c0_g1	TRINITY_DN44065_c0_g1	TRINITY_DN40910_c0_g1
TRINITY_DN31183_c0_g1	TRINITY_DN78478_c0_g1	TRINITY_DN44096_c0_g1	TRINITY_DN40950_c0_g1
TRINITY_DN31189_c0_g1	TRINITY_DN78901_c0_g1	TRINITY_DN44107_c0_g1	TRINITY_DN40969_c0_g1
TRINITY_DN31207_c0_g1	TRINITY_DN79346_c0_g1	TRINITY_DN44137_c0_g1	TRINITY_DN41064_c0_g1
TRINITY_DN31213_c0_g1	TRINITY_DN79963_c0_g1	TRINITY_DN44165_c0_g1	TRINITY_DN41147_c0_g1
TRINITY_DN31230_c0_g1	TRINITY_DN80025_c0_g1	TRINITY_DN44165_c0_g2	TRINITY_DN41226_c0_g2
TRINITY_DN31242_c0_g1	TRINITY_DN8019_c0_g1	TRINITY_DN44204_c5_g2	TRINITY_DN41231_c0_g1
TRINITY_DN31310_c0_g1	TRINITY_DN81484_c0_g1	TRINITY_DN44204_c6_g2	TRINITY_DN41267_c0_g1
TRINITY_DN31522_c0_g1	TRINITY_DN81919_c0_g1	TRINITY_DN44287_c0_g1	TRINITY_DN41276_c0_g1
TRINITY_DN31544_c0_g1	TRINITY_DN82324_c0_g1	TRINITY_DN44390_c0_g1	TRINITY_DN41279_c0_g1
TRINITY_DN31579_c0_g1	TRINITY_DN82675_c0_g1	TRINITY_DN44405_c0_g1	TRINITY_DN41307_c1_g3
TRINITY_DN31720_c0_g1	TRINITY_DN83009_c0_g1	TRINITY_DN44417_c0_g1	TRINITY_DN41382_c0_g1
TRINITY_DN31865_c0_g1	TRINITY_DN83198_c0_g1	TRINITY_DN44457_c2_g1	TRINITY_DN41473_c0_g1
TRINITY_DN31879_c0_g1	TRINITY_DN83937_c0_g1	TRINITY_DN44487_c0_g1	TRINITY_DN41520_c0_g1
TRINITY_DN31884_c0_g1	TRINITY_DN84062_c0_g1	TRINITY_DN44572_c0_g1	TRINITY_DN41618_c0_g1
TRINITY_DN31895_c0_g2	TRINITY_DN84259_c0_g1	TRINITY_DN44572_c0_g3	TRINITY_DN41723_c0_g1
TRINITY_DN31910_c0_g1	TRINITY_DN85038_c0_g1	TRINITY_DN44574_c0_g1	TRINITY_DN41764_c1_g1
TRINITY_DN31975_c0_g1	TRINITY_DN8523_c0_g1	TRINITY_DN44605_c0_g1	TRINITY_DN41770_c0_g1
TRINITY_DN32026_c0_g1	TRINITY_DN85442_c0_g1	TRINITY_DN44641_c1_g1	TRINITY_DN41860_c0_g1
TRINITY_DN32079_c0_g1	TRINITY_DN85618_c0_g1	TRINITY_DN44773_c0_g1	TRINITY_DN41875_c0_g1
TRINITY_DN32204_c0_g1	TRINITY_DN86281_c0_g1	TRINITY_DN44861_c0_g1	TRINITY_DN41933_c0_g1
TRINITY_DN32249_c0_g1	TRINITY_DN86318_c0_g1	TRINITY_DN44971_c0_g2	TRINITY_DN42117_c0_g1
TRINITY_DN32452_c0_g1	TRINITY_DN87376_c0_g1	TRINITY_DN45081_c1_g1	TRINITY_DN42119_c0_g1
TRINITY_DN32453_c0_g1	TRINITY_DN87954_c0_g1	TRINITY_DN45085_c0_g1	TRINITY_DN42140_c1_g2
TRINITY_DN32465_c0_g1	TRINITY_DN879_c0_g1	TRINITY_DN45086_c0_g2	TRINITY_DN42154_c0_g2
TRINITY_DN32467_c0_g1	TRINITY_DN8836_c0_g1	TRINITY_DN45114_c0_g1	TRINITY_DN42276_c1_g1
TRINITY_DN32506_c0_g1	TRINITY_DN884_c0_g1	TRINITY_DN45170_c0_g1	TRINITY_DN42504_c0_g1
TRINITY_DN32535_c0_g1	TRINITY_DN88539_c0_g1	TRINITY_DN45333_c0_g1	TRINITY_DN42510_c0_g1
TRINITY_DN32540_c0_g1	TRINITY_DN89542_c0_g1	TRINITY_DN45374_c0_g1	TRINITY_DN42528_c0_g2
TRINITY_DN32621_c0_g1	TRINITY_DN89753_c0_g1	TRINITY_DN45412_c0_g1	TRINITY_DN42535_c0_g1
TRINITY_DN32629_c0_g1	TRINITY_DN89961_c0_g1	TRINITY_DN45495_c0_g1	TRINITY_DN42585_c0_g1
TRINITY_DN32656_c0_g1	TRINITY_DN90112_c0_g1	TRINITY_DN45495_c0_g2	TRINITY_DN42768_c0_g1
TRINITY_DN32657_c0_g1	TRINITY_DN90129_c0_g1	TRINITY_DN45539_c0_g1	TRINITY_DN42863_c0_g1
TRINITY_DN32771_c0_g1	TRINITY_DN90723_c0_g1	TRINITY_DN45540_c0_g1	TRINITY_DN42876_c0_g1
TRINITY_DN32779_c0_g1	TRINITY_DN90898_c0_g1	TRINITY_DN45569_c4_g2	TRINITY_DN42896_c1_g1
TRINITY_DN32798_c0_g1	TRINITY_DN90997_c0_g1	TRINITY_DN45625_c0_g2	TRINITY_DN42934_c0_g1
TRINITY_DN32854_c0_g1	TRINITY_DN91026_c0_g1	TRINITY_DN45758_c0_g1	TRINITY_DN42947_c0_g1
TRINITY_DN32920_c0_g1	TRINITY_DN91518_c0_g1	TRINITY_DN45805_c1_g1	TRINITY_DN42982_c0_g1
TRINITY_DN32924_c0_g1	TRINITY_DN9201_c0_g1	TRINITY_DN45805_c1_g2	TRINITY_DN42987_c0_g1
TRINITY_DN32964_c0_g1	TRINITY_DN92216_c0_g1	TRINITY_DN45864_c0_g3	TRINITY_DN42989_c0_g1
TRINITY_DN33008_c0_g1	TRINITY_DN92220_c0_g1	TRINITY_DN45868_c0_g2	TRINITY_DN43130_c0_g1
TRINITY_DN33052_c0_g1	TRINITY_DN92235_c0_g1	TRINITY_DN45868_c0_g5	TRINITY_DN43139_c0_g1
TRINITY_DN33105_c0_g1	TRINITY_DN92658_c0_g1	TRINITY_DN45999_c1_g2	TRINITY_DN43170_c0_g1
TRINITY_DN33132_c0_g1	TRINITY_DN93525_c0_g1	TRINITY_DN46011_c0_g1	TRINITY_DN4327_c0_g1
TRINITY_DN33165_c0_g1	TRINITY_DN93604_c0_g1	TRINITY_DN46016_c0_g1	TRINITY_DN43290_c0_g1
TRINITY_DN33216_c0_g1	TRINITY_DN93786_c0_g1	TRINITY_DN46035_c0_g1	TRINITY_DN43309_c0_g1
TRINITY_DN33295_c0_g1	TRINITY_DN94490_c0_g1	TRINITY_DN46096_c0_g2	TRINITY_DN43339_c0_g1
TRINITY_DN33307_c0_g1	TRINITY_DN94535_c0_g1	TRINITY_DN46106_c0_g1	TRINITY_DN43382_c0_g1
TRINITY_DN33325_c0_g1	TRINITY_DN94748_c0_g1	TRINITY_DN46131_c0_g2	TRINITY_DN43449_c0_g1
TRINITY_DN33365_c0_g1	TRINITY_DN94988_c0_g1	TRINITY_DN46131_c0_g3	TRINITY_DN43449_c0_g2
TRINITY_DN33407_c0_g1	TRINITY_DN95154_c0_g1	TRINITY_DN46248_c1_g1	TRINITY_DN43553_c0_g1
TRINITY_DN33471_c0_g1	TRINITY_DN95303_c0_g1	TRINITY_DN46320_c2_g2	TRINITY_DN43569_c0_g2
TRINITY_DN33485_c0_g1	TRINITY_DN95985_c0_g1	TRINITY_DN46320_c4_g1	TRINITY_DN43652_c0_g1
TRINITY_DN33502_c0_g1	TRINITY_DN96154_c0_g1	TRINITY_DN46410_c0_g1	TRINITY_DN43659_c0_g1
TRINITY_DN33664_c0_g1	TRINITY_DN96373_c0_g1	TRINITY_DN46419_c0_g1	TRINITY_DN43840_c0_g1
TRINITY_DN33669_c0_g1	TRINITY_DN96585_c0_g1	TRINITY_DN46429_c1_g1	TRINITY_DN43945_c0_g1
TRINITY_DN33681_c0_g1	TRINITY_DN96631_c0_g1	TRINITY_DN46458_c1_g1	TRINITY_DN43951_c0_g1
TRINITY_DN33685_c0_g1	TRINITY_DN96972_c0_g1	TRINITY_DN46487_c0_g1	TRINITY_DN44014_c0_g2
TRINITY_DN33726_c0_g1	TRINITY_DN97500_c0_g1	TRINITY_DN46498_c2_g1	TRINITY_DN44185_c0_g1
TRINITY_DN33729_c0_g1	TRINITY_DN97882_c0_g1	TRINITY_DN46536_c2_g2	TRINITY_DN44188_c0_g1
TRINITY_DN33769_c0_g1	TRINITY_DN98318_c0_g1	TRINITY_DN46542_c0_g1	TRINITY_DN44204_c0_g1
TRINITY_DN33786_c0_g2	TRINITY_DN98458_c0_g1	TRINITY_DN46574_c0_g1	TRINITY_DN44294_c2_g1
TRINITY_DN33801_c0_g1	TRINITY_DN98629_c0_g1	TRINITY_DN46621_c0_g1	TRINITY_DN44344_c8_g2
TRINITY_DN33895_c0_g1	TRINITY_DN98654_c0_g1	TRINITY_DN46674_c0_g1	TRINITY_DN44403_c0_g1
TRINITY_DN33922_c0_g1	TRINITY_DN98983_c0_g1	TRINITY_DN46680_c0_g1	TRINITY_DN44470_c0_g1
TRINITY_DN33926_c0_g1	TRINITY_DN99006_c0_g1	TRINITY_DN46693_c0_g1	TRINITY_DN44474_c0_g1
TRINITY_DN34042_c0_g1	TRINITY_DN99211_c0_g1	TRINITY_DN46693_c0_g3	TRINITY_DN44706_c0_g1
TRINITY_DN34044_c0_g1	TRINITY_DN99325_c0_g1	TRINITY_DN46763_c0_g1	TRINITY_DN44725_c0_g1
TRINITY_DN34066_c0_g1	TRINITY_DN99618_c0_g1	TRINITY_DN46814_c1_g1	TRINITY_DN44778_c0_g1
TRINITY_DN34108_c0_g1	TRINITY_DN99633_c0_g1	TRINITY_DN46868_c1_g2	TRINITY_DN44827_c0_g1
TRINITY_DN34145_c0_g1		TRINITY_DN46868_c1_g3	TRINITY_DN44878_c0_g2
TRINITY_DN34151_c0_g1		TRINITY_DN46889_c0_g1	TRINITY_DN44947_c0_g1
TRINITY_DN34187_c0_g1		TRINITY_DN47021_c0_g1	TRINITY_DN45010_c0_g1
TRINITY_DN34188_c0_g1		TRINITY_DN47028_c2_g1	TRINITY_DN45160_c0_g1
TRINITY_DN34216_c0_g1		TRINITY_DN47036_c0_g1	TRINITY_DN45220_c0_g1
TRINITY_DN34305_c0_g1		TRINITY_DN47057_c0_g1	TRINITY_DN45254_c0_g1
TRINITY_DN34434_c0_g1		TRINITY_DN47103_c0_g1	TRINITY_DN45292_c0_g2
TRINITY_DN34465_c0_g1		TRINITY_DN47130_c0_g1	TRINITY_DN45458_c15_g4
TRINITY_DN34472_c0_g1		TRINITY_DN47130_c1_g1	TRINITY_DN45623_c0_g1
TRINITY_DN34542_c0_g1		TRINITY_DN47163_c0_g1	TRINITY_DN45794_c0_g1
TRINITY_DN34610_c0_g1		TRINITY_DN47176_c0_g1	TRINITY_DN45798_c0_g1
TRINITY_DN34626_c0_g1		TRINITY_DN47181_c0_g1	TRINITY_DN45839_c0_g2
TRINITY_DN34660_c0_g1		TRINITY_DN47217_c0_g1	TRINITY_DN45881_c1_g1
TRINITY_DN34666_c0_g1		TRINITY_DN47307_c0_g1	TRINITY_DN45889_c3_g1
TRINITY_DN34750_c0_g1		TRINITY_DN47371_c0_g1	TRINITY_DN46083_c0_g1
TRINITY_DN34847_c0_g1		TRINITY_DN47401_c1_g3	TRINITY_DN46090_c1_g1
TRINITY_DN34853_c0_g1		TRINITY_DN47635_c0_g1	TRINITY_DN46104_c0_g1
TRINITY_DN34870_c0_g1		TRINITY_DN47681_c6_g5	TRINITY_DN46121_c0_g1
TRINITY_DN34878_c0_g1		TRINITY_DN47700_c0_g1	TRINITY_DN46131_c0_g1
TRINITY_DN34932_c0_g1		TRINITY_DN47757_c0_g1	TRINITY_DN46132_c2_g1
TRINITY_DN35006_c0_g1		TRINITY_DN47788_c0_g1	TRINITY_DN46230_c0_g2
TRINITY_DN35019_c0_g1		TRINITY_DN47794_c0_g1	TRINITY_DN46253_c0_g2
TRINITY_DN35051_c0_g1		TRINITY_DN47847_c0_g2	TRINITY_DN46298_c0_g1
TRINITY_DN35099_c0_g1		TRINITY_DN47856_c1_g1	TRINITY_DN46317_c0_g5
TRINITY_DN35117_c0_g2		TRINITY_DN47856_c3_g1	TRINITY_DN46332_c0_g1
TRINITY_DN35171_c0_g1		TRINITY_DN47871_c0_g1	TRINITY_DN46332_c0_g2
TRINITY_DN35302_c0_g1		TRINITY_DN47909_c0_g1	TRINITY_DN46375_c0_g1
TRINITY_DN35376_c0_g1		TRINITY_DN47929_c0_g2	TRINITY_DN46405_c0_g1
TRINITY_DN35381_c0_g1		TRINITY_DN47956_c0_g1	TRINITY_DN46413_c0_g1
TRINITY_DN35387_c0_g1		TRINITY_DN47987_c0_g1	TRINITY_DN46413_c0_g2
TRINITY_DN35436_c0_g1		TRINITY_DN48065_c1_g1	TRINITY_DN46445_c0_g1
TRINITY_DN35439_c0_g1		TRINITY_DN48067_c0_g1	TRINITY_DN46498_c2_g2
TRINITY_DN35459_c0_g1		TRINITY_DN48075_c0_g1	TRINITY_DN46498_c2_g3
TRINITY_DN35506_c0_g1		TRINITY_DN48130_c0_g2	TRINITY_DN46510_c0_g1
TRINITY_DN35548_c0_g1		TRINITY_DN48132_c1_g3	TRINITY_DN46536_c2_g1
TRINITY_DN3554_c0_g1		TRINITY_DN48139_c3_g2	TRINITY_DN46579_c0_g1
TRINITY_DN35595_c0_g1		TRINITY_DN48246_c0_g4	TRINITY_DN46702_c0_g2
TRINITY_DN35596_c0_g1		TRINITY_DN48298_c1_g1	TRINITY_DN46755_c0_g1
TRINITY_DN35606_c0_g1		TRINITY_DN48358_c0_g1	TRINITY_DN46784_c0_g2
TRINITY_DN35679_c0_g1		TRINITY_DN48416_c0_g1	TRINITY_DN46868_c1_g1
TRINITY_DN35698_c0_g1		TRINITY_DN48534_c0_g1	TRINITY_DN46890_c1_g2
TRINITY_DN35704_c0_g1		TRINITY_DN48541_c1_g1	TRINITY_DN46903_c0_g2
TRINITY_DN35724_c0_g1		TRINITY_DN48698_c1_g2	TRINITY_DN47007_c0_g1
TRINITY_DN35754_c0_g1		TRINITY_DN48901_c0_g1	TRINITY_DN47028_c0_g1
TRINITY_DN35769_c0_g1		TRINITY_DN48972_c0_g1	TRINITY_DN47028_c3_g1
TRINITY_DN35786_c0_g1		TRINITY_DN48996_c0_g1	TRINITY_DN47103_c0_g2
TRINITY_DN35828_c0_g1		TRINITY_DN49031_c0_g2	TRINITY_DN47179_c2_g1
TRINITY_DN35830_c0_g1		TRINITY_DN49113_c0_g1	TRINITY_DN47204_c0_g1
TRINITY_DN35856_c0_g1		TRINITY_DN49126_c0_g1	TRINITY_DN47223_c0_g1
TRINITY_DN35862_c0_g1		TRINITY_DN49143_c0_g1	TRINITY_DN47246_c0_g1
TRINITY_DN35967_c0_g1		TRINITY_DN49272_c1_g1	TRINITY_DN47332_c1_g1
TRINITY_DN35984_c0_g1		TRINITY_DN49272_c3_g1	TRINITY_DN47343_c0_g1
TRINITY_DN36061_c0_g1		TRINITY_DN49272_c3_g2	TRINITY_DN47346_c0_g1
TRINITY_DN36080_c0_g1		TRINITY_DN49352_c0_g1	TRINITY_DN47374_c0_g1
TRINITY_DN36086_c0_g1		TRINITY_DN49451_c2_g1	TRINITY_DN47414_c0_g1
TRINITY_DN36104_c0_g1		TRINITY_DN49475_c0_g1	TRINITY_DN47447_c0_g1
TRINITY_DN36135_c0_g1		TRINITY_DN49559_c0_g1	TRINITY_DN47509_c0_g1
TRINITY_DN36175_c0_g1		TRINITY_DN49559_c1_g2	TRINITY_DN47652_c0_g1
TRINITY_DN36176_c0_g1		TRINITY_DN49568_c7_g1	TRINITY_DN47816_c0_g1
TRINITY_DN36198_c0_g1		TRINITY_DN49585_c0_g3	TRINITY_DN47852_c0_g2
TRINITY_DN36217_c0_g1		TRINITY_DN49677_c0_g1	TRINITY_DN47999_c0_g1
TRINITY_DN36233_c0_g1		TRINITY_DN49677_c0_g2	TRINITY_DN48340_c0_g1
TRINITY_DN36243_c0_g1		TRINITY_DN49689_c1_g1	TRINITY_DN48395_c0_g1
TRINITY_DN36251_c0_g1		TRINITY_DN49722_c2_g6	TRINITY_DN48403_c0_g1
TRINITY_DN36272_c0_g1		TRINITY_DN49765_c0_g1	TRINITY_DN48527_c0_g1
TRINITY_DN36288_c0_g1		TRINITY_DN49765_c0_g2	TRINITY_DN48619_c0_g4
TRINITY_DN36303_c0_g1		TRINITY_DN49816_c0_g1	TRINITY_DN48685_c0_g1
TRINITY_DN36383_c0_g1		TRINITY_DN49830_c1_g2	TRINITY_DN48832_c8_g1
TRINITY_DN36389_c0_g1		TRINITY_DN49834_c0_g1	TRINITY_DN48845_c0_g1
TRINITY_DN36400_c1_g1		TRINITY_DN49927_c0_g1	TRINITY_DN48925_c0_g1
TRINITY_DN36454_c0_g1		TRINITY_DN49945_c0_g1	TRINITY_DN48942_c0_g2
TRINITY_DN36461_c0_g1		TRINITY_DN49992_c2_g1	TRINITY_DN48942_c1_g1
TRINITY_DN36504_c0_g1		TRINITY_DN50039_c1_g1	TRINITY_DN48957_c1_g5
TRINITY_DN36533_c0_g1		TRINITY_DN50039_c2_g1	TRINITY_DN48983_c0_g1
TRINITY_DN36554_c0_g1		TRINITY_DN50144_c1_g1	TRINITY_DN48983_c0_g2
TRINITY_DN36570_c0_g1		TRINITY_DN50168_c0_g2	TRINITY_DN48983_c2_g1
TRINITY_DN36594_c0_g1		TRINITY_DN50186_c0_g1	TRINITY_DN49056_c0_g1
TRINITY_DN36608_c0_g1		TRINITY_DN50199_c2_g1	TRINITY_DN49156_c0_g1
TRINITY_DN36628_c0_g1		TRINITY_DN50199_c2_g3	TRINITY_DN49159_c1_g1
TRINITY_DN36679_c0_g1		TRINITY_DN50199_c2_g5	TRINITY_DN49160_c2_g1
TRINITY_DN36680_c1_g1		TRINITY_DN50302_c0_g1	TRINITY_DN49168_c0_g1
TRINITY_DN36691_c0_g1		TRINITY_DN50302_c0_g4	TRINITY_DN49209_c1_g1
TRINITY_DN36694_c0_g1		TRINITY_DN50340_c8_g1	TRINITY_DN49243_c5_g1
TRINITY_DN36725_c0_g1		TRINITY_DN50371_c1_g1	TRINITY_DN49247_c1_g2
TRINITY_DN36747_c0_g1		TRINITY_DN50382_c2_g1	TRINITY_DN49247_c1_g4
TRINITY_DN36769_c0_g1		TRINITY_DN50397_c1_g1	TRINITY_DN49323_c0_g1
TRINITY_DN36772_c1_g1		TRINITY_DN50435_c0_g1	TRINITY_DN49323_c0_g2
TRINITY_DN36790_c0_g1		TRINITY_DN50445_c1_g1	TRINITY_DN49351_c3_g3
TRINITY_DN36826_c0_g1		TRINITY_DN50446_c0_g1	TRINITY_DN49361_c0_g1
TRINITY_DN36835_c1_g1		TRINITY_DN50455_c0_g2	TRINITY_DN49414_c1_g1
TRINITY_DN36838_c0_g1		TRINITY_DN50459_c1_g2	TRINITY_DN49568_c6_g1
TRINITY_DN36859_c0_g1		TRINITY_DN50462_c0_g1	TRINITY_DN49583_c0_g1
TRINITY_DN36876_c0_g1		TRINITY_DN50479_c0_g1	TRINITY_DN49645_c1_g1
TRINITY_DN36896_c0_g1		TRINITY_DN50504_c0_g1	TRINITY_DN49645_c2_g1
TRINITY_DN36910_c0_g1		TRINITY_DN50605_c3_g1	TRINITY_DN49645_c2_g2
TRINITY_DN36968_c0_g1		TRINITY_DN50616_c1_g1	TRINITY_DN49689_c0_g1
TRINITY_DN36990_c0_g1		TRINITY_DN50694_c0_g1	TRINITY_DN49723_c1_g1
TRINITY_DN36992_c0_g1		TRINITY_DN50695_c1_g1	TRINITY_DN49738_c0_g1
TRINITY_DN36996_c0_g1		TRINITY_DN50777_c0_g1	TRINITY_DN49759_c1_g1
TRINITY_DN36_c0_g1		TRINITY_DN50792_c2_g1	TRINITY_DN49764_c0_g1
TRINITY_DN37088_c0_g1		TRINITY_DN50796_c1_g1	TRINITY_DN49767_c0_g1
TRINITY_DN37094_c0_g1		TRINITY_DN50905_c0_g2	TRINITY_DN49830_c1_g1
TRINITY_DN37096_c0_g1		TRINITY_DN50978_c2_g1	TRINITY_DN49846_c1_g1
TRINITY_DN37100_c0_g1		TRINITY_DN51030_c0_g2	TRINITY_DN49871_c0_g1
TRINITY_DN37119_c0_g1		TRINITY_DN51123_c5_g1	TRINITY_DN49897_c0_g1
TRINITY_DN37123_c0_g1		TRINITY_DN51138_c0_g1	TRINITY_DN49928_c0_g2
TRINITY_DN37130_c0_g1		TRINITY_DN51160_c0_g2	TRINITY_DN49980_c0_g1
TRINITY_DN37147_c0_g1		TRINITY_DN51160_c0_g4	TRINITY_DN50002_c0_g1
TRINITY_DN37182_c0_g1		TRINITY_DN51167_c0_g4	TRINITY_DN50100_c2_g1
TRINITY_DN37192_c0_g1		TRINITY_DN51279_c2_g1	TRINITY_DN50107_c1_g1
TRINITY_DN37207_c0_g1		TRINITY_DN51295_c0_g4	TRINITY_DN50117_c0_g1
TRINITY_DN37212_c0_g1		TRINITY_DN51295_c0_g5	TRINITY_DN50167_c0_g1
TRINITY_DN37213_c0_g1		TRINITY_DN51357_c4_g1	TRINITY_DN50302_c0_g5
TRINITY_DN37237_c0_g1		TRINITY_DN51371_c4_g1	TRINITY_DN50340_c8_g2
TRINITY_DN37259_c0_g1		TRINITY_DN51423_c2_g1	TRINITY_DN50350_c2_g1
TRINITY_DN37299_c1_g1		TRINITY_DN51492_c1_g2	TRINITY_DN50360_c1_g1
TRINITY_DN37338_c0_g1		TRINITY_DN51510_c1_g4	TRINITY_DN50371_c1_g4
TRINITY_DN37373_c0_g1		TRINITY_DN51523_c3_g1	TRINITY_DN50435_c0_g2
TRINITY_DN37419_c0_g1		TRINITY_DN51568_c0_g1	TRINITY_DN50445_c1_g2
TRINITY_DN37442_c0_g1		TRINITY_DN51568_c0_g2	TRINITY_DN50458_c2_g1
TRINITY_DN37464_c0_g1		TRINITY_DN51710_c0_g1	TRINITY_DN50469_c2_g1
TRINITY_DN37587_c0_g1		TRINITY_DN51725_c0_g1	TRINITY_DN50476_c0_g1
TRINITY_DN37611_c0_g1		TRINITY_DN51747_c5_g1	TRINITY_DN50523_c3_g8
TRINITY_DN37637_c0_g1		TRINITY_DN51797_c1_g1	TRINITY_DN50564_c0_g1
TRINITY_DN37689_c0_g1		TRINITY_DN51854_c0_g1	TRINITY_DN50742_c2_g1
TRINITY_DN37698_c0_g1		TRINITY_DN51877_c1_g1	TRINITY_DN50878_c0_g1
TRINITY_DN37752_c0_g1		TRINITY_DN51880_c0_g3	TRINITY_DN50878_c0_g2
TRINITY_DN37752_c0_g2		TRINITY_DN51902_c0_g1	TRINITY_DN50899_c0_g1
TRINITY_DN37839_c1_g1		TRINITY_DN51902_c0_g2	TRINITY_DN50905_c0_g5
TRINITY_DN37862_c0_g1		TRINITY_DN51915_c4_g1	TRINITY_DN50916_c0_g1
TRINITY_DN37891_c0_g1		TRINITY_DN51953_c1_g1	TRINITY_DN51024_c0_g1
TRINITY_DN37904_c0_g1		TRINITY_DN51964_c0_g1	TRINITY_DN51079_c0_g1
TRINITY_DN37935_c0_g1		TRINITY_DN51981_c0_g1	TRINITY_DN51079_c0_g2
TRINITY_DN37949_c0_g1		TRINITY_DN52003_c3_g1	TRINITY_DN51136_c1_g1
TRINITY_DN37957_c0_g1		TRINITY_DN52033_c0_g3	TRINITY_DN51157_c0_g1
TRINITY_DN37984_c0_g1		TRINITY_DN52033_c0_g4	TRINITY_DN51157_c0_g3
TRINITY_DN37989_c0_g1		TRINITY_DN52035_c0_g1	TRINITY_DN51167_c0_g1
TRINITY_DN37990_c0_g1		TRINITY_DN52054_c1_g1	TRINITY_DN51167_c0_g3
TRINITY_DN37994_c0_g1		TRINITY_DN52065_c3_g1	TRINITY_DN51275_c0_g1
TRINITY_DN38020_c0_g1		TRINITY_DN52071_c2_g3	TRINITY_DN51275_c0_g3
TRINITY_DN38058_c0_g1		TRINITY_DN52164_c5_g1	TRINITY_DN51275_c0_g4
TRINITY_DN38070_c1_g2		TRINITY_DN52217_c0_g1	TRINITY_DN51293_c0_g1
TRINITY_DN38105_c0_g1		TRINITY_DN52222_c1_g4	TRINITY_DN51350_c1_g1
TRINITY_DN38124_c0_g1		TRINITY_DN52222_c1_g5	TRINITY_DN51429_c0_g1
TRINITY_DN38129_c0_g1		TRINITY_DN52232_c7_g1	TRINITY_DN51447_c2_g2
TRINITY_DN38162_c0_g1		TRINITY_DN52298_c0_g1	TRINITY_DN51447_c2_g4
TRINITY_DN38164_c0_g1		TRINITY_DN52364_c3_g1	TRINITY_DN5149_c0_g1
TRINITY_DN38184_c0_g1		TRINITY_DN52364_c3_g2	TRINITY_DN51542_c0_g1
TRINITY_DN38212_c0_g1		TRINITY_DN52372_c1_g1	TRINITY_DN51627_c0_g1
TRINITY_DN38216_c0_g1		TRINITY_DN52418_c1_g2	TRINITY_DN51688_c1_g1
TRINITY_DN38222_c0_g1		TRINITY_DN52453_c1_g1	TRINITY_DN51695_c1_g1
TRINITY_DN38223_c1_g1		TRINITY_DN52476_c1_g1	TRINITY_DN51710_c0_g2
TRINITY_DN38224_c0_g1		TRINITY_DN52512_c2_g2	TRINITY_DN51710_c0_g3
TRINITY_DN38234_c0_g1		TRINITY_DN52532_c3_g1	TRINITY_DN51760_c1_g1
TRINITY_DN38243_c0_g1		TRINITY_DN52570_c11_g1	TRINITY_DN51780_c0_g4
TRINITY_DN38244_c0_g1		TRINITY_DN5368_c0_g1	TRINITY_DN51780_c0_g8
TRINITY_DN38247_c0_g1		TRINITY_DN58499_c0_g1	TRINITY_DN51797_c0_g1
TRINITY_DN38250_c0_g1		TRINITY_DN5894_c0_g1	TRINITY_DN51820_c0_g1
TRINITY_DN38276_c0_g1		TRINITY_DN60166_c0_g1	TRINITY_DN51860_c1_g1
TRINITY_DN38283_c1_g1		TRINITY_DN61448_c0_g1	TRINITY_DN51884_c1_g1
TRINITY_DN38294_c0_g1		TRINITY_DN6357_c0_g1	TRINITY_DN51915_c4_g2
TRINITY_DN38325_c0_g1		TRINITY_DN6450_c0_g1	TRINITY_DN51958_c1_g1
TRINITY_DN38332_c0_g1		TRINITY_DN73997_c0_g1	TRINITY_DN52003_c5_g1
TRINITY_DN38342_c0_g1		TRINITY_DN78375_c0_g1	TRINITY_DN52030_c1_g3
TRINITY_DN38363_c0_g1		TRINITY_DN8122_c0_g1	TRINITY_DN52054_c1_g3
TRINITY_DN38409_c0_g1		TRINITY_DN86798_c0_g1	TRINITY_DN52077_c0_g1
TRINITY_DN38414_c0_g2		TRINITY_DN86908_c0_g1	TRINITY_DN52119_c0_g3
TRINITY_DN38426_c1_g1		TRINITY_DN8752_c0_g1	TRINITY_DN52141_c2_g1
TRINITY_DN38467_c0_g1		TRINITY_DN89174_c0_g1	TRINITY_DN52185_c2_g1
TRINITY_DN38527_c0_g1		TRINITY_DN8947_c0_g1	TRINITY_DN52200_c3_g1
TRINITY_DN38536_c0_g1		TRINITY_DN95224_c0_g1	TRINITY_DN52239_c0_g1
TRINITY_DN38571_c0_g1		TRINITY_DN9601_c0_g1	TRINITY_DN52298_c2_g1
TRINITY_DN38631_c0_g1		TRINITY_DN96235_c0_g1	TRINITY_DN52497_c3_g1
TRINITY_DN38672_c0_g1		TRINITY_DN9855_c0_g1	TRINITY_DN52546_c0_g1
TRINITY_DN38676_c0_g2		TRINITY_DN98867_c0_g1	TRINITY_DN53653_c0_g1
TRINITY_DN38713_c0_g1		TRINITY_DN9888_c0_g1	TRINITY_DN58305_c0_g1
TRINITY_DN38715_c0_g1			TRINITY_DN5901_c0_g1
TRINITY_DN38721_c0_g1			TRINITY_DN59132_c0_g1
TRINITY_DN38733_c0_g1			TRINITY_DN5945_c0_g1
TRINITY_DN38740_c0_g1			TRINITY_DN67103_c0_g1
TRINITY_DN38750_c0_g2			TRINITY_DN67120_c0_g1
TRINITY_DN38780_c0_g1			TRINITY_DN67321_c0_g1
TRINITY_DN38791_c0_g1			TRINITY_DN70960_c0_g1
TRINITY_DN38806_c0_g1			TRINITY_DN74007_c0_g1
TRINITY_DN38811_c0_g1			TRINITY_DN76531_c0_g1
TRINITY_DN38823_c0_g1			TRINITY_DN785_c0_g1
TRINITY_DN38845_c0_g1			TRINITY_DN79535_c0_g1
TRINITY_DN38851_c0_g1			TRINITY_DN79652_c0_g1
TRINITY_DN38852_c1_g1			TRINITY_DN85265_c0_g1
TRINITY_DN38904_c0_g1			TRINITY_DN88042_c0_g1
TRINITY_DN38905_c0_g1			TRINITY_DN8828_c0_g1
TRINITY_DN38911_c0_g1			TRINITY_DN89683_c0_g1
TRINITY_DN38926_c0_g1			TRINITY_DN91970_c0_g1
TRINITY_DN38928_c0_g1			TRINITY_DN93682_c0_g1
TRINITY_DN3901_c0_g1			TRINITY_DN93831_c0_g1
TRINITY_DN39022_c0_g1			TRINITY_DN93840_c0_g1
TRINITY_DN39031_c0_g1			TRINITY_DN94547_c0_g1
TRINITY_DN39038_c0_g1			TRINITY_DN94581_c0_g1
TRINITY_DN39111_c0_g1			TRINITY_DN94936_c0_g1
TRINITY_DN39157_c0_g1			TRINITY_DN96267_c0_g1
TRINITY_DN39163_c0_g1			TRINITY_DN96475_c0_g1
TRINITY_DN39166_c1_g1			TRINITY_DN9753_c0_g1
TRINITY_DN39176_c0_g1
TRINITY_DN39181_c0_g1
TRINITY_DN39215_c0_g1
TRINITY_DN39216_c0_g1
TRINITY_DN39284_c0_g1
TRINITY_DN39325_c0_g1
TRINITY_DN39345_c0_g1
TRINITY_DN39362_c0_g2
TRINITY_DN39371_c0_g1
TRINITY_DN39378_c0_g1
TRINITY_DN39391_c1_g1
TRINITY_DN39402_c0_g1
TRINITY_DN39410_c0_g1
TRINITY_DN39434_c0_g1
TRINITY_DN39435_c0_g2
TRINITY_DN39452_c0_g1
TRINITY_DN39465_c0_g1
TRINITY_DN39517_c0_g1
TRINITY_DN39521_c1_g1
TRINITY_DN39538_c0_g1
TRINITY_DN39543_c0_g1
TRINITY_DN39596_c1_g1
TRINITY_DN39597_c1_g1
TRINITY_DN39598_c0_g1
TRINITY_DN39600_c0_g1
TRINITY_DN39620_c0_g1
TRINITY_DN39630_c0_g1
TRINITY_DN39636_c0_g1
TRINITY_DN39640_c0_g1
TRINITY_DN39646_c0_g1
TRINITY_DN39671_c0_g1
TRINITY_DN39755_c0_g1
TRINITY_DN39781_c0_g1
TRINITY_DN39838_c0_g1
TRINITY_DN39846_c0_g1
TRINITY_DN39861_c0_g1
TRINITY_DN39874_c0_g1
TRINITY_DN39900_c0_g1
TRINITY_DN39923_c0_g1
TRINITY_DN39924_c0_g1
TRINITY_DN39935_c0_g1
TRINITY_DN39942_c0_g1
TRINITY_DN39963_c0_g1
TRINITY_DN39981_c0_g1
TRINITY_DN39992_c0_g1
TRINITY_DN40007_c0_g1
TRINITY_DN40010_c0_g1
TRINITY_DN40014_c0_g1
TRINITY_DN40035_c0_g1
TRINITY_DN40081_c0_g1
TRINITY_DN40087_c1_g1
TRINITY_DN40107_c0_g1
TRINITY_DN40117_c0_g1
TRINITY_DN40122_c0_g2
TRINITY_DN40128_c0_g1
TRINITY_DN40130_c0_g2
TRINITY_DN40156_c0_g1
TRINITY_DN40159_c0_g1
TRINITY_DN40169_c0_g1
TRINITY_DN40187_c0_g1
TRINITY_DN40220_c0_g1
TRINITY_DN40249_c0_g2
TRINITY_DN40254_c0_g1
TRINITY_DN40268_c0_g1
TRINITY_DN40297_c0_g1
TRINITY_DN40306_c0_g1
TRINITY_DN40317_c0_g1
TRINITY_DN40323_c0_g1
TRINITY_DN40405_c0_g1
TRINITY_DN40423_c0_g1
TRINITY_DN40426_c0_g1
TRINITY_DN40439_c0_g1
TRINITY_DN40441_c0_g1
TRINITY_DN40451_c0_g1
TRINITY_DN40457_c0_g1
TRINITY_DN40461_c0_g1
TRINITY_DN40496_c0_g1
TRINITY_DN40514_c0_g1
TRINITY_DN40522_c0_g1
TRINITY_DN40545_c0_g1
TRINITY_DN40551_c0_g1
TRINITY_DN40559_c0_g1
TRINITY_DN40562_c1_g1
TRINITY_DN40614_c0_g1
TRINITY_DN40635_c0_g1
TRINITY_DN40667_c0_g1
TRINITY_DN40690_c0_g1
TRINITY_DN40713_c0_g1
TRINITY_DN40715_c0_g2
TRINITY_DN40727_c0_g1
TRINITY_DN40784_c0_g1
TRINITY_DN40801_c0_g3
TRINITY_DN40826_c0_g1
TRINITY_DN40829_c0_g1
TRINITY_DN40831_c0_g1
TRINITY_DN40835_c0_g1
TRINITY_DN40871_c0_g1
TRINITY_DN40875_c0_g1
TRINITY_DN40888_c0_g1
TRINITY_DN40905_c0_g1
TRINITY_DN40925_c0_g1
TRINITY_DN40989_c0_g2
TRINITY_DN41007_c0_g1
TRINITY_DN41011_c3_g1
TRINITY_DN41030_c0_g1
TRINITY_DN41035_c0_g1
TRINITY_DN41052_c1_g1
TRINITY_DN41060_c0_g1
TRINITY_DN41073_c0_g1
TRINITY_DN41088_c0_g1
TRINITY_DN41117_c0_g1
TRINITY_DN41144_c0_g1
TRINITY_DN41148_c0_g1
TRINITY_DN41173_c1_g1
TRINITY_DN41183_c0_g1
TRINITY_DN41197_c0_g1
TRINITY_DN41206_c0_g2
TRINITY_DN41207_c1_g1
TRINITY_DN41250_c0_g1
TRINITY_DN41256_c0_g1
TRINITY_DN41265_c0_g1
TRINITY_DN41282_c2_g1
TRINITY_DN41310_c0_g1
TRINITY_DN41312_c0_g1
TRINITY_DN41351_c0_g3
TRINITY_DN41365_c0_g1
TRINITY_DN41366_c0_g3
TRINITY_DN41369_c0_g1
TRINITY_DN41371_c0_g1
TRINITY_DN41385_c0_g1
TRINITY_DN41396_c0_g1
TRINITY_DN41401_c0_g1
TRINITY_DN41416_c0_g1
TRINITY_DN41426_c0_g1
TRINITY_DN41433_c0_g1
TRINITY_DN41438_c0_g1
TRINITY_DN41440_c0_g1
TRINITY_DN41477_c0_g1
TRINITY_DN41478_c0_g1
TRINITY_DN41499_c0_g1
TRINITY_DN41502_c0_g1
TRINITY_DN41505_c0_g1
TRINITY_DN41536_c0_g1
TRINITY_DN41540_c0_g1
TRINITY_DN41554_c0_g2
TRINITY_DN41583_c0_g1
TRINITY_DN41587_c0_g2
TRINITY_DN41617_c0_g1
TRINITY_DN41628_c0_g1
TRINITY_DN41636_c0_g1
TRINITY_DN41640_c0_g1
TRINITY_DN41654_c0_g1
TRINITY_DN41687_c0_g2
TRINITY_DN41693_c0_g1
TRINITY_DN41698_c0_g2
TRINITY_DN41715_c0_g1
TRINITY_DN41716_c0_g1
TRINITY_DN41741_c0_g1
TRINITY_DN41774_c1_g1
TRINITY_DN41810_c0_g1
TRINITY_DN41832_c0_g1
TRINITY_DN41845_c0_g1
TRINITY_DN41845_c1_g1
TRINITY_DN41851_c0_g1
TRINITY_DN41887_c0_g1
TRINITY_DN41940_c0_g1
TRINITY_DN41941_c0_g1
TRINITY_DN41951_c0_g2
TRINITY_DN41969_c0_g1
TRINITY_DN42010_c0_g1
TRINITY_DN42024_c0_g1
TRINITY_DN42035_c0_g1
TRINITY_DN42040_c0_g1
TRINITY_DN42063_c0_g1
TRINITY_DN42092_c0_g1
TRINITY_DN42123_c0_g1
TRINITY_DN42182_c1_g1
TRINITY_DN42199_c0_g1
TRINITY_DN42218_c0_g1
TRINITY_DN42224_c0_g1
TRINITY_DN42244_c1_g1
TRINITY_DN42244_c2_g1
TRINITY_DN42244_c3_g1
TRINITY_DN42259_c0_g1
TRINITY_DN42259_c0_g2
TRINITY_DN42280_c0_g1
TRINITY_DN42292_c0_g1
TRINITY_DN42292_c1_g1
TRINITY_DN42295_c1_g2
TRINITY_DN42308_c0_g1
TRINITY_DN42319_c0_g1
TRINITY_DN42320_c0_g1
TRINITY_DN42325_c0_g1
TRINITY_DN42334_c0_g1
TRINITY_DN42335_c1_g1
TRINITY_DN42355_c0_g1
TRINITY_DN42357_c0_g2
TRINITY_DN42366_c0_g1
TRINITY_DN42378_c0_g1
TRINITY_DN42379_c0_g1
TRINITY_DN42386_c0_g1
TRINITY_DN42386_c0_g2
TRINITY_DN42416_c0_g1
TRINITY_DN42424_c0_g1
TRINITY_DN42473_c0_g1
TRINITY_DN42476_c0_g2
TRINITY_DN42483_c1_g1
TRINITY_DN42489_c0_g1
TRINITY_DN42526_c0_g1
TRINITY_DN42527_c0_g1
TRINITY_DN42569_c1_g3
TRINITY_DN42614_c0_g1
TRINITY_DN42615_c0_g1
TRINITY_DN42628_c1_g1
TRINITY_DN42648_c0_g1
TRINITY_DN42651_c0_g1
TRINITY_DN42689_c0_g1
TRINITY_DN42704_c0_g1
TRINITY_DN42712_c0_g1
TRINITY_DN42717_c0_g1
TRINITY_DN42722_c0_g1
TRINITY_DN42747_c0_g1
TRINITY_DN42755_c0_g1
TRINITY_DN42758_c0_g1
TRINITY_DN42839_c0_g1
TRINITY_DN42844_c0_g1
TRINITY_DN42845_c0_g1
TRINITY_DN42862_c0_g1
TRINITY_DN42891_c0_g1
TRINITY_DN42924_c0_g1
TRINITY_DN42998_c0_g2
TRINITY_DN43008_c0_g1
TRINITY_DN43012_c1_g1
TRINITY_DN43013_c0_g1
TRINITY_DN43021_c0_g1
TRINITY_DN43036_c0_g1
TRINITY_DN43037_c0_g1
TRINITY_DN43050_c0_g1
TRINITY_DN43061_c0_g1
TRINITY_DN43075_c0_g1
TRINITY_DN43109_c0_g3
TRINITY_DN43133_c0_g1
TRINITY_DN43166_c0_g1
TRINITY_DN43187_c0_g1
TRINITY_DN43198_c0_g1
TRINITY_DN43244_c0_g2
TRINITY_DN43251_c0_g1
TRINITY_DN43291_c0_g1
TRINITY_DN43296_c0_g1
TRINITY_DN43297_c0_g2
TRINITY_DN43300_c1_g1
TRINITY_DN43301_c0_g1
TRINITY_DN43301_c1_g1
TRINITY_DN43406_c0_g1
TRINITY_DN43441_c1_g1
TRINITY_DN43453_c0_g1
TRINITY_DN43455_c0_g1
TRINITY_DN43459_c2_g1
TRINITY_DN43466_c0_g1
TRINITY_DN43486_c0_g1
TRINITY_DN43500_c0_g1
TRINITY_DN43501_c0_g1
TRINITY_DN43529_c0_g1
TRINITY_DN43534_c2_g1
TRINITY_DN43551_c0_g1
TRINITY_DN43601_c0_g1
TRINITY_DN43609_c0_g1
TRINITY_DN43613_c0_g1
TRINITY_DN43619_c0_g1
TRINITY_DN43630_c0_g1
TRINITY_DN43641_c0_g1
TRINITY_DN43671_c0_g1
TRINITY_DN43675_c3_g1
TRINITY_DN43705_c0_g1
TRINITY_DN43716_c0_g1
TRINITY_DN43736_c0_g1
TRINITY_DN43773_c0_g1
TRINITY_DN43774_c0_g1
TRINITY_DN43793_c0_g2
TRINITY_DN43797_c0_g1
TRINITY_DN43808_c0_g1
TRINITY_DN43837_c0_g1
TRINITY_DN43851_c0_g2
TRINITY_DN43862_c0_g1
TRINITY_DN43864_c2_g1
TRINITY_DN43878_c0_g1
TRINITY_DN43885_c0_g1
TRINITY_DN43888_c0_g2
TRINITY_DN43899_c0_g1
TRINITY_DN43928_c0_g1
TRINITY_DN43931_c0_g1
TRINITY_DN43933_c0_g1
TRINITY_DN43940_c0_g1
TRINITY_DN43953_c0_g1
TRINITY_DN43973_c0_g1
TRINITY_DN43989_c0_g1
TRINITY_DN44003_c0_g2
TRINITY_DN44013_c0_g1
TRINITY_DN44017_c2_g1
TRINITY_DN44022_c0_g1
TRINITY_DN44048_c0_g2
TRINITY_DN44054_c0_g2
TRINITY_DN44066_c0_g1
TRINITY_DN44081_c0_g2
TRINITY_DN440_c0_g1
TRINITY_DN44104_c0_g1
TRINITY_DN44132_c0_g1
TRINITY_DN44134_c0_g1
TRINITY_DN44155_c0_g1
TRINITY_DN44189_c0_g2
TRINITY_DN44209_c0_g1
TRINITY_DN44211_c0_g1
TRINITY_DN44216_c1_g1
TRINITY_DN44251_c0_g1
TRINITY_DN44260_c0_g1
TRINITY_DN44300_c0_g1
TRINITY_DN44330_c0_g1
TRINITY_DN44337_c1_g1
TRINITY_DN44342_c0_g1
TRINITY_DN44353_c0_g1
TRINITY_DN44354_c0_g2
TRINITY_DN44372_c0_g1
TRINITY_DN44375_c0_g1
TRINITY_DN44376_c0_g1
TRINITY_DN44385_c0_g1
TRINITY_DN44398_c0_g1
TRINITY_DN44404_c0_g1
TRINITY_DN44431_c0_g1
TRINITY_DN44439_c0_g1
TRINITY_DN44490_c0_g1
TRINITY_DN44493_c0_g1
TRINITY_DN44501_c0_g1
TRINITY_DN44502_c0_g1
TRINITY_DN44519_c0_g1
TRINITY_DN44608_c1_g1
TRINITY_DN44621_c0_g1
TRINITY_DN44629_c0_g1
TRINITY_DN44632_c5_g2
TRINITY_DN44644_c0_g1
TRINITY_DN44645_c2_g1
TRINITY_DN44646_c2_g1
TRINITY_DN44662_c0_g2
TRINITY_DN44665_c0_g1
TRINITY_DN44676_c0_g1
TRINITY_DN44680_c0_g1
TRINITY_DN44743_c0_g1
TRINITY_DN44752_c0_g1
TRINITY_DN44752_c0_g2
TRINITY_DN44752_c0_g3
TRINITY_DN44763_c0_g1
TRINITY_DN44769_c0_g1
TRINITY_DN44783_c0_g1
TRINITY_DN44795_c0_g1
TRINITY_DN44805_c0_g1
TRINITY_DN44808_c1_g1
TRINITY_DN44831_c0_g2
TRINITY_DN44855_c1_g1
TRINITY_DN44869_c0_g1
TRINITY_DN44909_c0_g2
TRINITY_DN44925_c0_g1
TRINITY_DN44954_c0_g1
TRINITY_DN44966_c0_g1
TRINITY_DN44995_c0_g1
TRINITY_DN44995_c0_g2
TRINITY_DN45003_c0_g1
TRINITY_DN45005_c0_g1
TRINITY_DN45005_c1_g1
TRINITY_DN45013_c2_g1
TRINITY_DN45050_c0_g2
TRINITY_DN45051_c0_g1
TRINITY_DN45080_c0_g1
TRINITY_DN45087_c0_g1
TRINITY_DN45090_c0_g1
TRINITY_DN45102_c0_g1
TRINITY_DN45117_c0_g1
TRINITY_DN45135_c0_g1
TRINITY_DN45137_c0_g1
TRINITY_DN45167_c0_g1
TRINITY_DN45211_c0_g1
TRINITY_DN45227_c0_g1
TRINITY_DN45275_c0_g1
TRINITY_DN45287_c2_g1
TRINITY_DN45295_c0_g1
TRINITY_DN45295_c1_g1
TRINITY_DN45317_c0_g1
TRINITY_DN45336_c0_g1
TRINITY_DN45344_c0_g1
TRINITY_DN45358_c1_g2
TRINITY_DN45378_c0_g1
TRINITY_DN45385_c0_g1
TRINITY_DN45411_c0_g1
TRINITY_DN45425_c3_g2
TRINITY_DN45522_c0_g1
TRINITY_DN45530_c0_g1
TRINITY_DN45544_c0_g1
TRINITY_DN45546_c0_g1
TRINITY_DN45566_c0_g1
TRINITY_DN45568_c0_g1
TRINITY_DN45575_c2_g8
TRINITY_DN45583_c1_g1
TRINITY_DN45596_c0_g1
TRINITY_DN45607_c0_g1
TRINITY_DN45611_c3_g3
TRINITY_DN45614_c0_g1
TRINITY_DN45626_c0_g1
TRINITY_DN45630_c0_g2
TRINITY_DN45636_c1_g1
TRINITY_DN45638_c0_g1
TRINITY_DN45651_c0_g2
TRINITY_DN45675_c0_g1
TRINITY_DN45682_c0_g1
TRINITY_DN45728_c0_g1
TRINITY_DN45732_c1_g1
TRINITY_DN45734_c0_g1
TRINITY_DN45734_c1_g1
TRINITY_DN45757_c3_g4
TRINITY_DN45781_c0_g1
TRINITY_DN45803_c1_g2
TRINITY_DN45807_c0_g2
TRINITY_DN45811_c0_g1
TRINITY_DN45812_c0_g1
TRINITY_DN45830_c0_g1
TRINITY_DN45835_c0_g1
TRINITY_DN45845_c3_g2
TRINITY_DN45846_c0_g1
TRINITY_DN45846_c0_g2
TRINITY_DN45847_c0_g1
TRINITY_DN45849_c0_g1
TRINITY_DN45861_c0_g1
TRINITY_DN45875_c0_g1
TRINITY_DN45877_c1_g1
TRINITY_DN45882_c1_g1
TRINITY_DN45891_c0_g2
TRINITY_DN45902_c0_g1
TRINITY_DN45904_c0_g1
TRINITY_DN45925_c2_g1
TRINITY_DN45926_c0_g1
TRINITY_DN45929_c0_g1
TRINITY_DN45947_c0_g1
TRINITY_DN45971_c0_g2
TRINITY_DN46001_c0_g1
TRINITY_DN46006_c1_g1
TRINITY_DN46010_c0_g1
TRINITY_DN46018_c0_g1
TRINITY_DN46020_c0_g1
TRINITY_DN46025_c0_g1
TRINITY_DN46025_c0_g2
TRINITY_DN46029_c1_g1
TRINITY_DN46049_c0_g1
TRINITY_DN46062_c0_g1
TRINITY_DN46066_c0_g1
TRINITY_DN46074_c0_g1
TRINITY_DN46080_c0_g1
TRINITY_DN46082_c0_g1
TRINITY_DN46091_c0_g1
TRINITY_DN46128_c0_g1
TRINITY_DN46154_c1_g1
TRINITY_DN46165_c0_g1
TRINITY_DN46185_c0_g1
TRINITY_DN46186_c2_g1
TRINITY_DN46205_c1_g1
TRINITY_DN46219_c0_g1
TRINITY_DN46227_c0_g1
TRINITY_DN46233_c0_g1
TRINITY_DN46247_c0_g2
TRINITY_DN46258_c0_g1
TRINITY_DN46265_c1_g1
TRINITY_DN46299_c0_g1
TRINITY_DN46307_c0_g1
TRINITY_DN46307_c1_g1
TRINITY_DN46309_c0_g1
TRINITY_DN46316_c0_g1
TRINITY_DN46323_c0_g2
TRINITY_DN46331_c0_g1
TRINITY_DN46334_c0_g1
TRINITY_DN46338_c8_g3
TRINITY_DN46343_c0_g1
TRINITY_DN46350_c0_g1
TRINITY_DN46370_c2_g1
TRINITY_DN46371_c0_g1
TRINITY_DN46384_c1_g1
TRINITY_DN46388_c0_g1
TRINITY_DN46391_c0_g2
TRINITY_DN46426_c0_g3
TRINITY_DN46427_c0_g1
TRINITY_DN46462_c0_g1
TRINITY_DN46470_c0_g1
TRINITY_DN46473_c0_g1
TRINITY_DN46482_c1_g1
TRINITY_DN46482_c3_g2
TRINITY_DN46484_c0_g1
TRINITY_DN46502_c0_g1
TRINITY_DN46514_c0_g1
TRINITY_DN46517_c0_g1
TRINITY_DN46533_c0_g1
TRINITY_DN46538_c0_g1
TRINITY_DN46549_c0_g1
TRINITY_DN46550_c0_g1
TRINITY_DN46560_c1_g3
TRINITY_DN46584_c0_g1
TRINITY_DN46587_c0_g2
TRINITY_DN46588_c0_g2
TRINITY_DN46604_c1_g1
TRINITY_DN46605_c3_g2
TRINITY_DN46606_c0_g1
TRINITY_DN46609_c0_g2
TRINITY_DN46611_c1_g1
TRINITY_DN46618_c0_g1
TRINITY_DN46619_c0_g1
TRINITY_DN46620_c0_g1
TRINITY_DN46629_c0_g4
TRINITY_DN46647_c0_g2
TRINITY_DN46653_c0_g1
TRINITY_DN46658_c0_g1
TRINITY_DN46714_c0_g1
TRINITY_DN46717_c0_g1
TRINITY_DN46724_c1_g1
TRINITY_DN46779_c0_g1
TRINITY_DN46790_c0_g2
TRINITY_DN46804_c0_g4
TRINITY_DN46827_c0_g1
TRINITY_DN46838_c0_g1
TRINITY_DN46866_c0_g2
TRINITY_DN46881_c0_g1
TRINITY_DN46899_c0_g1
TRINITY_DN46900_c0_g1
TRINITY_DN46918_c0_g1
TRINITY_DN46923_c0_g1
TRINITY_DN46966_c3_g2
TRINITY_DN46968_c0_g1
TRINITY_DN47006_c3_g1
TRINITY_DN47008_c0_g1
TRINITY_DN47014_c0_g1
TRINITY_DN47018_c3_g1
TRINITY_DN47036_c1_g1
TRINITY_DN47072_c0_g1
TRINITY_DN47076_c0_g1
TRINITY_DN47086_c1_g1
TRINITY_DN47129_c0_g1
TRINITY_DN47138_c0_g1
TRINITY_DN47145_c0_g2
TRINITY_DN47149_c0_g2
TRINITY_DN47149_c1_g1
TRINITY_DN47152_c3_g3
TRINITY_DN47158_c0_g1
TRINITY_DN47158_c0_g4
TRINITY_DN47170_c0_g1
TRINITY_DN47171_c1_g2
TRINITY_DN47183_c5_g1
TRINITY_DN47192_c0_g1
TRINITY_DN47194_c0_g1
TRINITY_DN47195_c0_g2
TRINITY_DN47235_c0_g2
TRINITY_DN47250_c0_g1
TRINITY_DN47257_c0_g1
TRINITY_DN47258_c5_g1
TRINITY_DN47281_c1_g1
TRINITY_DN47302_c1_g2
TRINITY_DN47309_c0_g2
TRINITY_DN47311_c0_g1
TRINITY_DN47326_c1_g2
TRINITY_DN47356_c7_g1
TRINITY_DN47363_c0_g1
TRINITY_DN47364_c0_g2
TRINITY_DN47382_c2_g1
TRINITY_DN47389_c0_g1
TRINITY_DN47397_c0_g1
TRINITY_DN47401_c1_g4
TRINITY_DN47403_c1_g1
TRINITY_DN47408_c0_g1
TRINITY_DN47422_c0_g1
TRINITY_DN47423_c2_g1
TRINITY_DN47427_c0_g3
TRINITY_DN47443_c0_g1
TRINITY_DN47444_c0_g1
TRINITY_DN47462_c3_g1
TRINITY_DN47466_c0_g1
TRINITY_DN47467_c0_g1
TRINITY_DN47468_c2_g2
TRINITY_DN47493_c0_g1
TRINITY_DN47495_c0_g1
TRINITY_DN47501_c3_g2
TRINITY_DN47510_c0_g1
TRINITY_DN47518_c0_g1
TRINITY_DN47520_c0_g1
TRINITY_DN47521_c2_g1
TRINITY_DN47525_c0_g1
TRINITY_DN47528_c0_g1
TRINITY_DN47540_c1_g1
TRINITY_DN47543_c2_g1
TRINITY_DN47551_c0_g1
TRINITY_DN47552_c0_g2
TRINITY_DN47563_c2_g1
TRINITY_DN47565_c0_g1
TRINITY_DN47571_c0_g1
TRINITY_DN47590_c0_g1
TRINITY_DN47609_c3_g1
TRINITY_DN47616_c0_g2
TRINITY_DN47655_c1_g1
TRINITY_DN47691_c0_g1
TRINITY_DN47713_c0_g1
TRINITY_DN47715_c1_g1
TRINITY_DN47721_c0_g1
TRINITY_DN47739_c0_g1
TRINITY_DN47741_c0_g1
TRINITY_DN47754_c0_g1
TRINITY_DN47756_c2_g1
TRINITY_DN47800_c0_g1
TRINITY_DN47800_c0_g2
TRINITY_DN47805_c0_g2
TRINITY_DN47814_c0_g1
TRINITY_DN47826_c0_g1
TRINITY_DN47829_c0_g2
TRINITY_DN47848_c0_g1
TRINITY_DN47850_c0_g1
TRINITY_DN47858_c0_g1
TRINITY_DN47876_c0_g1
TRINITY_DN47893_c0_g1
TRINITY_DN47901_c0_g1
TRINITY_DN47905_c0_g2
TRINITY_DN47906_c0_g1
TRINITY_DN47915_c1_g1
TRINITY_DN47917_c0_g2
TRINITY_DN47933_c1_g1
TRINITY_DN47955_c6_g2
TRINITY_DN47959_c0_g1
TRINITY_DN48001_c0_g1
TRINITY_DN48004_c0_g1
TRINITY_DN48008_c2_g2
TRINITY_DN48013_c2_g1
TRINITY_DN48057_c0_g1
TRINITY_DN48060_c0_g1
TRINITY_DN48063_c0_g2
TRINITY_DN48070_c0_g1
TRINITY_DN48093_c1_g2
TRINITY_DN48114_c0_g1
TRINITY_DN48128_c1_g1
TRINITY_DN48135_c0_g1
TRINITY_DN48182_c0_g2
TRINITY_DN48183_c0_g1
TRINITY_DN48188_c2_g3
TRINITY_DN48198_c0_g8
TRINITY_DN48205_c1_g1
TRINITY_DN48214_c0_g1
TRINITY_DN48214_c0_g2
TRINITY_DN48218_c5_g2
TRINITY_DN48233_c0_g1
TRINITY_DN48233_c0_g2
TRINITY_DN48236_c0_g1
TRINITY_DN48241_c4_g1
TRINITY_DN48243_c0_g2
TRINITY_DN48278_c1_g1
TRINITY_DN48283_c0_g1
TRINITY_DN48284_c0_g1
TRINITY_DN48300_c0_g2
TRINITY_DN48304_c1_g1
TRINITY_DN48325_c0_g1
TRINITY_DN48337_c0_g1
TRINITY_DN48342_c0_g1
TRINITY_DN48354_c0_g1
TRINITY_DN48378_c0_g2
TRINITY_DN48379_c2_g1
TRINITY_DN48384_c3_g1
TRINITY_DN48402_c0_g1
TRINITY_DN48405_c0_g1
TRINITY_DN48408_c1_g1
TRINITY_DN48408_c1_g3
TRINITY_DN48415_c0_g1
TRINITY_DN48453_c1_g1
TRINITY_DN48478_c1_g1
TRINITY_DN48494_c0_g1
TRINITY_DN48497_c0_g1
TRINITY_DN48509_c0_g1
TRINITY_DN48518_c0_g1
TRINITY_DN48545_c1_g1
TRINITY_DN48550_c0_g1
TRINITY_DN48552_c0_g1
TRINITY_DN48561_c0_g1
TRINITY_DN48562_c1_g2
TRINITY_DN48567_c0_g1
TRINITY_DN48573_c0_g1
TRINITY_DN48591_c0_g1
TRINITY_DN48600_c0_g1
TRINITY_DN48600_c0_g2
TRINITY_DN48607_c0_g1
TRINITY_DN48610_c0_g1
TRINITY_DN48610_c1_g1
TRINITY_DN48651_c0_g2
TRINITY_DN48653_c2_g2
TRINITY_DN48657_c0_g1
TRINITY_DN48672_c0_g1
TRINITY_DN48694_c0_g1
TRINITY_DN48695_c2_g1
TRINITY_DN48695_c2_g3
TRINITY_DN48714_c0_g1
TRINITY_DN48721_c0_g1
TRINITY_DN48727_c1_g1
TRINITY_DN48763_c1_g1
TRINITY_DN48772_c0_g1
TRINITY_DN48774_c1_g1
TRINITY_DN48777_c0_g1
TRINITY_DN48812_c0_g1
TRINITY_DN48814_c0_g2
TRINITY_DN48832_c8_g3
TRINITY_DN48846_c0_g2
TRINITY_DN48852_c0_g1
TRINITY_DN48853_c0_g1
TRINITY_DN48921_c0_g1
TRINITY_DN48922_c1_g2
TRINITY_DN48926_c0_g1
TRINITY_DN48949_c0_g2
TRINITY_DN48951_c1_g1
TRINITY_DN48962_c0_g1
TRINITY_DN48977_c0_g1
TRINITY_DN48990_c0_g1
TRINITY_DN48992_c0_g1
TRINITY_DN49003_c2_g1
TRINITY_DN49008_c0_g1
TRINITY_DN49010_c0_g1
TRINITY_DN49020_c0_g1
TRINITY_DN49040_c0_g1
TRINITY_DN49049_c5_g1
TRINITY_DN49051_c0_g1
TRINITY_DN49052_c0_g2
TRINITY_DN49054_c1_g1
TRINITY_DN49057_c0_g1
TRINITY_DN49072_c1_g1
TRINITY_DN49086_c1_g2
TRINITY_DN49099_c0_g1
TRINITY_DN49124_c2_g1
TRINITY_DN49131_c1_g2
TRINITY_DN49148_c1_g1
TRINITY_DN49152_c0_g1
TRINITY_DN49158_c0_g2
TRINITY_DN49168_c0_g2
TRINITY_DN49170_c2_g2
TRINITY_DN49172_c0_g1
TRINITY_DN49179_c0_g1
TRINITY_DN49187_c0_g1
TRINITY_DN49187_c0_g3
TRINITY_DN49189_c0_g1
TRINITY_DN49189_c0_g2
TRINITY_DN49203_c0_g1
TRINITY_DN49214_c1_g1
TRINITY_DN49214_c2_g2
TRINITY_DN49241_c0_g1
TRINITY_DN49258_c1_g1
TRINITY_DN49270_c0_g1
TRINITY_DN49275_c0_g2
TRINITY_DN49278_c1_g1
TRINITY_DN49284_c0_g1
TRINITY_DN49291_c2_g2
TRINITY_DN49300_c1_g1
TRINITY_DN49314_c8_g2
TRINITY_DN49319_c4_g1
TRINITY_DN49324_c0_g2
TRINITY_DN49328_c0_g2
TRINITY_DN49329_c0_g1
TRINITY_DN49334_c0_g1
TRINITY_DN49336_c2_g1
TRINITY_DN49351_c3_g1
TRINITY_DN49356_c2_g1
TRINITY_DN49366_c0_g1
TRINITY_DN49367_c2_g1
TRINITY_DN49388_c2_g1
TRINITY_DN49400_c0_g1
TRINITY_DN49407_c0_g1
TRINITY_DN49407_c1_g1
TRINITY_DN49416_c0_g1
TRINITY_DN49416_c0_g2
TRINITY_DN49421_c1_g1
TRINITY_DN49430_c1_g1
TRINITY_DN49440_c0_g1
TRINITY_DN49455_c0_g1
TRINITY_DN49464_c1_g1
TRINITY_DN49471_c0_g1
TRINITY_DN49482_c2_g1
TRINITY_DN49482_c2_g2
TRINITY_DN49485_c0_g1
TRINITY_DN49511_c0_g1
TRINITY_DN49513_c0_g1
TRINITY_DN49514_c0_g1
TRINITY_DN49521_c1_g1
TRINITY_DN49548_c0_g1
TRINITY_DN49548_c0_g2
TRINITY_DN49572_c0_g2
TRINITY_DN49591_c2_g2
TRINITY_DN49596_c0_g2
TRINITY_DN49601_c0_g1
TRINITY_DN49613_c0_g1
TRINITY_DN49623_c0_g2
TRINITY_DN49646_c0_g1
TRINITY_DN49662_c1_g3
TRINITY_DN49668_c0_g1
TRINITY_DN49668_c1_g2
TRINITY_DN49668_c1_g3
TRINITY_DN49668_c1_g4
TRINITY_DN49671_c1_g1
TRINITY_DN49671_c1_g2
TRINITY_DN49674_c1_g1
TRINITY_DN49674_c2_g1
TRINITY_DN49674_c2_g5
TRINITY_DN49691_c0_g1
TRINITY_DN49691_c1_g1
TRINITY_DN49706_c0_g2
TRINITY_DN49719_c0_g1
TRINITY_DN49730_c1_g1
TRINITY_DN49733_c0_g1
TRINITY_DN49740_c4_g1
TRINITY_DN49745_c0_g1
TRINITY_DN49788_c0_g1
TRINITY_DN49824_c0_g2
TRINITY_DN49827_c0_g2
TRINITY_DN49828_c0_g1
TRINITY_DN49831_c0_g3
TRINITY_DN49836_c0_g1
TRINITY_DN49862_c0_g1
TRINITY_DN49864_c2_g3
TRINITY_DN49877_c1_g1
TRINITY_DN49881_c2_g1
TRINITY_DN49886_c3_g1
TRINITY_DN49894_c1_g1
TRINITY_DN49896_c1_g2
TRINITY_DN49907_c0_g1
TRINITY_DN49916_c1_g2
TRINITY_DN49933_c0_g1
TRINITY_DN49937_c0_g3
TRINITY_DN49965_c3_g1
TRINITY_DN49975_c0_g2
TRINITY_DN49981_c0_g1
TRINITY_DN50001_c10_g1
TRINITY_DN50008_c2_g2
TRINITY_DN50020_c4_g2
TRINITY_DN50035_c0_g2
TRINITY_DN50040_c0_g1
TRINITY_DN50043_c0_g2
TRINITY_DN50073_c1_g1
TRINITY_DN50105_c1_g1
TRINITY_DN50132_c0_g2
TRINITY_DN50142_c0_g1
TRINITY_DN50152_c0_g2
TRINITY_DN50162_c0_g1
TRINITY_DN50172_c0_g4
TRINITY_DN50202_c0_g2
TRINITY_DN50227_c0_g1
TRINITY_DN50232_c0_g1
TRINITY_DN50236_c1_g1
TRINITY_DN50237_c5_g1
TRINITY_DN50244_c0_g2
TRINITY_DN50293_c0_g2
TRINITY_DN50294_c0_g1
TRINITY_DN50299_c7_g2
TRINITY_DN50307_c0_g1
TRINITY_DN50326_c2_g1
TRINITY_DN50365_c2_g1
TRINITY_DN50372_c5_g1
TRINITY_DN50373_c6_g1
TRINITY_DN50373_c7_g1
TRINITY_DN50392_c1_g1
TRINITY_DN50392_c1_g2
TRINITY_DN50395_c4_g1
TRINITY_DN50406_c0_g1
TRINITY_DN50415_c0_g1
TRINITY_DN50418_c0_g2
TRINITY_DN50422_c0_g1
TRINITY_DN50427_c1_g5
TRINITY_DN50440_c0_g1
TRINITY_DN50456_c2_g1
TRINITY_DN50456_c2_g3
TRINITY_DN50470_c1_g1
TRINITY_DN50476_c1_g1
TRINITY_DN50478_c1_g1
TRINITY_DN50478_c1_g2
TRINITY_DN50478_c2_g1
TRINITY_DN50478_c2_g2
TRINITY_DN50487_c0_g1
TRINITY_DN50489_c0_g1
TRINITY_DN50497_c2_g3
TRINITY_DN50500_c0_g2
TRINITY_DN50508_c0_g1
TRINITY_DN50515_c4_g3
TRINITY_DN50517_c1_g1
TRINITY_DN50519_c0_g1
TRINITY_DN50529_c2_g5
TRINITY_DN50541_c2_g2
TRINITY_DN50568_c0_g1
TRINITY_DN50578_c0_g1
TRINITY_DN50582_c2_g2
TRINITY_DN50590_c4_g2
TRINITY_DN50590_c4_g5
TRINITY_DN50618_c0_g1
TRINITY_DN50621_c2_g1
TRINITY_DN50626_c9_g1
TRINITY_DN50644_c0_g2
TRINITY_DN50646_c1_g1
TRINITY_DN50670_c0_g2
TRINITY_DN50679_c0_g1
TRINITY_DN50702_c0_g1
TRINITY_DN50712_c2_g2
TRINITY_DN50725_c0_g1
TRINITY_DN50735_c0_g1
TRINITY_DN50742_c1_g2
TRINITY_DN50745_c2_g1
TRINITY_DN50785_c0_g1
TRINITY_DN50796_c0_g2
TRINITY_DN50814_c0_g1
TRINITY_DN50838_c1_g1
TRINITY_DN50892_c2_g2
TRINITY_DN50894_c1_g1
TRINITY_DN50894_c1_g2
TRINITY_DN50894_c3_g2
TRINITY_DN50902_c0_g1
TRINITY_DN50907_c0_g1
TRINITY_DN50917_c0_g1
TRINITY_DN50940_c1_g1
TRINITY_DN50944_c0_g1
TRINITY_DN50951_c1_g1
TRINITY_DN50956_c1_g1
TRINITY_DN50958_c1_g1
TRINITY_DN50970_c0_g1
TRINITY_DN50973_c0_g2
TRINITY_DN50981_c2_g1
TRINITY_DN50993_c2_g1
TRINITY_DN50998_c0_g1
TRINITY_DN51003_c1_g1
TRINITY_DN51005_c0_g2
TRINITY_DN51008_c1_g1
TRINITY_DN51018_c0_g1
TRINITY_DN51020_c1_g1
TRINITY_DN51056_c0_g1
TRINITY_DN51064_c3_g1
TRINITY_DN51064_c4_g1
TRINITY_DN51064_c7_g1
TRINITY_DN51074_c0_g2
TRINITY_DN51074_c1_g1
TRINITY_DN51079_c1_g1
TRINITY_DN51080_c1_g1
TRINITY_DN51083_c4_g1
TRINITY_DN51083_c5_g1
TRINITY_DN51087_c1_g2
TRINITY_DN51103_c0_g2
TRINITY_DN51109_c0_g1
TRINITY_DN51123_c6_g1
TRINITY_DN51137_c0_g2
TRINITY_DN51166_c4_g1
TRINITY_DN51196_c3_g3
TRINITY_DN51197_c0_g1
TRINITY_DN51201_c1_g1
TRINITY_DN51223_c0_g1
TRINITY_DN51230_c0_g2
TRINITY_DN51242_c1_g2
TRINITY_DN51251_c4_g1
TRINITY_DN51267_c0_g1
TRINITY_DN51302_c0_g1
TRINITY_DN51308_c2_g3
TRINITY_DN51310_c0_g1
TRINITY_DN51326_c2_g1
TRINITY_DN51327_c0_g1
TRINITY_DN51330_c1_g1
TRINITY_DN51347_c1_g1
TRINITY_DN51388_c0_g1
TRINITY_DN51391_c2_g1
TRINITY_DN51398_c0_g1
TRINITY_DN51403_c2_g4
TRINITY_DN51411_c0_g2
TRINITY_DN51417_c0_g1
TRINITY_DN51424_c0_g2
TRINITY_DN51434_c0_g1
TRINITY_DN51436_c2_g1
TRINITY_DN51436_c3_g1
TRINITY_DN51436_c3_g2
TRINITY_DN51443_c2_g1
TRINITY_DN51459_c0_g1
TRINITY_DN51464_c0_g1
TRINITY_DN51466_c1_g1
TRINITY_DN51476_c0_g1
TRINITY_DN51479_c0_g1
TRINITY_DN51485_c2_g1
TRINITY_DN51505_c1_g1
TRINITY_DN51510_c0_g1
TRINITY_DN51528_c2_g1
TRINITY_DN51530_c1_g3
TRINITY_DN51556_c1_g1
TRINITY_DN51564_c1_g2
TRINITY_DN51567_c0_g1
TRINITY_DN51567_c0_g2
TRINITY_DN51570_c4_g1
TRINITY_DN51573_c1_g2
TRINITY_DN51586_c0_g1
TRINITY_DN51589_c1_g1
TRINITY_DN51600_c3_g2
TRINITY_DN51604_c0_g1
TRINITY_DN51610_c2_g1
TRINITY_DN51618_c0_g2
TRINITY_DN51618_c0_g3
TRINITY_DN51618_c1_g2
TRINITY_DN51629_c2_g1
TRINITY_DN51642_c4_g1
TRINITY_DN51642_c4_g2
TRINITY_DN51646_c3_g1
TRINITY_DN51650_c0_g1
TRINITY_DN51653_c1_g1
TRINITY_DN51653_c1_g2
TRINITY_DN51680_c1_g2
TRINITY_DN51681_c1_g2
TRINITY_DN51705_c0_g2
TRINITY_DN51708_c2_g1
TRINITY_DN51709_c0_g1
TRINITY_DN51712_c2_g1
TRINITY_DN51720_c3_g1
TRINITY_DN51721_c0_g2
TRINITY_DN51728_c0_g2
TRINITY_DN51737_c0_g2
TRINITY_DN51741_c4_g1
TRINITY_DN51744_c0_g2
TRINITY_DN51756_c2_g3
TRINITY_DN51761_c1_g3
TRINITY_DN51766_c0_g1
TRINITY_DN51767_c0_g1
TRINITY_DN51779_c3_g2
TRINITY_DN51784_c1_g1
TRINITY_DN51796_c1_g2
TRINITY_DN51813_c2_g2
TRINITY_DN51815_c5_g1
TRINITY_DN51821_c2_g1
TRINITY_DN51823_c3_g2
TRINITY_DN51823_c4_g1
TRINITY_DN51828_c0_g2
TRINITY_DN51833_c3_g1
TRINITY_DN51839_c1_g1
TRINITY_DN51858_c3_g1
TRINITY_DN51878_c0_g1
TRINITY_DN51890_c11_g1
TRINITY_DN51890_c12_g1
TRINITY_DN51890_c14_g1
TRINITY_DN51890_c6_g1
TRINITY_DN51892_c0_g2
TRINITY_DN51894_c3_g1
TRINITY_DN51903_c0_g1
TRINITY_DN51906_c0_g2
TRINITY_DN51911_c0_g3
TRINITY_DN51921_c0_g7
TRINITY_DN51936_c0_g1
TRINITY_DN51942_c5_g1
TRINITY_DN51947_c1_g1
TRINITY_DN51948_c0_g1
TRINITY_DN51956_c0_g1
TRINITY_DN51960_c1_g1
TRINITY_DN51960_c2_g1
TRINITY_DN51965_c0_g1
TRINITY_DN51965_c0_g2
TRINITY_DN51966_c3_g1
TRINITY_DN51970_c4_g4
TRINITY_DN51984_c1_g1
TRINITY_DN51985_c0_g2
TRINITY_DN51987_c0_g1
TRINITY_DN51994_c3_g1
TRINITY_DN51994_c4_g1
TRINITY_DN52027_c0_g2
TRINITY_DN52039_c2_g1
TRINITY_DN52040_c11_g1
TRINITY_DN52040_c8_g1
TRINITY_DN52048_c0_g1
TRINITY_DN52048_c2_g1
TRINITY_DN52048_c6_g1
TRINITY_DN52058_c1_g1
TRINITY_DN52062_c4_g1
TRINITY_DN52063_c0_g1
TRINITY_DN52071_c2_g2
TRINITY_DN52073_c2_g1
TRINITY_DN52076_c0_g1
TRINITY_DN52081_c0_g1
TRINITY_DN52081_c1_g1
TRINITY_DN52081_c1_g2
TRINITY_DN52084_c5_g1
TRINITY_DN52084_c5_g2
TRINITY_DN52084_c5_g4
TRINITY_DN52088_c2_g2
TRINITY_DN52094_c1_g1
TRINITY_DN52100_c1_g2
TRINITY_DN52116_c1_g2
TRINITY_DN52122_c0_g1
TRINITY_DN52123_c1_g3
TRINITY_DN52157_c1_g2
TRINITY_DN52160_c1_g2
TRINITY_DN52180_c0_g1
TRINITY_DN52189_c2_g1
TRINITY_DN52190_c3_g1
TRINITY_DN52193_c0_g1
TRINITY_DN52199_c2_g3
TRINITY_DN52202_c5_g3
TRINITY_DN52212_c3_g1
TRINITY_DN52219_c3_g2
TRINITY_DN52223_c0_g4
TRINITY_DN52224_c1_g1
TRINITY_DN52231_c2_g1
TRINITY_DN52244_c2_g1
TRINITY_DN52251_c0_g1
TRINITY_DN52260_c0_g2
TRINITY_DN52271_c0_g1
TRINITY_DN52273_c2_g1
TRINITY_DN52276_c1_g1
TRINITY_DN52276_c2_g1
TRINITY_DN52291_c2_g1
TRINITY_DN52292_c0_g1
TRINITY_DN52292_c1_g1
TRINITY_DN52294_c0_g1
TRINITY_DN52313_c1_g1
TRINITY_DN52320_c0_g1
TRINITY_DN52321_c3_g9
TRINITY_DN52324_c1_g1
TRINITY_DN52327_c2_g4
TRINITY_DN52334_c2_g1
TRINITY_DN52336_c1_g1
TRINITY_DN52337_c0_g1
TRINITY_DN52340_c0_g1
TRINITY_DN52351_c12_g1
TRINITY_DN52356_c4_g1
TRINITY_DN52361_c0_g1
TRINITY_DN52362_c1_g1
TRINITY_DN52365_c0_g2
TRINITY_DN52365_c1_g1
TRINITY_DN52383_c3_g6
TRINITY_DN52395_c3_g3
TRINITY_DN52404_c3_g3
TRINITY_DN52404_c4_g2
TRINITY_DN52406_c2_g1
TRINITY_DN52408_c0_g1
TRINITY_DN52416_c1_g2
TRINITY_DN52431_c0_g1
TRINITY_DN52440_c1_g2
TRINITY_DN52468_c0_g1
TRINITY_DN52473_c0_g2
TRINITY_DN52473_c0_g4
TRINITY_DN52487_c0_g1
TRINITY_DN52490_c5_g3
TRINITY_DN52491_c1_g2
TRINITY_DN52494_c7_g1
TRINITY_DN52496_c4_g1
TRINITY_DN52507_c7_g2
TRINITY_DN52508_c1_g2
TRINITY_DN52528_c2_g1
TRINITY_DN52529_c4_g2
TRINITY_DN52543_c6_g1
TRINITY_DN52554_c6_g1
TRINITY_DN52554_c7_g1
TRINITY_DN52554_c8_g1
TRINITY_DN52554_c8_g2
TRINITY_DN5269_c0_g1
TRINITY_DN52727_c0_g1
TRINITY_DN53127_c0_g1
TRINITY_DN53303_c0_g1
TRINITY_DN53373_c0_g1
TRINITY_DN53498_c0_g1
TRINITY_DN5393_c0_g1
TRINITY_DN54291_c0_g1
TRINITY_DN57171_c0_g1
TRINITY_DN5765_c0_g1
TRINITY_DN58194_c0_g1
TRINITY_DN58713_c0_g1
TRINITY_DN59794_c0_g1
TRINITY_DN6522_c0_g1
TRINITY_DN6614_c0_g1
TRINITY_DN66810_c0_g1
TRINITY_DN67151_c0_g1
TRINITY_DN67543_c0_g1
TRINITY_DN67994_c0_g1
TRINITY_DN68743_c0_g1
TRINITY_DN6897_c0_g1
TRINITY_DN71950_c0_g1
TRINITY_DN73351_c0_g1
TRINITY_DN7532_c0_g1
TRINITY_DN7634_c0_g1
TRINITY_DN76613_c0_g1
TRINITY_DN76626_c0_g1
TRINITY_DN781_c0_g1
TRINITY_DN8079_c0_g1
TRINITY_DN8210_c0_g1
TRINITY_DN83961_c0_g1
TRINITY_DN849_c0_g1
TRINITY_DN85463_c0_g1
TRINITY_DN85562_c0_g1
TRINITY_DN85770_c0_g1
TRINITY_DN87326_c0_g1
TRINITY_DN8792_c0_g1
TRINITY_DN88536_c0_g1
TRINITY_DN8871_c0_g1
TRINITY_DN94120_c0_g1
TRINITY_DN94121_c0_g1
TRINITY_DN9481_c0_g1
TRINITY_DN95130_c0_g1
TRINITY_DN95643_c0_g1
TRINITY_DN9567_c0_g1
TRINITY_DN96145_c0_g1
TRINITY_DN96197_c0_g1
TRINITY_DN9679_c0_g1
TRINITY_DN98317_c0_g1
TRINITY_DN98454_c0_g1
