# Supplementary material for: Transcriptomic analysis reveals hub genes and subnetworks related to ROS metabolism in Hylocereus undatus through novel superoxide scavenger trypsin treatment during storage
Source: BMC Genomics. 2020 Jun 26;21:437. doi: 10.1186/s12864-020-06850-1 (PMC7318492; doi:10.1186/s12864-020-06850-1)
Supplement: Supplementary file 10 — Additional file 10: Table S7. GO terms of DERGs by trypsin. [file 12864_2020_6850_MOESM10_ESM.xlsx]

## Sheet: GO富集分析统计表
Number	GO ID	Term Type	Description	Ratio_in_study	Ratio_in_pop	Pvalue_uncorrected	Pvalue_corrected
10	GO:0006979	BP	response to oxidative stress	10/61	105/15935	6.79531e-12	1.87517e-08
8	GO:0042744	BP	hydrogen peroxide catabolic process	8/61	54/15935	2.59746e-11	2.78763e-08
8	GO:0042743	BP	hydrogen peroxide metabolic process	8/61	55/15935	3.03059e-11	2.78763e-08
8	GO:0072593	BP	reactive oxygen species metabolic process	8/61	84/15935	9.95682e-10	5.49517e-07
10	GO:0044712	BP	single-organism catabolic process	10/61	227/15935	1.34898e-08	4.96334e-06
4	GO:0031408	BP	oxylipin biosynthetic process	4/61	18/15935	5.71238e-07	0.000143303
4	GO:0031407	BP	oxylipin metabolic process	4/61	18/15935	5.71238e-07	0.000143303
1	GO:0043170	BP	macromolecule metabolic process	1/61	3913/15935	1.38389e-06	0.000275389
10	GO:0044248	BP	cellular catabolic process	10/61	374/15935	1.39715e-06	0.000275389
1	GO:0044260	BP	cellular macromolecule metabolic process	1/61	3699/15935	4.31125e-06	0.000767541
12	GO:0006950	BP	response to stress	12/61	679/15935	8.30994e-06	0.00138977
20	GO:0044710	BP	single-organism metabolic process	20/61	1941/15935	2.04013e-05	0.00321699
2	GO:0006807	BP	nitrogen compound metabolic process	2/61	3729/15935	2.58379e-05	0.00396109
5	GO:0045454	BP	cell redox homeostasis	5/61	97/15935	3.42213e-05	0.00510453
3	GO:0006662	BP	glycerol ether metabolic process	3/61	18/15935	4.18075e-05	0.0059163
3	GO:0018904	BP	ether metabolic process	3/61	18/15935	4.18075e-05	0.0059163
1	GO:0006139	BP	nucleobase-containing compound metabolic process	1/61	3039/15935	5.69732e-05	0.00748654
10	GO:0009056	BP	catabolic process	10/61	584/15935	6.76154e-05	0.00848112
2	GO:0034641	BP	cellular nitrogen compound metabolic process	2/61	3535/15935	7.05054e-05	0.00864709
12	GO:0050896	BP	response to stimulus	12/61	889/15935	0.000116641	0.0136966
4	GO:0006633	BP	fatty acid biosynthetic process	4/61	68/15935	0.00013178	0.0151519
5	GO:0019725	BP	cellular homeostasis	5/61	137/15935	0.000176481	0.0191433
6	GO:0008610	BP	lipid biosynthetic process	6/61	224/15935	0.000210211	0.0218897
4	GO:0072330	BP	monocarboxylic acid biosynthetic process	4/61	78/15935	0.000224326	0.0229269
2	GO:0046483	BP	heterocycle metabolic process	2/61	3161/15935	0.000296229	0.0288309
2	GO:0006725	BP	cellular aromatic compound metabolic process	2/61	3196/15935	0.000297765	0.0288309
4	GO:0006631	BP	fatty acid metabolic process	4/61	89/15935	0.000372128	0.0354099
5	GO:0042592	BP	homeostatic process	5/61	190/15935	0.000792007	0.0705014
20	GO:0044763	BP	single-organism cellular process	20/61	2486/15935	0.00103754	0.0818026
7	GO:0006629	BP	lipid metabolic process	7/61	424/15935	0.00113596	0.0883008
3	GO:1901360	BP	organic cyclic compound metabolic process	3/61	3229/15935	0.00119511	0.0903537
23	GO:0044699	BP	single-organism process	23/61	3213/15935	0.00191931	0.134085
5	GO:0065008	BP	regulation of biological quality	5/61	252/15935	0.00274989	0.180675
9	GO:0044238	BP	primary metabolic process	9/61	5112/15935	0.00348824	0.226094
5	GO:0044255	BP	cellular lipid metabolic process	5/61	267/15935	0.00352312	0.226094
1	GO:0042549	BP	photosystem II stabilization	1/61	1/15935	0.00382805	0.229641
4	GO:0032787	BP	monocarboxylic acid metabolic process	4/61	176/15935	0.0045991	0.272929
9	GO:0044281	BP	small molecule metabolic process	9/61	921/15935	0.00800398	0.420704
4	GO:0016053	BP	organic acid biosynthetic process	4/61	213/15935	0.00894046	0.456874
4	GO:0046394	BP	carboxylic acid biosynthetic process	4/61	213/15935	0.00894046	0.456874
1	GO:0009816	BP	defense response to bacterium, incompatible interaction	1/61	3/15935	0.011441	0.535107
1	GO:0010207	BP	photosystem II assembly	1/61	3/15935	0.011441	0.535107
1	GO:0010154	BP	fruit development	1/61	3/15935	0.011441	0.535107
1	GO:0019310	BP	inositol catabolic process	1/61	3/15935	0.011441	0.535107
1	GO:0051187	BP	cofactor catabolic process	1/61	4/15935	0.0152259	0.641465
1	GO:0042548	BP	regulation of photosynthesis, light reaction	1/61	4/15935	0.0152259	0.641465
1	GO:0015996	BP	chlorophyll catabolic process	1/61	4/15935	0.0152259	0.641465
1	GO:0006787	BP	porphyrin-containing compound catabolic process	1/61	4/15935	0.0152259	0.641465
1	GO:0046149	BP	pigment catabolic process	1/61	4/15935	0.0152259	0.641465
1	GO:0033015	BP	tetrapyrrole catabolic process	1/61	4/15935	0.0152259	0.641465
2	GO:0015979	BP	photosynthesis	2/61	50/15935	0.0156941	0.646386
1	GO:0043467	BP	regulation of generation of precursor metabolites and energy	1/61	5/15935	0.0189966	0.748875
4	GO:0044283	BP	small molecule biosynthetic process	4/61	275/15935	0.0210018	0.814241
1	GO:0009814	BP	defense response, incompatible interaction	1/61	6/15935	0.0227532	0.842783
1	GO:0010109	BP	regulation of photosynthesis	1/61	6/15935	0.0227532	0.842783
1	GO:0016559	BP	peroxisome fission	1/61	6/15935	0.0227532	0.842783
1	GO:0030091	BP	protein repair	1/61	6/15935	0.0227532	0.842783
1	GO:0046164	BP	alcohol catabolic process	1/61	7/15935	0.0264955	0.943411
1	GO:1901616	BP	organic hydroxy compound catabolic process	1/61	7/15935	0.0264955	0.943411
1	GO:0046174	BP	polyol catabolic process	1/61	7/15935	0.0264955	0.943411
1	GO:0015936	BP	coenzyme A metabolic process	1/61	9/15935	0.033938	1
1	GO:0006020	BP	inositol metabolic process	1/61	9/15935	0.033938	1
1	GO:0034599	BP	cellular response to oxidative stress	1/61	10/15935	0.0376382	1
1	GO:0008219	BP	cell death	1/61	11/15935	0.0413245	1
13	GO:0071704	BP	organic substance metabolic process	13/61	5384/15935	0.0416472	1
8	GO:0005576	CC	extracellular region	8/61	217/15935	1.64668e-06	0.00031338
5	GO:0005623	CC	cell	5/61	102/15935	4.35865e-05	0.00601384
1	GO:0043226	CC	organelle	1/61	2612/15935	0.000384888	0.0354178
1	GO:0043229	CC	intracellular organelle	1/61	2610/15935	0.000385046	0.0354178
2	GO:0009654	CC	photosystem II oxygen evolving complex	2/61	15/15935	0.00146575	0.109317
1	GO:0043231	CC	intracellular membrane-bounded organelle	1/61	2228/15935	0.0023768	0.158355
1	GO:0043227	CC	membrane-bounded organelle	1/61	2230/15935	0.00238149	0.158355
3	GO:0044436	CC	thylakoid part	3/61	94/15935	0.00558752	0.324606
2	GO:1990204	CC	oxidoreductase complex	2/61	35/15935	0.00790765	0.419638
2	GO:0009941	CC	chloroplast envelope	2/61	49/15935	0.0151032	0.641465
2	GO:0009526	CC	plastid envelope	2/61	49/15935	0.0151032	0.641465
2	GO:0031975	CC	envelope	2/61	53/15935	0.0175255	0.711202
2	GO:0031967	CC	organelle envelope	2/61	53/15935	0.0175255	0.711202
10	GO:0044464	CC	cell part	10/61	4737/15935	0.0239379	0.880754
1	GO:0031231	CC	intrinsic component of peroxisomal membrane	1/61	8/15935	0.0302238	1
1	GO:0005779	CC	integral component of peroxisomal membrane	1/61	8/15935	0.0302238	1
1	GO:0031976	CC	plastid thylakoid	1/61	9/15935	0.033938	1
1	GO:0009534	CC	chloroplast thylakoid	1/61	9/15935	0.033938	1
3	GO:0044434	CC	chloroplast part	3/61	193/15935	0.037716	1
3	GO:0044435	CC	plastid part	3/61	196/15935	0.039198	1
9	GO:0044424	CC	intracellular part	9/61	4194/15935	0.0410799	1
1	GO:0046658	CC	anchored component of plasma membrane	1/61	11/15935	0.0413245	1
1	GO:0044439	CC	peroxisomal part	1/61	13/15935	0.0486555	1
1	GO:0044438	CC	microbody part	1/61	13/15935	0.0486555	1
10	GO:0016701	MF	oxidoreductase activity, acting on single donors with incorporation of molecular oxygen	10/61	46/15935	6.67038e-12	1.87517e-08
14	GO:0016209	MF	antioxidant activity	14/61	110/15935	1.08865e-11	2.00275e-08
53	GO:0016491	MF	oxidoreductase activity	53/61	1176/15935	1.84793e-11	2.54968e-08
13	GO:0004601	MF	peroxidase activity	13/61	87/15935	3.8808e-11	3.05973e-08
13	GO:0016684	MF	oxidoreductase activity, acting on peroxide as acceptor	13/61	92/15935	6.47691e-11	4.46826e-08
56	GO:0003824	MF	catalytic activity	56/61	7734/15935	1.5248e-10	9.35041e-08
7	GO:0051213	MF	dioxygenase activity	7/61	56/15935	1.69198e-09	8.4891e-07
5	GO:0050664	MF	oxidoreductase activity, acting on NAD(P)H, oxygen as acceptor	5/61	15/15935	2.02751e-09	9.32488e-07
6	GO:0016702	MF	oxidoreductase activity, acting on single donors with incorporation of molecular oxygen, incorporation of two atoms of oxygen	6/61	34/15935	3.02533e-09	1.28437e-06
7	GO:0016651	MF	oxidoreductase activity, acting on NAD(P)H	7/61	83/15935	2.79548e-08	9.64267e-06
6	GO:0016667	MF	oxidoreductase activity, acting on a sulfur group of donors	6/61	63/15935	1.40257e-07	4.55341e-05
9	GO:0020037	MF	heme binding	9/61	221/15935	1.49645e-07	4.58829e-05
9	GO:0046906	MF	tetrapyrrole binding	9/61	240/15935	3.01131e-07	8.74707e-05
5	GO:0015035	MF	protein disulfide oxidoreductase activity	5/61	42/15935	5.3063e-07	0.000143303
5	GO:0015036	MF	disulfide oxidoreductase activity	5/61	45/15935	7.55439e-07	0.000181273
28	GO:0046872	MF	metal ion binding	28/61	2941/15935	8.16833e-07	0.000187838
28	GO:0043169	MF	cation binding	28/61	2956/15935	9.09079e-07	0.000200688
3	GO:0016703	MF	oxidoreductase activity, acting on single donors with incorporation of molecular oxygen, incorporation of one atom of oxygen (internal monooxygenases or internal mixed function oxidases)	3/61	6/15935	1.05883e-06	0.000224757
3	GO:0016671	MF	oxidoreductase activity, acting on a sulfur group of donors, disulfide as acceptor	3/61	19/15935	4.95112e-05	0.00666468
4	GO:0005507	MF	copper ion binding	4/61	57/15935	6.59575e-05	0.00846557
3	GO:0051537	MF	2 iron, 2 sulfur cluster binding	3/61	24/15935	0.000102016	0.0122397
2	GO:0010277	MF	chlorophyllide a oxygenase [overall] activity	2/61	5/15935	0.000143082	0.0161157
8	GO:0048037	MF	cofactor binding	8/61	416/15935	0.0001769	0.0191433
6	GO:0005509	MF	calcium ion binding	6/61	223/15935	0.000205186	0.0217773
60	GO:0003674	MF	molecular_function	60/61	13153/15935	0.000247734	0.024859
6	GO:0050662	MF	coenzyme binding	6/61	287/15935	0.000783621	0.0705014
1	GO:0001883	MF	purine nucleoside binding	1/61	2448/15935	0.000983611	0.0804081
1	GO:0032555	MF	purine ribonucleotide binding	1/61	2448/15935	0.000983611	0.0804081
1	GO:0032550	MF	purine ribonucleoside binding	1/61	2448/15935	0.000983611	0.0804081
1	GO:0017076	MF	purine nucleotide binding	1/61	2449/15935	0.000984636	0.0804081
1	GO:0032549	MF	ribonucleoside binding	1/61	2458/15935	0.000994803	0.0804081
1	GO:0001882	MF	nucleoside binding	1/61	2466/15935	0.00100528	0.0804081
4	GO:0004497	MF	monooxygenase activity	4/61	121/15935	0.00118209	0.0903537
1	GO:0035639	MF	purine ribonucleoside triphosphate binding	1/61	2338/15935	0.00153487	0.11146
15	GO:0097159	MF	organic cyclic compound binding	15/61	7029/15935	0.00183078	0.129818
15	GO:1901363	MF	heterocyclic compound binding	15/61	7027/15935	0.00183472	0.129818
1	GO:0032559	MF	adenyl ribonucleotide binding	1/61	2223/15935	0.00236588	0.158355
1	GO:0030554	MF	adenyl nucleotide binding	1/61	2224/15935	0.00236797	0.158355
1	GO:0005524	MF	ATP binding	1/61	2113/15935	0.00363727	0.229641
1	GO:0010242	MF	oxygen evolving activity	1/61	1/15935	0.00382805	0.229641
1	GO:0018580	MF	nitronate monooxygenase activity	1/61	1/15935	0.00382805	0.229641
1	GO:0032441	MF	pheophorbide a oxygenase activity	1/61	1/15935	0.00382805	0.229641
1	GO:0047641	MF	aldose-6-phosphate reductase (NADPH) activity	1/61	1/15935	0.00382805	0.229641
3	GO:0009055	MF	electron carrier activity	3/61	90/15935	0.00495025	0.290643
4	GO:0016614	MF	oxidoreductase activity, acting on CH-OH group of donors	4/61	191/15935	0.00613079	0.348823
31	GO:0043167	MF	ion binding	31/61	5384/15935	0.00637513	0.359024
3	GO:0051540	MF	metal cluster binding	3/61	104/15935	0.00738883	0.40779
3	GO:0051536	MF	iron-sulfur cluster binding	3/61	104/15935	0.00738883	0.40779
1	GO:0009496	MF	plastoquinol--plastocyanin reductase activity	1/61	2/15935	0.00764169	0.409461
1	GO:0052880	MF	oxidoreductase activity, acting on diphenols and related substances as donors, with copper protein as acceptor	1/61	2/15935	0.00764169	0.409461
1	GO:0045158	MF	electron transporter, transferring electrons within cytochrome b6/f complex of photosystem II activity	1/61	2/15935	0.00764169	0.409461
3	GO:0043168	MF	anion binding	3/61	2719/15935	0.00935594	0.472452
1	GO:0050113	MF	inositol oxygenase activity	1/61	3/15935	0.011441	0.535107
1	GO:0033743	MF	peptide-methionine (R)-S-oxide reductase activity	1/61	3/15935	0.011441	0.535107
1	GO:0047134	MF	protein-disulfide reductase activity	1/61	3/15935	0.011441	0.535107
1	GO:0004096	MF	catalase activity	1/61	3/15935	0.011441	0.535107
3	GO:0097367	MF	carbohydrate derivative binding	3/61	2521/15935	0.0136638	0.633704
2	GO:0010181	MF	FMN binding	2/61	47/15935	0.013951	0.640467
1	GO:0004420	MF	hydroxymethylglutaryl-CoA reductase (NADPH) activity	1/61	4/15935	0.0152259	0.641465
1	GO:0046577	MF	long-chain-alcohol oxidase activity	1/61	4/15935	0.0152259	0.641465
3	GO:0016616	MF	oxidoreductase activity, acting on the CH-OH group of donors, NAD or NADP as acceptor	3/61	137/15935	0.0155655	0.646386
2	GO:0050661	MF	NADP binding	2/61	50/15935	0.0156941	0.646386
1	GO:0016730	MF	oxidoreductase activity, acting on iron-sulfur proteins as donors	1/61	5/15935	0.0189966	0.748875
1	GO:0016174	MF	NAD(P)H oxidase activity	1/61	5/15935	0.0189966	0.748875
1	GO:0004791	MF	thioredoxin-disulfide reductase activity	1/61	5/15935	0.0189966	0.748875
3	GO:0032553	MF	ribonucleotide binding	3/61	2495/15935	0.0199342	0.780263
1	GO:0003955	MF	NAD(P)H dehydrogenase (quinone) activity	1/61	6/15935	0.0227532	0.842783
1	GO:0080019	MF	fatty-acyl-CoA reductase (alcohol-forming) activity	1/61	7/15935	0.0264955	0.943411
1	GO:0003854	MF	3-beta-hydroxy-delta5-steroid dehydrogenase activity	1/61	7/15935	0.0264955	0.943411
1	GO:0008270	MF	zinc ion binding	1/61	1585/15935	0.0285923	1
1	GO:0033764	MF	steroid dehydrogenase activity, acting on the CH-OH group of donors, NAD or NADP as acceptor	1/61	8/15935	0.0302238	1
1	GO:0004499	MF	N,N-dimethylaniline monooxygenase activity	1/61	8/15935	0.0302238	1
1	GO:0016668	MF	oxidoreductase activity, acting on a sulfur group of donors, NAD(P) as acceptor	1/61	8/15935	0.0302238	1
1	GO:0016229	MF	steroid dehydrogenase activity	1/61	9/15935	0.033938	1
1	GO:0016899	MF	oxidoreductase activity, acting on the CH-OH group of donors, oxygen as acceptor	1/61	9/15935	0.033938	1
1	GO:0016722	MF	oxidoreductase activity, oxidizing metal ions	1/61	13/15935	0.0486555	1
