# Supplementary material for: Transcriptomic analysis reveals hub genes and subnetworks related to ROS metabolism in Hylocereus undatus through novel superoxide scavenger trypsin treatment during storage
Source: BMC Genomics. 2020 Jun 26;21:437. doi: 10.1186/s12864-020-06850-1 (PMC7318492; doi:10.1186/s12864-020-06850-1)
Supplement: Supplementary file 11 — Additional file 11: Table S8. Full list of ROS related genes in each pattern after treatment with trypsin. [file 12864_2020_6850_MOESM11_ESM.xlsx]

## Sheet: 表达差异详情表
Gene_id	FC(E/C)	Log2FC(E/C)	Pvalue	Padjust	Significant	Regulate	Control group	Trypsin group
TRINITY_DN48983_c2_g2	0.165	-2.60077	8.17179e-11	9.999e-07	no	down	31.67	2.01
TRINITY_DN39475_c0_g1	0.234	-2.09339	6.41036e-07	0.00156874	no	down	8.965	0.835
TRINITY_DN44827_c0_g2	0.412	-1.27814	3.66756e-05	0.0242574	no	down	112.37	35.65
TRINITY_DN39500_c0_g1	3.307	1.72543	3.85911e-05	0.0248527	no	up	6.195	33.14
TRINITY_DN48937_c1_g1	0.407	-1.29537	7.25874e-05	0.0371178	no	down	267.55	81.275
TRINITY_DN39361_c0_g1	0.338	-1.56586	0.000276868	0.0857659	no	down	5.08	0.705
TRINITY_DN40922_c0_g1	0.404	-1.30782	0.000419824	0.101722	no	down	17.235	4.76
TRINITY_DN49928_c0_g1	0.365	-1.4541	0.000875179	0.158647	no	down	15.825	2.615
TRINITY_DN32434_c0_g1	0.361	-1.47148	0.000915056	0.161102	no	down	7.105	0.79
TRINITY_DN40920_c0_g1	0.506	-0.982459	0.0013739	0.186789	no	down	79.47	32.35
TRINITY_DN38461_c0_g1	0.377	-1.40922	0.00150203	0.192762	no	down	4.76	0.605
TRINITY_DN43192_c1_g1	2.29	1.19561	0.00151235	0.192762	no	up	2.365	6.19
TRINITY_DN47513_c1_g1	1.918	0.939525	0.00199432	0.229348	no	up	641.77	1206.88
TRINITY_DN49535_c1_g1	1.766	0.820169	0.00232714	0.25088	no	up	49.26	84.07
TRINITY_DN41555_c0_g1	2.505	1.32454	0.00250419	0.259863	no	up	1.59	6.795
TRINITY_DN52071_c2_g1	1.771	0.824376	0.00251298	0.259863	no	up	367.33	623.675
TRINITY_DN40044_c0_g1	2.307	1.20576	0.0026325	0.267131	no	up	5.07	15.365
TRINITY_DN43651_c0_g1	0.508	-0.975747	0.00276908	0.274023	no	down	56.39	22.535
TRINITY_DN51431_c1_g1	2.106	1.07431	0.00322484	0.285104	no	up	220.62	494.95
TRINITY_DN49211_c0_g1	0.559	-0.837802	0.00388808	0.318224	no	down	21.195	9.785
TRINITY_DN43831_c0_g1	2.004	1.00256	0.00588692	0.375169	no	up	53.61	113.66
TRINITY_DN49314_c8_g1	1.629	0.70366	0.00637094	0.390751	no	up	75.365	114.955
TRINITY_DN51958_c2_g1	0.45	-1.15222	0.00694579	0.412324	no	down	64.02	16.89
TRINITY_DN13090_c0_g1	1.933	0.951152	0.00696999	0.412324	no	up	9.33	18.555
TRINITY_DN51365_c0_g3	1.664	0.734393	0.00878246	0.445597	no	up	41.99	65.89
TRINITY_DN49159_c0_g1	0.462	-1.11525	0.009233	0.450524	no	down	22.29	5.965
TRINITY_DN50363_c0_g1	1.821	0.865034	0.00970252	0.458319	no	up	395.37	716.6
TRINITY_DN33285_c0_g1	0.455	-1.13485	0.00980412	0.458319	no	down	8.835	1.115
TRINITY_DN31165_c0_g1	2.175	1.1211	0.0110096	0.473559	no	up	1.925	6.89
TRINITY_DN48593_c3_g1	2.012	1.00857	0.011166	0.473585	no	up	37.885	82.75
TRINITY_DN6609_c0_g1	0.518	-0.94817	0.012042	0.491152	no	down	34.25	12.78
TRINITY_DN35992_c0_g1	0.463	-1.11125	0.0122957	1	no	down	1.705	0.4
TRINITY_DN52064_c6_g1	0.464	-1.10626	0.0126818	0.504631	no	down	10.995	2.15
TRINITY_DN47018_c2_g1	1.756	0.81264	0.0129616	0.505894	no	up	56.45	97.19
TRINITY_DN42075_c0_g1	2.131	1.09171	0.0134018	0.510124	no	up	2.01	6.97
TRINITY_DN49258_c2_g1	0.555	-0.848884	0.0137943	0.510393	no	down	92.57	42.16
TRINITY_DN39611_c0_g1	1.642	0.715854	0.013826	0.510393	no	up	15.755	25.395
TRINITY_DN49559_c1_g1	1.594	0.672459	0.0145547	0.518138	no	up	92.89	137.26
TRINITY_DN44016_c0_g1	0.49	-1.02895	0.0150854	0.523645	no	down	132.135	40.56
TRINITY_DN41526_c1_g1	1.804	0.850906	0.0153455	0.526231	no	up	7.19	13.39
TRINITY_DN46702_c0_g1	0.515	-0.956409	0.0155064	0.526682	no	down	10.88	4.065
TRINITY_DN47602_c1_g2	0.597	-0.744144	0.01558	0.527349	no	down	109.905	54.97
TRINITY_DN37005_c0_g1	0.537	-0.89773	0.0161864	0.531889	no	down	10.2	4.305
TRINITY_DN49807_c5_g2	1.989	0.991861	0.0170803	0.53726	no	up	11.685	28.59
TRINITY_DN25936_c0_g1	0.481	-1.05603	0.0172776	0.540252	no	down	2.705	0.57
TRINITY_DN42089_c0_g1	0.547	-0.870264	0.0172996	0.540252	no	down	53.03	22.28
TRINITY_DN42831_c0_g1	0.575	-0.798448	0.018418	0.555765	no	down	100.575	46.3
TRINITY_DN38085_c0_g1	1.876	0.907679	0.0186654	0.559778	no	up	7.53	15.265
TRINITY_DN38047_c0_g1	0.486	-1.03984	0.0190671	0.562093	no	down	7.735	1.77
TRINITY_DN41480_c0_g1	0.582	-0.780553	0.0195148	0.565166	no	down	6.94	3.2
TRINITY_DN34983_c0_g1	0.497	-1.00759	0.0202036	1	no	down	3.515	0.44
TRINITY_DN39264_c0_g2	1.568	0.648548	0.0202052	0.573976	no	up	21.07	32.28
TRINITY_DN46090_c1_g2	0.532	-0.909183	0.0212294	0.589789	no	down	30.18	11.39
TRINITY_DN33122_c0_g1	1.742	0.800427	0.0222539	0.597624	no	up	2.135	3.775
TRINITY_DN49159_c2_g1	0.559	-0.838282	0.0222717	0.597624	no	down	19.96	10.16
TRINITY_DN34455_c0_g1	1.797	0.845493	0.0233057	0.606553	no	up	4.685	8.835
TRINITY_DN23647_c0_g1	1.913	0.935523	0.025028	0.627547	no	up	1.555	3.635
TRINITY_DN51850_c0_g1	1.498	0.583122	0.0264446	0.642468	no	up	327.72	460.605
TRINITY_DN35639_c0_g1	0.516	-0.955221	0.026922	1	no	down	1.76	0.235
TRINITY_DN42843_c2_g1	0.594	-0.751	0.0275896	0.647553	no	down	34.66	16.5
TRINITY_DN52362_c1_g2	1.505	0.589901	0.028872	0.66112	no	up	42.78	63.615
TRINITY_DN52462_c1_g1	1.6	0.677724	0.0299884	0.669606	no	up	82.49	128.245
TRINITY_DN41230_c0_g1	0.539	-0.890454	0.0309154	0.676742	no	down	15.835	5.865
TRINITY_DN48168_c1_g1	1.68	0.748411	0.0318776	0.680723	no	up	31.49	50.385
TRINITY_DN48698_c1_g1	1.456	0.5424	0.032174	0.681038	no	up	205.145	275.145
TRINITY_DN49488_c0_g1	0.54	-0.889804	0.0324768	0.681623	no	down	1323.55	494.96
TRINITY_DN45589_c0_g1	1.881	0.911537	0.0335938	0.687026	no	up	2.92	7.52
TRINITY_DN51616_c2_g1	0.545	-0.875104	0.0336106	0.687026	no	down	103.09	40.39
TRINITY_DN6894_c0_g1	0.56	-0.837404	0.034068	1	no	down	1.445	0.07
TRINITY_DN50906_c3_g2	0.582	-0.780303	0.0341721	0.690581	no	down	438.98	197.21
TRINITY_DN43769_c0_g1	0.537	-0.89768	0.034956	0.699082	no	down	7.22	2.1
TRINITY_DN51942_c4_g1	1.621	0.697287	0.0352331	0.701567	no	up	415.71	658.965
TRINITY_DN22433_c0_g1	1.799	0.847089	0.0365652	1	no	up	0.305	2.87
TRINITY_DN35429_c0_g1	1.845	0.883726	0.0401961	0.737203	no	up	1.035	2.49
TRINITY_DN52512_c2_g1	1.788	0.838016	0.0409637	0.739263	no	up	439.3	884.745
TRINITY_DN27704_c0_g1	0.564	-0.827201	0.0436702	0.755801	no	down	4.135	1.6
TRINITY_DN48763_c2_g1	1.753	0.810195	0.0447292	0.759372	no	up	9.78	19.405
TRINITY_DN50096_c1_g1	1.848	0.885732	0.0451731	0.7631	no	up	2.1	7.245
TRINITY_DN44270_c0_g1	0.571	-0.807398	0.045183	0.7631	no	down	22.76	9.305
TRINITY_DN18475_c0_g1	1.697	0.763154	0.0456082	0.764532	no	up	0.93	13.34
TRINITY_DN38819_c0_g1	0.545	-0.875403	0.0461123	0.765719	no	down	14.17	3.95
TRINITY_DN39602_c1_g1	0.551	-0.860213	0.0469315	0.765719	no	down	17.115	5.875
TRINITY_DN34419_c0_g1	1.7	0.76589	0.0482876	0.767368	no	up	22.285	39.705
TRINITY_DN42824_c0_g1	0.589	-0.762856	0.0487305	0.76998	no	down	8.86	3.935
TRINITY_DN58041_c0_g1	0.568	-0.815217	0.0499523	1	no	down	1.335	0.165
TRINITY_DN49272_c3_g2	1.773	0.825793	0.050021	0.773401	no	up	1.47	3.105
TRINITY_DN42206_c0_g1	1.44	0.52598	0.0506042	0.773401	no	up	73.815	98.225
TRINITY_DN32512_c1_g1	0.596	-0.747062	0.050634	0.773401	no	down	18.85	8.47
TRINITY_DN50199_c2_g1	1.605	0.68231	0.0511811	0.773401	no	up	466.455	736.085
TRINITY_DN51136_c1_g1	0.594	-0.751593	0.0516107	0.775809	no	down	45.665	20.605
TRINITY_DN46542_c0_g1	1.506	0.591014	0.0528254	0.780522	no	up	137.93	195.205
TRINITY_DN44014_c0_g2	0.574	-0.80084	0.0528586	0.780522	no	down	14.835	6.01
TRINITY_DN18564_c0_g2	0.579	-0.788354	0.0537253	0.784906	no	down	27.19	11.22
TRINITY_DN35676_c0_g1	0.582	-0.781173	0.0558482	0.789463	no	down	20.185	8.375
TRINITY_DN36478_c0_g1	1.785	0.835964	0.0560353	0.789463	no	up	0.88	2.09
TRINITY_DN49677_c0_g1	1.513	0.597517	0.0567728	0.793911	no	up	79.81	113.85
TRINITY_DN45805_c1_g1	1.662	0.732856	0.0572533	0.79543	no	up	12.615	20.56
TRINITY_DN22736_c0_g1	1.694	0.760009	0.0595505	0.800443	no	up	7.21	13.175
TRINITY_DN49143_c0_g1	1.454	0.53973	0.0597717	0.800443	no	up	287.995	387.485
TRINITY_DN50694_c0_g1	1.592	0.670571	0.0607711	0.80176	no	up	110.88	161.45
TRINITY_DN51964_c0_g1	1.449	0.535517	0.0615698	0.803317	no	up	127.125	165.93
TRINITY_DN40978_c0_g1	1.434	0.520046	0.0622968	0.805834	no	up	17.645	25.265
TRINITY_DN44165_c0_g2	1.518	0.602106	0.0623672	0.805834	no	up	26.23	37.405
TRINITY_DN31577_c0_g1	0.599	-0.739892	0.0692801	0.830023	no	down	30.185	12.845
TRINITY_DN51293_c0_g1	0.587	-0.767892	0.069522	0.831193	no	down	5.295	2.125
TRINITY_DN52570_c11_g1	1.407	0.493041	0.0699634	0.833566	no	up	245.41	318.05
TRINITY_DN44050_c0_g1	1.403	0.488731	0.0727615	0.843736	no	up	16.87	21.75
TRINITY_DN51981_c0_g1	1.404	0.489038	0.0733915	0.845243	no	up	14.855	19.345
TRINITY_DN52512_c2_g2	1.682	0.750434	0.0739074	0.846063	no	up	329.915	628.325
TRINITY_DN6450_c0_g1	1.701	0.766124	0.074717	0.850058	no	up	4.18	8.615
TRINITY_DN43804_c2_g1	1.493	0.577946	0.0750292	0.850177	no	up	52.66	74.335
TRINITY_DN51275_c0_g4	0.586	-0.771448	0.075303	0.850792	no	down	5.75	2.095
TRINITY_DN37106_c0_g1	1.565	0.646141	0.0763121	0.854695	no	up	5.435	8.605
TRINITY_DN44706_c0_g1	0.617	-0.696069	0.0773846	0.859684	no	down	21.21	9.75
TRINITY_DN38546_c0_g1	0.629	-0.667893	0.0777444	0.862058	no	down	10.67	5.24
TRINITY_DN52372_c1_g1	1.382	0.466754	0.079292	0.868203	no	up	135.025	172.815
TRINITY_DN51123_c5_g1	1.663	0.733919	0.0823554	0.876354	no	up	74.625	305.905
TRINITY_DN45220_c0_g1	0.639	-0.646574	0.0840655	0.87827	no	down	81.65	41.64
TRINITY_DN43739_c1_g1	1.386	0.470846	0.0841591	0.87827	no	up	55.365	70.605
TRINITY_DN51447_c2_g2	0.709	-0.495165	0.0845	0.879518	no	down	194.535	120.395
TRINITY_DN48246_c0_g4	1.561	0.642249	0.0858108	0.881596	no	up	26.335	40.955
TRINITY_DN41147_c0_g1	0.622	-0.684382	0.087989	1	no	down	4.195	0.29
TRINITY_DN49928_c0_g2	0.616	-0.698251	0.0886914	1	no	down	1.16	0.18
TRINITY_DN46487_c0_g1	1.382	0.466696	0.0901398	0.896582	no	up	35.45	43.16
TRINITY_DN46498_c2_g3	0.647	-0.628279	0.0920824	0.900833	no	down	42.135	21.91
TRINITY_DN42154_c0_g2	0.613	-0.706786	0.092378	0.901699	no	down	26.565	11.25
TRINITY_DN50479_c0_g1	1.34	0.422535	0.0932165	0.904518	no	up	102.48	128.995
TRINITY_DN21390_c0_g1	0.598	-0.741466	0.093846	0.906313	no	down	26.125	8.955
TRINITY_DN36908_c0_g1	0.613	-0.705526	0.0947764	1	no	down	3.375	0.635
TRINITY_DN47816_c0_g1	0.662	-0.595339	0.096228	0.909652	no	down	271.935	146.02
TRINITY_DN36031_c0_g1	1.376	0.45996	0.0988915	0.911299	no	up	82.32	103.975
TRINITY_DN49475_c0_g1	1.39	0.475192	0.0993371	0.911786	no	up	108.765	137.87
TRINITY_DN51710_c0_g1	1.387	0.471922	0.101136	0.916366	no	up	270.125	345.18
TRINITY_DN44294_c2_g1	0.668	-0.582393	0.102417	0.917737	no	down	15.075	8.17
TRINITY_DN49765_c0_g1	1.341	0.423448	0.102832	0.918539	no	up	60.815	74.445
TRINITY_DN49846_c1_g1	0.71	-0.493516	0.104015	0.923964	no	down	1543.87	929.815
TRINITY_DN46405_c0_g1	0.653	-0.614825	0.10468	0.926915	no	down	50.56	26.27
TRINITY_DN42982_c0_g1	0.688	-0.540208	0.105208	0.927035	no	down	11.63	6.895
TRINITY_DN44457_c2_g1	1.373	0.457795	0.10636	0.928163	no	up	13.58	17.055
TRINITY_DN433_c0_g1	1.384	0.46883	0.107469	0.929894	no	up	130.035	163.18
TRINITY_DN36964_c0_g1	0.617	-0.697523	0.108392	0.929894	no	down	3.595	1.28
TRINITY_DN52200_c3_g1	0.641	-0.640766	0.109304	0.931047	no	down	500.005	254.465
TRINITY_DN31618_c0_g1	1.402	0.487293	0.110226	0.933145	no	up	8.265	10.885
TRINITY_DN47307_c0_g1	1.41	0.495904	0.112329	0.939975	no	up	15.835	19.955
TRINITY_DN41276_c0_g1	0.631	-0.664915	0.112332	0.939975	no	down	4.305	1.91
TRINITY_DN49764_c0_g1	0.695	-0.524341	0.113704	0.940777	no	down	246.655	143.745
TRINITY_DN47103_c0_g2	0.633	-0.658944	0.115115	0.942114	no	down	3.88	1.76
TRINITY_DN51695_c1_g1	0.665	-0.587639	0.115464	0.942196	no	down	63.085	34.945
TRINITY_DN48358_c0_g1	1.362	0.445963	0.116825	0.944543	no	up	47.425	60.48
TRINITY_DN67321_c0_g1	0.662	-0.595327	0.117418	0.944816	no	down	15.425	7.965
TRINITY_DN58305_c0_g1	0.619	-0.692862	0.118061	1	no	down	1.54	0.49
TRINITY_DN43435_c0_g1	1.365	0.448833	0.120091	0.946366	no	up	25.575	32.24
TRINITY_DN51523_c3_g1	1.316	0.396206	0.120316	0.946366	no	up	431.235	512.87
TRINITY_DN50777_c0_g1	1.394	0.479555	0.120704	0.946366	no	up	14.49	18.08
TRINITY_DN47987_c0_g1	1.332	0.413353	0.123493	0.949169	no	up	38.165	47.285
TRINITY_DN38320_c0_g1	0.738	-0.439078	0.124247	0.949477	no	down	46.905	29.54
TRINITY_DN46889_c0_g1	1.326	0.407227	0.124999	0.950848	no	up	22.66	30.35
TRINITY_DN50462_c0_g1	1.329	0.410823	0.125998	0.953146	no	up	26.435	34.59
TRINITY_DN42585_c0_g1	0.63	-0.667059	0.128577	0.95634	no	down	4.02	1.63
TRINITY_DN15126_c0_g1	0.628	-0.670758	0.128632	1	no	down	7.135	2.09
TRINITY_DN44827_c0_g1	0.659	-0.602509	0.129433	0.957244	no	down	3.76	1.86
TRINITY_DN52453_c1_g1	1.368	0.452369	0.129835	0.957559	no	up	36.275	46.875
TRINITY_DN48983_c2_g1	0.711	-0.49279	0.131032	0.959206	no	down	80.97	47.575
TRINITY_DN39613_c0_g1	0.693	-0.528158	0.132398	0.961067	no	down	17.59	9.68
TRINITY_DN50039_c2_g1	1.315	0.394681	0.134093	0.96586	no	up	711.44	850.965
TRINITY_DN45086_c0_g2	1.314	0.393964	0.134693	0.96586	no	up	142.965	165.19
TRINITY_DN40360_c0_g1	0.711	-0.492399	0.135653	0.968106	no	down	14.94	8.435
TRINITY_DN47852_c0_g2	0.758	-0.400576	0.136	0.968106	no	down	60.495	41.42
TRINITY_DN52054_c1_g1	1.365	0.448919	0.136504	0.968106	no	up	25.41	32.065
TRINITY_DN41788_c0_g1	1.579	0.658824	0.13721	0.968106	no	up	0.815	1.905
TRINITY_DN49689_c0_g1	0.651	-0.620276	0.137709	0.968106	no	down	40.33	19.235
TRINITY_DN50476_c0_g1	0.714	-0.486782	0.137944	0.968936	no	down	48.025	27.515
TRINITY_DN49168_c0_g1	0.712	-0.489572	0.138988	0.969658	no	down	78.77	53.635
TRINITY_DN41520_c0_g1	0.696	-0.523565	0.139292	0.969658	no	down	10.475	1.12
TRINITY_DN45333_c0_g1	1.308	0.387847	0.14244	0.972994	no	up	48.365	59.255
TRINITY_DN50435_c0_g1	1.3	0.378936	0.143696	0.973134	no	up	45.02	53.8
TRINITY_DN41028_c0_g1	1.321	0.401459	0.144579	0.973134	no	up	46.645	56.285
TRINITY_DN51797_c0_g1	0.69	-0.536075	0.145372	0.973134	no	down	3.825	2.1
TRINITY_DN40833_c0_g1	1.371	0.454812	0.146301	0.973134	no	up	10.58	13.4
TRINITY_DN46784_c0_g2	0.71	-0.493105	0.146492	0.973134	no	down	177.725	105.795
TRINITY_DN46702_c0_g2	0.678	-0.560636	0.146793	0.973134	no	down	3.67	1.945
TRINITY_DN44572_c0_g1	1.335	0.416503	0.147106	0.973134	no	up	78.725	97.57
TRINITY_DN40610_c0_g1	0.694	-0.526881	0.147128	0.973134	no	down	18.215	10.615
TRINITY_DN36497_c0_g1	0.678	-0.561185	0.148705	0.974534	no	down	34.49	19.015
TRINITY_DN45374_c0_g1	1.493	0.577886	0.148898	0.974534	no	up	21.185	32.11
TRINITY_DN35057_c1_g1	0.734	-0.44594	0.15075	0.975582	no	down	28.15	17.675
TRINITY_DN40058_c0_g1	1.318	0.398378	0.151201	0.975582	no	up	42.47	51.315
TRINITY_DN42880_c0_g1	1.53	0.613096	0.154235	0.97823	no	up	2.14	3.69
TRINITY_DN38065_c0_g1	0.686	-0.543707	0.156234	0.978931	no	down	65.465	11.315
TRINITY_DN47635_c0_g1	1.383	0.468197	0.156584	0.979504	no	up	8.4	10.97
TRINITY_DN49361_c0_g1	0.737	-0.441226	0.157112	0.980075	no	down	91.01	56.44
TRINITY_DN6357_c0_g1	1.53	0.61364	0.160774	1	no	up	1	2.525
TRINITY_DN45798_c0_g1	0.706	-0.502385	0.16081	0.98599	no	down	71	41.415
TRINITY_DN50695_c1_g1	1.32	0.401048	0.161823	0.986915	no	up	30.125	36.085
TRINITY_DN15144_c0_g1	0.652	-0.617837	0.163619	1	no	down	6.32	2.405
TRINITY_DN34139_c0_g1	0.707	-0.501164	0.16436	1	no	down	2.025	0.16
TRINITY_DN49759_c1_g1	0.734	-0.445522	0.164706	0.988244	no	down	43.525	26.695
TRINITY_DN43309_c0_g1	0.704	-0.506545	0.165254	0.988254	no	down	16.135	9.285
TRINITY_DN46814_c1_g1	1.319	0.399743	0.166453	0.988791	no	up	19.97	24.09
TRINITY_DN49559_c1_g2	1.315	0.394924	0.168844	0.992402	no	up	229.245	273.915
TRINITY_DN41292_c0_g1	1.435	0.521362	0.169621	0.992402	no	up	9.09	12.575
TRINITY_DN52298_c0_g1	1.487	0.572286	0.171061	0.993402	no	up	2.325	3.74
TRINITY_DN44188_c0_g1	0.75	-0.414948	0.172013	0.995547	no	down	41.535	26.405
TRINITY_DN36487_c0_g1	0.687	-0.54068	0.173755	0.996284	no	down	19.565	11.635
TRINITY_DN52119_c0_g3	0.696	-0.522872	0.177632	0.998057	no	down	44.025	24
TRINITY_DN48901_c0_g1	1.291	0.368396	0.177677	0.998057	no	up	24.43	28.815
TRINITY_DN19944_c0_g1	0.677	-0.563115	0.17792	0.998057	no	down	13.655	3.625
TRINITY_DN42194_c0_g1	1.477	0.562236	0.178368	0.998057	no	up	4.725	6.925
TRINITY_DN31792_c0_g1	0.681	-0.553681	0.178621	0.998057	no	down	6.345	3.2
TRINITY_DN95224_c0_g1	1.486	0.571646	0.179363	0.998057	no	up	5.165	8.46
TRINITY_DN60166_c0_g1	1.492	0.577665	0.179572	1	no	up	1.1	2.885
TRINITY_DN48139_c3_g2	1.266	0.340699	0.179701	0.998057	no	up	116.795	133.495
TRINITY_DN47871_c0_g1	1.378	0.46307	0.179912	0.998057	no	up	21.255	28.14
TRINITY_DN42907_c0_g1	1.293	0.370167	0.180219	0.998057	no	up	106.49	125.345
TRINITY_DN49738_c0_g1	0.728	-0.458214	0.181542	0.998057	no	down	143.765	92.91
TRINITY_DN49871_c0_g1	0.704	-0.506712	0.183861	0.998057	no	down	336.33	192.095
TRINITY_DN51884_c1_g1	0.753	-0.409367	0.184049	0.998057	no	down	434.7	288.575
TRINITY_DN42935_c0_g1	1.329	0.410066	0.184781	0.998057	no	up	33.775	41.105
TRINITY_DN42770_c0_g1	1.433	0.518834	0.18489	0.998057	no	up	33.12	123.755
TRINITY_DN49927_c0_g1	1.28	0.356052	0.184951	0.998057	no	up	204.035	233.705
TRINITY_DN44971_c0_g2	1.461	0.547396	0.185542	0.998057	no	up	2.615	3.39
TRINITY_DN47181_c0_g1	1.391	0.47659	0.187192	0.998057	no	up	65.905	337.18
TRINITY_DN33727_c0_g1	1.294	0.371864	0.191253	0.998057	no	up	48.515	53.01
TRINITY_DN50117_c0_g1	0.678	-0.560502	0.192203	0.998057	no	down	177.68	57.09
TRINITY_DN21496_c0_g1	0.774	-0.369379	0.192588	1	no	down	2.02	0
TRINITY_DN51275_c0_g1	0.767	-0.383158	0.192639	0.998057	no	down	99.06	66.835
TRINITY_DN51030_c0_g2	1.409	0.494996	0.195111	0.998057	no	up	403.705	573.72
TRINITY_DN47130_c1_g1	1.262	0.33612	0.195908	0.998057	no	up	216.105	247.065
TRINITY_DN38463_c1_g1	0.68	-0.556874	0.195987	1	no	down	1.995	0.61
TRINITY_DN47414_c0_g1	0.782	-0.354379	0.196508	0.998057	no	down	17.845	12
TRINITY_DN44390_c0_g1	1.286	0.363227	0.199858	0.998057	no	up	72.805	83.505
TRINITY_DN50199_c2_g3	1.483	0.568446	0.200344	0.998057	no	up	1.4	2.955
TRINITY_DN51688_c1_g1	0.703	-0.507562	0.200455	0.998057	no	down	161.135	38.455
TRINITY_DN46413_c0_g1	0.757	-0.401859	0.200871	0.998057	no	down	15.135	9.77
TRINITY_DN43572_c1_g1	1.375	0.459324	0.201025	0.998057	no	up	42.815	55.095
TRINITY_DN46680_c0_g1	1.48	0.565232	0.202619	0.998057	no	up	2.035	3.65
TRINITY_DN42863_c0_g1	0.763	-0.390954	0.20297	0.998057	no	down	72.095	47.265
TRINITY_DN40969_c0_g1	0.699	-0.516858	0.204149	0.998057	no	down	4.895	2.475
TRINITY_DN48983_c0_g1	0.714	-0.486532	0.204788	0.998057	no	down	57.55	32.355
TRINITY_DN23201_c0_g1	0.696	-0.522688	0.206014	1	no	down	1.175	0.325
TRINITY_DN40765_c0_g2	0.693	-0.52988	0.206399	0.998057	no	down	2.76	1.44
TRINITY_DN52546_c0_g1	0.776	-0.365682	0.206979	0.998057	no	down	78.72	116.74
TRINITY_DN36537_c0_g1	1.473	0.558635	0.207411	1	no	up	2.51	4.565
TRINITY_DN40503_c0_g2	0.709	-0.496262	0.208455	0.998057	no	down	10.165	5.72
TRINITY_DN47909_c0_g1	1.255	0.327981	0.210117	0.998057	no	up	61.05	68.83
TRINITY_DN86908_c0_g1	1.38	0.464567	0.211083	0.998057	no	up	24.48	32.15
TRINITY_DN46230_c0_g2	0.746	-0.423298	0.21116	0.998057	no	down	20.385	12.82
TRINITY_DN48983_c0_g2	0.705	-0.504307	0.211761	1	no	down	1.57	0.39
TRINITY_DN48957_c1_g5	0.683	-0.54922	0.212217	1	no	down	3.93	1.4
TRINITY_DN50455_c0_g2	1.241	0.311019	0.215539	0.998057	no	up	193.555	213.66
TRINITY_DN49765_c0_g2	1.46	0.545721	0.216151	1	no	up	0.87	1.825
TRINITY_DN33503_c0_g1	1.38	0.46494	0.218055	0.998057	no	up	5.98	8.025
TRINITY_DN52476_c1_g1	1.334	0.41609	0.219168	0.998057	no	up	2.655	3.35
TRINITY_DN37831_c0_g1	1.298	0.37664	0.221566	0.998057	no	up	13.61	16.275
TRINITY_DN22243_c0_g1	0.745	-0.424226	0.222935	0.998057	no	down	9.505	5.82
TRINITY_DN16390_c0_g1	0.714	-0.485865	0.223478	1	no	down	1.66	0.525
TRINITY_DN49645_c1_g1	0.777	-0.363404	0.224104	0.998057	no	down	57.34	38.58
TRINITY_DN15067_c0_g1	0.694	-0.526317	0.226136	1	no	down	2.615	0.94
TRINITY_DN51915_c4_g2	0.732	-0.450683	0.231374	0.998057	no	down	66.545	40.245
TRINITY_DN41618_c0_g1	0.796	-0.329388	0.232556	0.998057	no	down	24.88	17.12
TRINITY_DN52054_c1_g3	0.694	-0.52794	0.234057	0.998057	no	down	7.14	2.4
TRINITY_DN49568_c7_g1	1.226	0.293705	0.235895	0.998057	no	up	852.495	946.8
TRINITY_DN67103_c0_g1	0.719	-0.476131	0.236539	1	no	down	0.825	0.215
TRINITY_DN49559_c0_g1	1.325	0.405641	0.236751	0.998057	no	up	29.99	37.095
TRINITY_DN46674_c0_g1	1.358	0.441342	0.236832	0.998057	no	up	5.78	6.435
TRINITY_DN8752_c0_g1	1.439	0.524673	0.236835	1	no	up	2.835	4.76
TRINITY_DN47401_c1_g3	1.319	0.399985	0.236962	0.998057	no	up	11.95	15.005
TRINITY_DN32804_c0_g1	0.7	-0.514191	0.238795	0.998057	no	down	2.585	1.26
TRINITY_DN48067_c0_g1	1.309	0.388849	0.239807	0.998057	no	up	40.515	47.555
TRINITY_DN46248_c1_g1	1.236	0.306102	0.240528	0.998057	no	up	52.205	59.075
TRINITY_DN51423_c2_g1	1.225	0.292707	0.241709	0.998057	no	up	332.3	387.57
TRINITY_DN19400_c0_g1	0.752	-0.41168	0.242321	1	no	down	0.895	0.15
TRINITY_DN51877_c1_g1	1.238	0.308063	0.24918	0.998057	no	up	28.395	30.595
TRINITY_DN46763_c0_g1	1.269	0.343164	0.251659	0.998057	no	up	11.595	13.525
TRINITY_DN76531_c0_g1	0.733	-0.448521	0.252462	0.998057	no	down	25.885	15.04
TRINITY_DN43063_c0_g1	1.251	0.323286	0.252903	0.998057	no	up	25.955	29.4
TRINITY_DN49272_c1_g1	1.256	0.32904	0.253165	0.998057	no	up	16.115	19.71
TRINITY_DN34984_c0_g1	0.721	-0.471108	0.253304	1	no	down	1.615	0.475
TRINITY_DN46693_c0_g3	1.391	0.47664	0.254969	0.998057	no	up	7.66	11.035
TRINITY_DN40021_c0_g1	1.367	0.45153	0.256253	0.998057	no	up	2.935	3.98
TRINITY_DN29835_c0_g2	1.349	0.431978	0.258104	0.998057	no	up	10.495	13.715
TRINITY_DN46011_c0_g1	1.281	0.357615	0.259283	0.998057	no	up	15.05	17.81
TRINITY_DN47509_c0_g1	0.714	-0.486105	0.259997	1	no	down	6.43	2.225
TRINITY_DN22121_c0_g1	0.714	-0.486937	0.260447	0.998057	no	down	1.76	0.915
TRINITY_DN29187_c0_g1	0.709	-0.495427	0.262824	0.998057	no	down	19.425	9.11
TRINITY_DN46458_c1_g1	1.24	0.31014	0.262846	0.998057	no	up	16.2	17.835
TRINITY_DN35447_c0_g1	1.352	0.435602	0.263109	0.998057	no	up	3.8	5.02
TRINITY_DN37559_c0_g1	0.731	-0.452795	0.263174	0.998057	no	down	38.42	11.815
TRINITY_DN34922_c0_g1	0.725	-0.462975	0.263431	1	no	down	2.22	0.675
TRINITY_DN48972_c0_g1	1.264	0.338321	0.265806	0.998057	no	up	21.215	24.7
TRINITY_DN41382_c0_g1	0.723	-0.46787	0.265963	1	no	down	0.635	0.21
TRINITY_DN22171_c0_g1	0.757	-0.401214	0.265996	0.998057	no	down	14.94	9.295
TRINITY_DN32557_c0_g1	1.312	0.392234	0.266048	0.998057	no	up	1.34	5.285
TRINITY_DN46574_c0_g1	1.258	0.330718	0.266182	0.998057	no	up	23.53	27.08
TRINITY_DN35060_c0_g1	1.383	0.467374	0.267523	0.998057	no	up	24.7	35.195
TRINITY_DN51627_c0_g1	0.793	-0.334321	0.267911	0.998057	no	down	40.85	28.42
TRINITY_DN35305_c0_g1	0.712	-0.48987	0.268849	1	no	down	1.835	0.86
TRINITY_DN50878_c0_g1	0.806	-0.310738	0.26998	0.998057	no	down	26.055	17.64
TRINITY_DN47956_c0_g1	1.235	0.304373	0.27056	0.998057	no	up	54.105	61.935
TRINITY_DN52033_c0_g4	1.295	0.373055	0.270599	0.998057	no	up	10.57	12.835
TRINITY_DN8122_c0_g1	1.398	0.483606	0.275439	0.998057	no	up	3.69	6.135
TRINITY_DN45623_c0_g1	0.763	-0.389546	0.276961	0.998057	no	down	170.54	37.865
TRINITY_DN22870_c0_g1	1.243	0.313648	0.279014	0.998057	no	up	52.8	59.64
TRINITY_DN38736_c0_g1	0.718	-0.477751	0.279042	1	no	down	1.605	0.66
TRINITY_DN40148_c0_g2	0.783	-0.353545	0.281333	0.998057	no	down	27.82	4.71
TRINITY_DN43697_c0_g1	1.228	0.296049	0.282431	0.998057	no	up	110.52	123.155
TRINITY_DN51820_c0_g1	0.773	-0.371881	0.282447	0.998057	no	down	22.2	14.625
TRINITY_DN49583_c0_g1	0.803	-0.316191	0.282546	0.998057	no	down	57.105	37.92
TRINITY_DN39256_c0_g1	1.242	0.313128	0.28381	0.998057	no	up	0.785	8.18
TRINITY_DN32103_c0_g1	1.227	0.29528	0.285289	0.998057	no	up	87.915	98.1
TRINITY_DN27752_c0_g1	0.723	-0.467593	0.287339	0.998057	no	down	4.75	2.045
TRINITY_DN44405_c0_g1	1.273	0.348785	0.288319	0.998057	no	up	4.785	5.625
TRINITY_DN41551_c0_g1	1.287	0.36437	0.289453	0.998057	no	up	5.685	6.59
TRINITY_DN51429_c0_g1	0.763	-0.390401	0.290274	0.998057	no	down	154.35	99.725
TRINITY_DN50397_c1_g1	1.216	0.281978	0.291005	0.998057	no	up	38.925	44.22
TRINITY_DN38166_c0_g1	1.363	0.446787	0.291177	0.998057	no	up	2.48	3.55
TRINITY_DN25623_c0_g1	0.734	-0.446675	0.291302	0.998057	no	down	6.415	3.56
TRINITY_DN49351_c3_g3	0.723	-0.46719	0.292656	0.998057	no	down	3.15	1.46
TRINITY_DN50382_c2_g1	1.374	0.458587	0.294984	0.998057	no	up	5.335	7.18
TRINITY_DN51902_c0_g1	1.211	0.276753	0.29558	0.998057	no	up	37.21	42.75
TRINITY_DN35021_c0_g1	0.747	-0.420789	0.295714	0.998057	no	down	42.275	13.8
TRINITY_DN46104_c0_g1	0.803	-0.316351	0.298127	0.998057	no	down	76.745	52.675
TRINITY_DN37204_c0_g1	0.76	-0.396746	0.301149	0.998057	no	down	32.88	20.705
TRINITY_DN46693_c0_g1	1.248	0.319244	0.302307	0.998057	no	up	267.88	304.755
TRINITY_DN44947_c0_g1	0.778	-0.362526	0.304351	0.998057	no	down	66.905	15.465
TRINITY_DN39572_c0_g1	1.336	0.417725	0.307638	0.998057	no	up	28.6	63.34
TRINITY_DN49156_c0_g1	0.808	-0.30735	0.308438	0.998057	no	down	29.525	20.38
TRINITY_DN38638_c0_g1	1.358	0.441265	0.309366	0.998057	no	up	1.41	2.125
TRINITY_DN50792_c2_g1	1.194	0.255855	0.310486	0.998057	no	up	125.59	135.225
TRINITY_DN36307_c0_g1	0.732	-0.449579	0.311229	1	no	down	3.7	1.77
TRINITY_DN47204_c0_g1	0.786	-0.348065	0.311348	0.998057	no	down	16.63	14.775
TRINITY_DN48832_c8_g1	0.806	-0.31089	0.315905	0.998057	no	down	16.23	12.045
TRINITY_DN52222_c1_g5	1.226	0.29439	0.316127	0.998057	no	up	54.235	67.365
TRINITY_DN27453_c0_g1	0.823	-0.280928	0.316914	1	no	down	1.135	0.13
TRINITY_DN36820_c0_g1	1.202	0.265655	0.317386	0.998057	no	up	63.82	69.67
TRINITY_DN40668_c0_g1	1.202	0.26557	0.317808	0.998057	no	up	56.185	61.575
TRINITY_DN31468_c0_g1	0.812	-0.299608	0.317889	0.998057	no	down	19.855	13.935
TRINITY_DN47246_c0_g1	0.747	-0.420358	0.31848	0.998057	no	down	26.07	14.335
TRINITY_DN46419_c0_g1	1.258	0.331029	0.318844	0.998057	no	up	46.17	53.7
TRINITY_DN48996_c0_g1	1.207	0.270927	0.318953	0.998057	no	up	31.4	34.19
TRINITY_DN27973_c1_g1	0.74	-0.434674	0.319238	1	no	down	1.225	0.515
TRINITY_DN50350_c2_g1	0.797	-0.32789	0.322491	0.998057	no	down	176.365	112
TRINITY_DN46413_c0_g2	0.792	-0.336541	0.323112	0.998057	no	down	16.755	10.995
TRINITY_DN5149_c0_g1	0.767	-0.38276	0.323496	1	no	down	1.125	0.345
TRINITY_DN22850_c0_g1	0.803	-0.316526	0.32414	0.998057	no	down	47.715	30.775
TRINITY_DN46332_c0_g1	0.766	-0.385016	0.324571	0.998057	no	down	16.245	10.265
TRINITY_DN46320_c2_g2	1.35	0.432643	0.325801	1	no	up	5.995	10.335
TRINITY_DN20476_c0_g1	0.765	-0.386127	0.32909	1	no	down	3.335	1.09
TRINITY_DN41226_c0_g2	0.741	-0.432969	0.329408	1	no	down	2.54	1.22
TRINITY_DN23503_c0_g1	0.751	-0.413262	0.331653	0.998057	no	down	7.1	4.08
TRINITY_DN45114_c0_g1	1.322	0.403014	0.332145	0.998057	no	up	72.51	89.43
TRINITY_DN41028_c0_g2	1.32	0.400469	0.332186	0.998057	no	up	2.56	3.45
TRINITY_DN24662_c0_g1	0.762	-0.391806	0.332424	1	no	down	1.985	0.8
TRINITY_DN53653_c0_g1	0.756	-0.40377	0.333113	1	no	down	3.035	1.145
TRINITY_DN39162_c0_g1	1.196	0.257994	0.3336	0.998057	no	up	162.055	179.51
TRINITY_DN46536_c2_g2	1.345	0.427234	0.335818	1	no	up	2.21	3.505
TRINITY_DN43290_c0_g1	0.783	-0.353784	0.336512	0.998057	no	down	81.31	54.485
TRINITY_DN46332_c0_g2	0.78	-0.358378	0.337686	0.998057	no	down	29.365	18.64
TRINITY_DN36788_c0_g1	0.76	-0.396839	0.338027	0.998057	no	down	1.885	1.49
TRINITY_DN17277_c0_g1	0.746	-0.423183	0.340131	1	no	down	2.26	1.08
TRINITY_DN42896_c3_g1	1.184	0.243486	0.340265	0.998057	no	up	62.015	67.6
TRINITY_DN52033_c0_g3	1.189	0.25024	0.343796	0.998057	no	up	460.03	498.47
TRINITY_DN49323_c0_g2	0.808	-0.307154	0.343907	0.998057	no	down	127.05	89.1
TRINITY_DN46096_c0_g2	1.196	0.258354	0.34439	0.998057	no	up	83.64	90.45
TRINITY_DN28172_c0_g1	1.337	0.418809	0.344443	0.998057	no	up	2.805	4.19
TRINITY_DN42327_c0_g1	1.212	0.277484	0.344564	0.998057	no	up	42.515	47.015
TRINITY_DN34950_c0_g1	0.765	-0.387345	0.346424	1	no	down	1.47	0.55
TRINITY_DN44008_c0_g1	1.252	0.323819	0.34814	0.998057	no	up	4.96	5.75
TRINITY_DN50002_c0_g1	0.822	-0.282125	0.350589	0.998057	no	down	14.115	10.16
TRINITY_DN37351_c0_g1	1.329	0.409851	0.351743	0.998057	no	up	3.345	4.8
TRINITY_DN44878_c0_g2	0.775	-0.368056	0.353082	0.998057	no	down	41.52	15.085
TRINITY_DN38217_c0_g1	0.805	-0.313699	0.354513	0.998057	no	down	30.695	21.17
TRINITY_DN51371_c4_g1	1.227	0.29466	0.355283	0.998057	no	up	56.15	63.27
TRINITY_DN34420_c0_g1	0.807	-0.309436	0.35625	0.998057	no	down	26.595	18.485
TRINITY_DN49645_c2_g1	0.819	-0.287304	0.358128	0.998057	no	down	32.795	23.23
TRINITY_DN49689_c1_g1	1.173	0.230062	0.358398	0.998057	no	up	88.595	93.92
TRINITY_DN27844_c0_g1	1.31	0.38963	0.358782	1	no	up	0.525	1.005
TRINITY_DN52071_c2_g3	1.224	0.291019	0.359253	0.998057	no	up	23.975	27.28
TRINITY_DN39475_c0_g2	0.836	-0.25785	0.359359	0.998057	no	down	5.715	0.785
TRINITY_DN10336_c0_g1	0.754	-0.406494	0.359549	0.998057	no	down	10.53	5.58
TRINITY_DN47847_c0_g2	1.177	0.234972	0.359748	0.998057	no	up	110.89	117.65
TRINITY_DN51760_c1_g1	0.794	-0.333067	0.360169	0.998057	no	down	50.675	15.055
TRINITY_DN49209_c1_g1	0.842	-0.248403	0.360497	0.998057	no	down	38.12	28.035
TRINITY_DN28931_c0_g1	1.28	0.355983	0.361053	0.998057	no	up	16.53	20.005
TRINITY_DN42989_c0_g1	0.756	-0.403954	0.362886	0.998057	no	down	5.21	3.095
TRINITY_DN46298_c0_g1	0.785	-0.349503	0.362966	0.998057	no	down	2.68	1.645
TRINITY_DN50302_c0_g1	1.185	0.244407	0.365066	0.998057	no	up	28.885	31.19
TRINITY_DN47788_c0_g1	1.176	0.233344	0.36626	0.998057	no	up	92.175	98.585
TRINITY_DN51295_c0_g4	1.221	0.287986	0.368117	0.998057	no	up	39.295	43.57
TRINITY_DN40676_c0_g1	0.834	-0.261576	0.369932	0.998057	no	down	43.825	31.58
TRINITY_DN43951_c0_g1	0.783	-0.352786	0.372602	0.998057	no	down	6.28	4.635
TRINITY_DN40637_c0_g1	0.786	-0.346703	0.374603	0.998057	no	down	2.57	1.655
TRINITY_DN36582_c0_g1	1.269	0.343771	0.374836	0.998057	no	up	3.93	4.29
TRINITY_DN43553_c0_g1	0.819	-0.288317	0.375234	0.998057	no	down	18.58	13.005
TRINITY_DN48942_c0_g2	0.819	-0.288688	0.377122	0.998057	no	down	71	50.15
TRINITY_DN51568_c0_g2	1.174	0.230999	0.377703	0.998057	no	up	229.63	237.825
TRINITY_DN40950_c0_g1	0.783	-0.353574	0.378293	0.998057	no	down	20.455	14.705
TRINITY_DN47036_c0_g1	1.236	0.306075	0.379901	0.998057	no	up	12.67	12.61
TRINITY_DN51138_c0_g1	1.167	0.223112	0.38022	0.998057	no	up	104.065	109.87
TRINITY_DN44165_c0_g1	1.166	0.221502	0.38026	0.998057	no	up	79.005	85.075
TRINITY_DN46083_c0_g1	0.805	-0.313104	0.380449	0.998057	no	down	49.6	34.16
TRINITY_DN51447_c2_g4	0.764	-0.38861	0.380732	0.998057	no	down	4.25	2.315
TRINITY_DN49830_c1_g1	0.825	-0.277202	0.381283	0.998057	no	down	17.64	12.01
TRINITY_DN45625_c0_g2	1.193	0.253998	0.381975	0.998057	no	up	20.4	20.275
TRINITY_DN25871_c0_g1	1.204	0.267386	0.382837	0.998057	no	up	60.365	65.905
TRINITY_DN52035_c0_g1	1.184	0.243226	0.385254	0.998057	no	up	172.13	184.71
TRINITY_DN46429_c1_g1	1.182	0.24117	0.385499	0.998057	no	up	129.38	137.555
TRINITY_DN45010_c0_g1	0.813	-0.299355	0.385532	0.998057	no	down	19.81	5.655
TRINITY_DN32663_c0_g1	1.299	0.377516	0.385685	0.998057	no	up	1.225	1.65
TRINITY_DN50564_c0_g1	0.778	-0.362708	0.385698	0.998057	no	down	6.885	4.26
TRINITY_DN49126_c0_g1	1.235	0.304862	0.385923	0.998057	no	up	9.995	11.765
TRINITY_DN47343_c0_g1	0.825	-0.277959	0.386271	0.998057	no	down	101.755	72.845
TRINITY_DN44487_c0_g1	1.198	0.260443	0.388742	0.998057	no	up	8.505	9.3
TRINITY_DN79652_c0_g1	0.784	-0.351802	0.389815	1	no	down	2.145	0.84
TRINITY_DN46132_c2_g1	0.832	-0.265587	0.390163	0.998057	no	down	69.255	45.66
TRINITY_DN46498_c2_g2	0.769	-0.378652	0.391932	1	no	down	2.025	1.1
TRINITY_DN42276_c1_g1	0.796	-0.328429	0.392311	0.998057	no	down	8.065	5.34
TRINITY_DN36934_c0_g1	0.802	-0.318285	0.393022	0.998057	no	down	31.44	21.325
TRINITY_DN42535_c0_g1	0.85	-0.234096	0.39303	0.998057	no	down	85.405	62.565
TRINITY_DN48132_c1_g3	1.185	0.244354	0.393186	0.998057	no	up	29.465	31.12
TRINITY_DN5945_c0_g1	0.77	-0.377203	0.395521	1	no	down	1.16	0.615
TRINITY_DN47999_c0_g1	0.842	-0.248017	0.395878	0.998057	no	down	12.865	9.48
TRINITY_DN52222_c1_g4	1.165	0.220744	0.396146	0.998057	no	up	179.415	174.935
TRINITY_DN33313_c0_g1	1.17	0.226522	0.397455	0.998057	no	up	124.365	131.135
TRINITY_DN50796_c1_g1	1.168	0.224316	0.400078	0.998057	no	up	76.985	79.82
TRINITY_DN50167_c0_g1	0.799	-0.323047	0.400284	0.998057	no	down	4.91	1.805
TRINITY_DN50878_c0_g2	0.775	-0.367748	0.400566	1	no	down	2.89	1.45
TRINITY_DN52141_c2_g1	0.848	-0.23796	0.400691	0.998057	no	down	291.885	212.375
TRINITY_DN52364_c3_g1	1.289	0.366266	0.403731	0.998057	no	up	2.855	3.925
TRINITY_DN52532_c3_g1	1.29	0.367098	0.404319	0.998057	no	up	4.785	6.11
TRINITY_DN45085_c0_g1	1.168	0.223716	0.404488	0.998057	no	up	40.375	42.52
TRINITY_DN28061_c0_g1	0.794	-0.332081	0.404771	0.998057	no	down	1.955	1.27
TRINITY_DN45864_c0_g3	1.181	0.240396	0.404852	0.998057	no	up	34.85	37.41
TRINITY_DN37911_c0_g1	0.781	-0.355873	0.40745	0.998057	no	down	3.1	1.885
TRINITY_DN30823_c0_g1	0.786	-0.34778	0.408059	1	no	down	1.4	0.52
TRINITY_DN29329_c0_g1	0.799	-0.32286	0.410968	0.998057	no	down	5.7	3.69
TRINITY_DN37595_c0_g1	0.805	-0.313127	0.412346	0.998057	no	down	9.29	6.685
TRINITY_DN49160_c2_g1	0.839	-0.252691	0.413219	0.998057	no	down	20.61	13.255
TRINITY_DN26426_c0_g1	0.792	-0.336398	0.416443	1	no	down	5.48	2.31
TRINITY_DN48942_c1_g1	0.833	-0.26395	0.41844	0.998057	no	down	39.805	29.03
TRINITY_DN9601_c0_g1	1.174	0.231916	0.420995	0.998057	no	up	144.965	151.225
TRINITY_DN50978_c2_g1	1.222	0.288911	0.42266	0.998057	no	up	5.505	6.315
TRINITY_DN36636_c0_g1	0.84	-0.251464	0.425492	0.998057	no	down	21.555	14.92
TRINITY_DN40102_c0_g1	1.201	0.264725	0.42581	0.998057	no	up	33.195	34.86
TRINITY_DN41933_c0_g1	0.82	-0.285507	0.425845	0.998057	no	down	25.605	8.53
TRINITY_DN49568_c6_g1	0.837	-0.257411	0.426079	0.998057	no	down	137.365	98.085
TRINITY_DN2888_c0_g1	1.253	0.32588	0.42771	1	no	up	0.745	1.36
TRINITY_DN49767_c0_g1	0.814	-0.296133	0.428434	0.998057	no	down	10.05	6.94
TRINITY_DN44107_c0_g1	1.167	0.222809	0.428498	0.998057	no	up	22.88	25.475
TRINITY_DN48685_c0_g1	0.807	-0.309253	0.430324	0.998057	no	down	6.805	4.47
TRINITY_DN39313_c0_g1	0.83	-0.268306	0.430361	0.998057	no	down	14.235	4.42
TRINITY_DN50504_c0_g1	1.15	0.201091	0.431139	0.998057	no	up	59.915	61.425
TRINITY_DN51953_c1_g1	1.183	0.24271	0.432182	0.998057	no	up	62.475	67.155
TRINITY_DN50458_c2_g1	0.837	-0.257243	0.432255	0.998057	no	down	23.135	16.865
TRINITY_DN61448_c0_g1	1.26	0.333577	0.43311	0.998057	no	up	5.76	7.245
TRINITY_DN40362_c0_g1	1.165	0.220837	0.43338	0.998057	no	up	36.15	38.09
TRINITY_DN50446_c0_g1	1.179	0.237132	0.433692	0.998057	no	up	123.9	134.635
TRINITY_DN43945_c0_g1	0.828	-0.272425	0.435463	0.998057	no	down	27.205	19.62
TRINITY_DN49451_c2_g1	1.171	0.227975	0.436275	0.998057	no	up	39.155	41.55
TRINITY_DN89683_c0_g1	0.836	-0.257826	0.439244	0.998057	no	down	23.03	6.965
TRINITY_DN50742_c2_g1	0.843	-0.245912	0.439987	0.998057	no	down	430.23	317.85
TRINITY_DN50616_c1_g1	1.237	0.307276	0.44152	0.998057	no	up	10.14	9.38
TRINITY_DN45569_c4_g2	1.144	0.194063	0.442433	0.998057	no	up	95.4	98.435
TRINITY_DN38746_c0_g1	1.188	0.249002	0.442589	0.998057	no	up	22.375	24.875
TRINITY_DN20866_c0_g1	0.799	-0.32402	0.445274	0.998057	no	down	13.98	8.73
TRINITY_DN47371_c0_g1	1.178	0.236417	0.446613	0.998057	no	up	11.15	11.665
TRINITY_DN49323_c0_g1	0.804	-0.315048	0.448015	0.998057	no	down	8.005	5.125
TRINITY_DN38576_c0_g1	0.798	-0.325075	0.448781	0.998057	no	down	2.835	2
TRINITY_DN33041_c0_g1	0.799	-0.322899	0.449021	1	no	down	1.785	0.845
TRINITY_DN44773_c0_g1	1.143	0.19304	0.450402	0.998057	no	up	183.7	188.445
TRINITY_DN47103_c0_g1	1.213	0.278932	0.450812	0.998057	no	up	25.915	29.455
TRINITY_DN39326_c0_g1	0.837	-0.256875	0.45385	0.998057	no	down	16.7	12.105
TRINITY_DN38126_c1_g1	0.795	-0.331293	0.454864	0.998057	no	down	1.17	0.675
TRINITY_DN50605_c3_g1	1.148	0.199471	0.456103	0.998057	no	up	94.2	99.48
TRINITY_DN38975_c0_g1	0.843	-0.245645	0.457324	0.998057	no	down	15.73	11.465
TRINITY_DN35937_c0_g1	0.848	-0.237446	0.458629	0.998057	no	down	52.1	38.905
TRINITY_DN41231_c0_g1	0.833	-0.264111	0.458769	0.998057	no	down	9.625	7.9
TRINITY_DN40480_c0_g1	0.857	-0.222583	0.459212	0.998057	no	down	16.955	12.565
TRINITY_DN51024_c0_g1	0.869	-0.201812	0.461125	0.998057	no	down	33.42	26.005
TRINITY_DN45839_c0_g2	0.861	-0.216715	0.462269	0.998057	no	down	35.95	26.985
TRINITY_DN50302_c0_g5	0.814	-0.297721	0.462773	1	no	down	1.79	0.77
TRINITY_DN94936_c0_g1	0.798	-0.325527	0.463411	1	no	down	2.05	1.165
TRINITY_DN42117_c0_g1	0.824	-0.279263	0.466503	0.998057	no	down	3.635	2.485
TRINITY_DN35728_c0_g1	1.215	0.281431	0.467161	0.998057	no	up	5.88	6.095
TRINITY_DN40910_c0_g1	0.87	-0.200554	0.468323	0.998057	no	down	39.405	30.205
TRINITY_DN43318_c0_g1	1.188	0.24849	0.468974	0.998057	no	up	5.71	6.22
TRINITY_DN42605_c0_g1	1.155	0.207972	0.469922	0.998057	no	up	20.39	21.315
TRINITY_DN51797_c1_g1	1.161	0.215078	0.471015	0.998057	no	up	18.475	19.66
TRINITY_DN8828_c0_g1	0.843	-0.246269	0.471239	0.998057	no	down	9.48	6.8
TRINITY_DN52164_c5_g1	1.155	0.208124	0.471736	0.998057	no	up	37.83	40.05
TRINITY_DN47346_c0_g1	0.865	-0.209461	0.472044	0.998057	no	down	8.93	7.325
TRINITY_DN39794_c0_g1	1.147	0.198275	0.472405	0.998057	no	up	43	44.165
TRINITY_DN44725_c0_g1	0.861	-0.215651	0.47451	0.998057	no	down	101.045	76.5
TRINITY_DN45999_c1_g2	1.153	0.205747	0.476473	0.998057	no	up	14.735	16.07
TRINITY_DN48619_c0_g4	0.837	-0.256681	0.476987	0.998057	no	down	23.385	16.775
TRINITY_DN41970_c0_g1	1.152	0.204189	0.477434	0.998057	no	up	52.4	56.28
TRINITY_DN45254_c0_g1	0.838	-0.254194	0.480609	0.998057	no	down	16.72	11.755
TRINITY_DN51725_c0_g1	1.147	0.197972	0.481781	0.998057	no	up	28	29.625
TRINITY_DN38312_c0_g1	0.806	-0.310368	0.482907	0.998057	no	down	2.05	1.21
TRINITY_DN44287_c0_g1	1.182	0.241036	0.48333	0.998057	no	up	5.675	6.155
TRINITY_DN29965_c0_g1	0.836	-0.258798	0.483371	0.998057	no	down	12.585	9.015
TRINITY_DN42528_c0_g2	0.879	-0.186229	0.485147	0.998057	no	down	60.165	46.54
TRINITY_DN48845_c0_g1	0.845	-0.243581	0.489256	0.998057	no	down	22.64	16.27
TRINITY_DN51860_c1_g1	0.861	-0.215533	0.490491	0.998057	no	down	1102.87	841
TRINITY_DN785_c0_g1	0.837	-0.256554	0.491216	0.998057	no	down	44.43	31.49
TRINITY_DN40737_c0_g2	0.838	-0.255103	0.493583	0.998057	no	down	115.065	83.07
TRINITY_DN38681_c0_g1	1.164	0.218889	0.496905	0.998057	no	up	19.38	20.8
TRINITY_DN51747_c5_g1	1.191	0.252098	0.498412	0.998057	no	up	524.12	573.815
TRINITY_DN47179_c2_g1	0.853	-0.229749	0.498577	0.998057	no	down	20.97	15.385
TRINITY_DN39933_c0_g1	1.14	0.188809	0.499877	0.998057	no	up	66.7	67.4
TRINITY_DN46121_c0_g1	0.823	-0.280986	0.500389	0.998057	no	down	143.76	96.805
TRINITY_DN24946_c0_g1	0.815	-0.29589	0.500479	0.998057	no	down	1.845	1.13
TRINITY_DN43449_c0_g2	0.821	-0.28508	0.501879	1	no	down	1.585	0.82
TRINITY_DN44204_c5_g2	1.126	0.171765	0.502789	0.998057	no	up	95.63	97.01
TRINITY_DN38110_c0_g2	0.857	-0.22294	0.502793	0.998057	no	down	28.725	21.12
TRINITY_DN51510_c1_g4	1.214	0.28031	0.502804	0.998057	no	up	2.07	2.475
TRINITY_DN44572_c0_g3	1.139	0.188352	0.503053	0.998057	no	up	20.205	20.835
TRINITY_DN41967_c0_g1	1.135	0.182099	0.503397	0.998057	no	up	18.775	19.12
TRINITY_DN49247_c1_g4	0.836	-0.257764	0.503507	0.998057	no	down	2.475	1.745
TRINITY_DN50469_c2_g1	0.868	-0.204393	0.506552	0.998057	no	down	70.215	54.09
TRINITY_DN24594_c0_g1	0.819	-0.288931	0.507909	1	no	down	5.07	2.735
TRINITY_DN51542_c0_g1	0.848	-0.237677	0.508003	0.998057	no	down	7.255	5.2
TRINITY_DN43449_c0_g1	0.884	-0.178461	0.510587	0.998057	no	down	64.035	48.36
TRINITY_DN44778_c0_g1	0.881	-0.182612	0.512414	0.998057	no	down	38.05	29.6
TRINITY_DN27926_c0_g1	1.186	0.246677	0.513386	1	no	up	1.965	3.57
TRINITY_DN35020_c0_g1	0.823	-0.281215	0.513552	1	no	down	1.06	0.545
TRINITY_DN49897_c0_g1	0.863	-0.213262	0.513963	0.998057	no	down	111.7	83.885
TRINITY_DN41165_c0_g1	1.152	0.204642	0.514439	0.998057	no	up	17.545	18.565
TRINITY_DN39090_c0_g1	1.177	0.235361	0.515126	1	no	up	0.295	0.59
TRINITY_DN94547_c0_g1	0.82	-0.286429	0.518041	0.998057	no	down	47.665	29.84
TRINITY_DN46445_c0_g1	0.853	-0.23016	0.519088	0.998057	no	down	26.575	20.14
TRINITY_DN49352_c0_g1	1.126	0.170778	0.519745	0.998057	no	up	60.535	61.235
TRINITY_DN29305_c0_g1	0.825	-0.277772	0.521017	1	no	down	3.035	1.645
TRINITY_DN74007_c0_g1	0.83	-0.269236	0.521258	1	no	down	1.39	0.7
TRINITY_DN85265_c0_g1	0.846	-0.240691	0.522807	1	no	down	1.135	0.48
TRINITY_DN43659_c0_g1	0.854	-0.227256	0.523495	0.998057	no	down	9.53	7.08
TRINITY_DN36481_c1_g1	1.18	0.238436	0.525109	0.998057	no	up	7.57	8.425
TRINITY_DN49243_c5_g1	0.865	-0.208893	0.525448	0.998057	no	down	25.725	19.505
TRINITY_DN50371_c1_g1	1.134	0.181716	0.525572	0.998057	no	up	25.42	28.995
TRINITY_DN47652_c0_g1	0.858	-0.220938	0.525804	0.998057	no	down	18.63	15.07
TRINITY_DN39346_c0_g1	1.123	0.167639	0.526229	0.998057	no	up	37.835	38.36
TRINITY_DN31166_c0_g1	1.199	0.262299	0.526809	0.998057	no	up	5.12	5.92
TRINITY_DN49113_c0_g1	1.119	0.162788	0.526982	0.998057	no	up	71.465	71.71
TRINITY_DN46035_c0_g1	1.126	0.171423	0.527768	0.998057	no	up	101.205	111.35
TRINITY_DN51357_c4_g1	1.117	0.159048	0.528332	0.998057	no	up	154.575	155.74
TRINITY_DN47374_c0_g1	0.865	-0.208725	0.52859	0.998057	no	down	19.135	7.245
TRINITY_DN51710_c0_g2	0.866	-0.208278	0.529326	0.998057	no	down	38.265	25.86
TRINITY_DN50168_c0_g2	1.131	0.177363	0.529441	0.998057	no	up	189.775	186.68
TRINITY_DN47057_c0_g1	1.12	0.163799	0.530446	0.998057	no	up	108.43	107.74
TRINITY_DN29566_c0_g1	0.833	-0.263565	0.531073	1	no	down	1.41	0.72
TRINITY_DN43652_c0_g1	0.853	-0.229801	0.54056	0.998057	no	down	118.425	54.945
TRINITY_DN51079_c0_g1	0.848	-0.23856	0.542602	0.998057	no	down	4.95	3.73
TRINITY_DN43840_c0_g1	0.874	-0.193941	0.54347	0.998057	no	down	22.115	16.9
TRINITY_DN50905_c0_g2	1.179	0.237522	0.54381	0.998057	no	up	37.095	40.56
TRINITY_DN28577_c0_g1	1.204	0.2684	0.545368	1	no	up	4.56	5.755
TRINITY_DN47757_c0_g1	1.121	0.165211	0.545584	0.998057	no	up	18.7	19.01
TRINITY_DN42052_c0_g1	1.122	0.165914	0.546101	0.998057	no	up	22.23	22.51
TRINITY_DN51492_c1_g2	1.145	0.194754	0.54934	0.998057	no	up	84.51	90.645
TRINITY_DN39336_c0_g1	1.169	0.224811	0.550314	0.998057	no	up	41.56	45.195
TRINITY_DN33825_c0_g1	0.833	-0.263061	0.550483	1	no	down	3.285	1.92
TRINITY_DN50039_c1_g1	1.152	0.204286	0.551654	0.998057	no	up	29.245	29.445
TRINITY_DN35250_c0_g1	0.853	-0.229151	0.554041	0.998057	no	down	10.79	7.66
TRINITY_DN33109_c0_g1	1.141	0.190789	0.557377	0.998057	no	up	16.245	16.77
TRINITY_DN30223_c0_g1	1.185	0.245417	0.55751	1	no	up	2.355	3.48
TRINITY_DN52185_c2_g1	0.891	-0.167225	0.56099	0.998057	no	down	75.06	59.5
TRINITY_DN44574_c0_g1	1.116	0.158306	0.564316	0.998057	no	up	73.895	74.385
TRINITY_DN45794_c0_g1	0.884	-0.177271	0.565377	0.998057	no	down	17.49	13.615
TRINITY_DN50144_c1_g1	1.109	0.148671	0.565705	0.998057	no	up	124.43	124.34
TRINITY_DN51275_c0_g3	0.84	-0.252039	0.566483	1	no	down	2.405	1.305
TRINITY_DN44605_c0_g1	1.12	0.16309	0.567279	0.998057	no	up	24.755	24.725
TRINITY_DN47681_c6_g5	1.134	0.18172	0.569772	0.998057	no	up	16.29	17.455
TRINITY_DN45170_c0_g1	1.134	0.180927	0.570334	0.998057	no	up	5.785	6.055
TRINITY_DN20945_c0_g1	1.165	0.220888	0.570467	0.998057	no	up	21.33	22.74
TRINITY_DN51568_c0_g1	1.185	0.244652	0.572641	1	no	up	1.12	1.545
TRINITY_DN50523_c3_g8	0.871	-0.199543	0.572941	0.998057	no	down	5.81	4.35
TRINITY_DN58499_c0_g1	1.136	0.183647	0.57382	1	no	up	0.48	0.925
TRINITY_DN50445_c1_g1	1.168	0.223428	0.57384	0.998057	no	up	3.185	3.505
TRINITY_DN41555_c1_g2	1.144	0.193817	0.57388	1	no	up	0.49	0.95
TRINITY_DN48534_c0_g1	1.115	0.156467	0.575297	0.998057	no	up	29.25	28.89
TRINITY_DN42876_c0_g1	0.887	-0.173356	0.57589	0.998057	no	down	25.075	20.17
TRINITY_DN26119_c0_g1	0.853	-0.229544	0.578541	1	no	down	0.955	0.495
TRINITY_DN48527_c0_g1	0.895	-0.160101	0.579017	0.998057	no	down	86.275	68.325
TRINITY_DN31440_c0_g1	0.871	-0.200002	0.5819	1	no	down	1.03	0.485
TRINITY_DN41555_c1_g1	1.149	0.200451	0.582343	0.998057	no	up	4.785	5.045
TRINITY_DN88042_c0_g1	0.879	-0.186275	0.585187	1	no	down	1.175	0.51
TRINITY_DN39873_c0_g1	0.895	-0.159449	0.586668	0.998057	no	down	27.81	21.855
TRINITY_DN43170_c0_g1	0.895	-0.159769	0.588462	0.998057	no	down	89.01	70.29
TRINITY_DN45758_c0_g1	1.107	0.14607	0.589148	0.998057	no	up	36.515	33.545
TRINITY_DN51350_c1_g1	0.887	-0.173085	0.589629	0.998057	no	down	134.575	105.475
TRINITY_DN23496_c0_g1	1.171	0.227364	0.590052	1	no	up	0.5	0.695
TRINITY_DN20462_c0_g1	1.175	0.232444	0.590738	1	no	up	0.775	1.04
TRINITY_DN52077_c0_g1	0.9	-0.151862	0.591897	0.998057	no	down	24.035	17.005
TRINITY_DN46903_c0_g2	0.859	-0.219374	0.592807	1	no	down	1.31	0.705
TRINITY_DN35979_c1_g1	0.857	-0.222684	0.593745	1	no	down	1.46	0.8
TRINITY_DN50899_c0_g1	0.898	-0.155672	0.594995	0.998057	no	down	21.255	17.105
TRINITY_DN14380_c0_g1	0.867	-0.205095	0.59592	1	no	down	1.26	0.655
TRINITY_DN42510_c0_g1	0.864	-0.211537	0.598505	0.998057	no	down	2.925	2.1
TRINITY_DN41875_c0_g1	0.892	-0.164164	0.600573	0.998057	no	down	16.46	13.675
TRINITY_DN38331_c0_g1	1.098	0.135034	0.601636	0.998057	no	up	56.835	55.675
TRINITY_DN52065_c3_g1	1.099	0.135759	0.602394	0.998057	no	up	42.935	44.09
TRINITY_DN46890_c1_g2	0.894	-0.162027	0.604618	0.998057	no	down	24.79	19.595
TRINITY_DN43130_c0_g1	0.871	-0.199036	0.606149	0.998057	no	down	2.92	2.165
TRINITY_DN43382_c0_g1	0.866	-0.208371	0.606464	0.998057	no	down	3.485	2.26
TRINITY_DN51160_c0_g4	1.154	0.206434	0.606645	0.998057	no	up	1.16	1.265
TRINITY_DN46106_c0_g1	1.1	0.137022	0.606882	0.998057	no	up	37.18	36.575
TRINITY_DN47700_c0_g1	1.099	0.135709	0.606974	0.998057	no	up	60.515	59.845
TRINITY_DN45539_c0_g1	1.1	0.136937	0.609315	0.998057	no	up	47.92	49.535
TRINITY_DN44474_c0_g1	0.894	-0.162226	0.60985	0.998057	no	down	55.95	44.095
TRINITY_DN36957_c0_g1	1.113	0.15387	0.609998	0.998057	no	up	21.705	21.64
TRINITY_DN52298_c2_g1	0.889	-0.17028	0.611747	0.998057	no	down	69.535	60.24
TRINITY_DN29487_c0_g1	1.168	0.223652	0.611891	0.998057	no	up	1.565	1.805
TRINITY_DN34855_c0_g1	0.902	-0.149256	0.612295	0.998057	no	down	12.79	10.115
TRINITY_DN18503_c0_g1	1.168	0.224638	0.612556	1	no	up	2.02	2.49
TRINITY_DN48698_c1_g2	1.164	0.218918	0.613695	0.998057	no	up	2.715	3.1
TRINITY_DN52217_c0_g1	1.101	0.139181	0.613946	0.998057	no	up	97.855	95.57
TRINITY_DN28280_c0_g1	1.158	0.211513	0.613976	1	no	up	0.86	1
TRINITY_DN36875_c0_g2	0.892	-0.16569	0.615877	0.998057	no	down	26.035	20.285
TRINITY_DN50186_c0_g1	1.093	0.128355	0.616803	0.998057	no	up	136.425	131.9
TRINITY_DN42713_c0_g2	1.103	0.140841	0.618274	0.998057	no	up	34.07	33.88
TRINITY_DN51167_c0_g3	0.861	-0.215314	0.620543	0.998057	no	down	3.895	2.69
TRINITY_DN41267_c0_g1	0.882	-0.181733	0.621974	0.998057	no	down	23.735	18.265
TRINITY_DN46621_c0_g1	1.092	0.12669	0.622286	0.998057	no	up	43.64	43.145
TRINITY_DN42154_c0_g1	1.137	0.184691	0.623115	0.998057	no	up	37.7	40.17
TRINITY_DN40638_c0_g1	0.888	-0.171211	0.623541	0.998057	no	down	20.955	16.2
TRINITY_DN20737_c0_g1	1.135	0.182794	0.623676	1	no	up	1.045	1.705
TRINITY_DN50435_c0_g2	0.86	-0.21697	0.625001	1	no	down	1.13	0.725
TRINITY_DN45495_c0_g2	1.107	0.147304	0.625061	0.998057	no	up	14.33	14.355
TRINITY_DN9855_c0_g1	1.159	0.213421	0.628072	1	no	up	1.145	1.42
TRINITY_DN39828_c0_g1	0.868	-0.204972	0.628157	1	no	down	1.115	0.655
TRINITY_DN44185_c0_g1	0.906	-0.14209	0.628232	0.998057	no	down	26.075	20.03
TRINITY_DN17614_c0_g1	1.105	0.143724	0.630492	0.998057	no	up	320.245	312.84
TRINITY_DN50916_c0_g1	0.915	-0.12864	0.630768	0.998057	no	down	48.075	38.41
TRINITY_DN40537_c0_g1	0.902	-0.149106	0.630973	0.998057	no	down	16.815	13.295
TRINITY_DN5368_c0_g1	1.158	0.211075	0.631735	1	no	up	2.455	3.005
TRINITY_DN51710_c0_g3	0.879	-0.185361	0.631863	0.998057	no	down	3.355	2.44
TRINITY_DN20567_c0_g1	0.864	-0.211129	0.63287	1	no	down	1.48	0.97
TRINITY_DN25608_c0_g1	1.14	0.189269	0.634015	0.998057	no	up	35.38	37.12
TRINITY_DN45081_c1_g1	1.1	0.136921	0.636011	0.998057	no	up	20.445	21.905
TRINITY_DN51915_c4_g1	1.1	0.137706	0.636919	0.998057	no	up	98.405	98.875
TRINITY_DN49645_c2_g2	0.909	-0.138174	0.641026	0.998057	no	down	73.775	59.14
TRINITY_DN48541_c1_g1	1.089	0.122527	0.64178	0.998057	no	up	71.07	72.295
TRINITY_DN43065_c0_g2	1.105	0.144105	0.642542	0.998057	no	up	14.12	13.98
TRINITY_DN52003_c3_g1	1.092	0.126353	0.643456	0.998057	no	up	68.195	69.475
TRINITY_DN47028_c0_g1	0.868	-0.204397	0.64379	0.998057	no	down	9.605	6.59
TRINITY_DN52364_c3_g2	1.133	0.180165	0.648196	0.998057	no	up	2.1	2.235
TRINITY_DN51279_c2_g1	1.092	0.1269	0.648698	0.998057	no	up	63.855	65.115
TRINITY_DN4166_c0_g1	1.14	0.188536	0.649552	1	no	up	0.52	0.69
TRINITY_DN47163_c0_g1	1.091	0.125284	0.649566	0.998057	no	up	45.02	44.365
TRINITY_DN28754_c0_g1	1.135	0.182751	0.649807	1	no	up	1.485	2.04
TRINITY_DN51295_c0_g5	1.135	0.182282	0.650273	0.998057	no	up	11.26	11.85
TRINITY_DN9753_c0_g1	0.873	-0.196377	0.652744	1	no	down	0.94	0.595
TRINITY_DN44417_c0_g1	1.128	0.174035	0.653339	0.998057	no	up	2.41	2.585
TRINITY_DN93840_c0_g1	0.881	-0.182121	0.653466	1	no	down	1.2	0.695
TRINITY_DN40036_c0_g1	1.147	0.198282	0.654144	1	no	up	0.695	0.825
TRINITY_DN36738_c0_g1	1.139	0.187174	0.65807	0.998057	no	up	2.46	2.725
TRINITY_DN40737_c0_g3	0.92	-0.120212	0.658265	0.998057	no	down	63.635	51.73
TRINITY_DN47130_c0_g1	1.098	0.13487	0.659732	0.998057	no	up	30.755	30.515
TRINITY_DN42987_c0_g1	0.897	-0.157382	0.661099	0.998057	no	down	13.445	10.355
TRINITY_DN50905_c0_g5	0.874	-0.193537	0.662707	1	no	down	7.555	5.03
TRINITY_DN19863_c0_g1	1.109	0.149843	0.664518	0.998057	no	up	7.55	7.64
TRINITY_DN96267_c0_g1	0.895	-0.160278	0.664711	0.998057	no	down	34.01	25.66
TRINITY_DN49980_c0_g1	0.897	-0.156628	0.665878	0.998057	no	down	3.965	3.88
TRINITY_DN47223_c0_g1	0.919	-0.121535	0.670097	0.998057	no	down	14.45	11.82
TRINITY_DN44861_c0_g1	1.077	0.106457	0.671679	0.998057	no	up	940.88	931.755
TRINITY_DN46320_c4_g1	1.134	0.181757	0.672922	1	no	up	4.445	5.585
TRINITY_DN43435_c0_g2	1.134	0.181757	0.672922	1	no	up	0.81	1
TRINITY_DN45292_c0_g2	0.906	-0.142725	0.675355	0.998057	no	down	18.34	16.24
TRINITY_DN51157_c0_g3	0.898	-0.155596	0.675594	1	no	down	3.34	1.71
TRINITY_DN44137_c0_g1	1.083	0.115424	0.678138	0.998057	no	up	27.84	26.94
TRINITY_DN42896_c2_g1	1.128	0.174267	0.679052	0.998057	no	up	3.695	4.85
TRINITY_DN47028_c2_g1	1.122	0.165722	0.679327	0.998057	no	up	6.43	7.125
TRINITY_DN49247_c1_g2	0.92	-0.120221	0.680899	0.998057	no	down	29.105	22.855
TRINITY_DN41064_c0_g1	0.921	-0.118807	0.681929	0.998057	no	down	38.555	31.405
TRINITY_DN44641_c1_g1	1.078	0.108501	0.68543	0.998057	no	up	49.125	50.01
TRINITY_DN45868_c0_g2	1.082	0.113344	0.686534	0.998057	no	up	36.28	36.055
TRINITY_DN46410_c0_g1	1.079	0.109686	0.690692	0.998057	no	up	51.975	50.935
TRINITY_DN89174_c0_g1	1.125	0.170513	0.691866	1	no	up	0.8	0.975
TRINITY_DN38178_c0_g1	0.909	-0.1384	0.692618	0.998057	no	down	41.93	33.945
TRINITY_DN49992_c2_g1	1.075	0.104312	0.692774	0.998057	no	up	38.955	37.535
TRINITY_DN42504_c0_g1	0.926	-0.111093	0.70033	0.998057	no	down	69.08	56.61
TRINITY_DN70960_c0_g1	0.908	-0.139073	0.70535	1	no	down	0.54	0.305
TRINITY_DN43541_c0_g1	1.071	0.0994159	0.706854	0.998057	no	up	82.24	79.23
TRINITY_DN38982_c0_g1	0.922	-0.117821	0.709079	0.998057	no	down	11.565	9.325
TRINITY_DN43389_c0_g1	1.073	0.10132	0.710174	0.998057	no	up	76.6	72.945
TRINITY_DN41855_c0_g1	1.074	0.102729	0.71368	0.998057	no	up	25.035	24.175
TRINITY_DN42134_c0_g1	1.078	0.108243	0.716936	0.998057	no	up	93.455	89.265
TRINITY_DN39807_c0_g1	0.927	-0.109688	0.718379	0.998057	no	down	30.235	23.835
TRINITY_DN39702_c0_g1	0.9	-0.152054	0.720336	0.998057	no	down	3.925	2.945
TRINITY_DN23705_c0_g1	1.107	0.14663	0.7214	1	no	up	0.81	0.99
TRINITY_DN59132_c0_g1	0.901	-0.150985	0.722502	1	no	down	1.855	1.2
TRINITY_DN2620_c0_g1	1.109	0.149343	0.7277	1	no	up	1.09	1.24
TRINITY_DN34915_c0_g1	0.904	-0.145978	0.727872	0.998057	no	down	1.535	1.155
TRINITY_DN46131_c0_g1	0.935	-0.0965226	0.728071	0.998057	no	down	21.495	17.81
TRINITY_DN39834_c0_g1	0.909	-0.138149	0.729901	0.998057	no	down	6.685	4.685
TRINITY_DN46131_c0_g2	1.077	0.107077	0.73196	0.998057	no	up	13.595	13.665
TRINITY_DN49816_c0_g1	1.063	0.0878621	0.733166	0.998057	no	up	113.17	115.435
TRINITY_DN39718_c0_g1	1.078	0.10806	0.733247	0.998057	no	up	24.32	23.835
TRINITY_DN52418_c1_g2	1.104	0.142684	0.734292	1	no	up	1.145	1.36
TRINITY_DN36643_c0_g1	1.087	0.120001	0.735011	0.998057	no	up	13.605	13.74
TRINITY_DN51902_c0_g2	1.107	0.14662	0.735279	1	no	up	1.61	1.815
TRINITY_DN46090_c1_g1	0.916	-0.127149	0.736818	1	no	down	1.28	0.795
TRINITY_DN49056_c0_g1	0.935	-0.097417	0.736857	0.998057	no	down	88.6	73.835
TRINITY_DN38788_c0_g1	0.912	-0.132823	0.743805	0.998057	no	down	27.42	21.905
TRINITY_DN41770_c0_g1	0.914	-0.130295	0.743876	0.998057	no	down	3.86	3.06
TRINITY_DN41723_c0_g1	0.914	-0.129348	0.747991	0.998057	no	down	133.55	90.56
TRINITY_DN45160_c0_g1	0.937	-0.0933022	0.747996	0.998057	no	down	1453.12	1216.86
TRINITY_DN39179_c0_g1	0.924	-0.11467	0.748572	0.998057	no	down	5.685	5.565
TRINITY_DN40115_c0_g1	0.934	-0.0987429	0.748697	0.998057	no	down	80.195	66.055
TRINITY_DN40174_c0_g1	0.92	-0.119618	0.751189	0.998057	no	down	22.83	13.08
TRINITY_DN27797_c0_g1	1.097	0.133199	0.753318	1	no	up	1.335	1.495
TRINITY_DN50302_c0_g4	1.1	0.137331	0.75357	1	no	up	0.985	1.1
TRINITY_DN49677_c0_g2	1.091	0.125848	0.753593	1	no	up	0.855	1.04
TRINITY_DN45540_c0_g1	1.058	0.0815409	0.754811	0.998057	no	up	253.21	236.695
TRINITY_DN43139_c0_g1	0.913	-0.131464	0.75767	0.998057	no	down	5.12	3.885
TRINITY_DN98867_c0_g1	1.092	0.126728	0.759132	1	no	up	0.935	1.075
TRINITY_DN34172_c0_g1	1.06	0.0839916	0.761347	0.998057	no	up	39.2	37.18
TRINITY_DN37060_c0_g1	1.061	0.0859697	0.763717	0.998057	no	up	39.535	36.405
TRINITY_DN25441_c0_g1	0.916	-0.127327	0.767231	0.998057	no	down	10.53	7.985
TRINITY_DN46579_c0_g1	0.93	-0.103937	0.767321	0.998057	no	down	14.1	10.64
TRINITY_DN42140_c1_g2	0.922	-0.117031	0.768029	1	no	down	2.375	1.555
TRINITY_DN42768_c0_g1	0.944	-0.0827324	0.772018	0.998057	no	down	26.13	21.61
TRINITY_DN45868_c0_g5	1.062	0.0864044	0.774708	1	no	up	0.905	1.23
TRINITY_DN50100_c2_g1	0.948	-0.0771253	0.775038	0.998057	no	down	27.52	22.385
TRINITY_DN30464_c0_g1	0.927	-0.109832	0.777346	0.998057	no	down	4.535	3.645
TRINITY_DN38985_c0_g1	0.944	-0.0829913	0.779049	0.998057	no	down	16.565	13.875
TRINITY_DN45495_c0_g1	1.079	0.109297	0.780546	0.998057	no	up	2.87	2.855
TRINITY_DN48395_c0_g1	0.939	-0.0905851	0.783045	0.998057	no	down	42.055	26.615
TRINITY_DN32147_c0_g1	1.084	0.116603	0.783518	1	no	up	0.815	0.895
TRINITY_DN40246_c0_g1	0.938	-0.0918763	0.783529	0.998057	no	down	9.625	7.64
TRINITY_DN78375_c0_g1	1.086	0.118498	0.786028	1	no	up	0.835	0.91
TRINITY_DN73997_c0_g1	1.081	0.112821	0.786031	1	no	up	2.6	2.945
TRINITY_DN47856_c1_g1	1.058	0.082015	0.787301	0.998057	no	up	97.595	90.775
TRINITY_DN40490_c0_g2	1.061	0.0857814	0.790396	0.998057	no	up	17.355	16.49
TRINITY_DN50340_c8_g1	1.057	0.0804457	0.790841	0.998057	no	up	56.23	53.66
TRINITY_DN39144_c0_g1	0.945	-0.0812272	0.791305	0.998057	no	down	23.06	18.72
TRINITY_DN41307_c1_g3	0.941	-0.087812	0.793068	0.998057	no	down	59.39	48.59
TRINITY_DN44204_c0_g1	0.948	-0.077557	0.793328	0.998057	no	down	21.425	19.515
TRINITY_DN37155_c0_g1	1.075	0.104905	0.793543	0.998057	no	up	17.035	17.24
TRINITY_DN23941_c0_g1	1.076	0.105866	0.795204	0.998057	no	up	4.665	4.55
TRINITY_DN26957_c0_g1	1.069	0.0963436	0.795992	1	no	up	1.68	1.39
TRINITY_DN50445_c1_g2	0.946	-0.0807189	0.796184	0.998057	no	down	27.585	25.18
TRINITY_DN47176_c0_g1	1.052	0.0737775	0.800689	0.998057	no	up	11.83	12.485
TRINITY_DN86798_c0_g1	1.078	0.107711	0.802042	1	no	up	0.735	0.81
TRINITY_DN48065_c1_g1	1.049	0.0687189	0.802189	0.998057	no	up	30.185	28.395
TRINITY_DN49031_c0_g2	1.054	0.075835	0.802307	0.998057	no	up	39.79	37.865
TRINITY_DN24201_c0_g1	0.929	-0.106246	0.805119	0.998057	no	down	2.13	1.685
TRINITY_DN5894_c0_g1	1.064	0.089007	0.806687	0.998057	no	up	17.59	16.85
TRINITY_DN91970_c0_g1	0.929	-0.10611	0.807974	1	no	down	4.535	3.235
TRINITY_DN49945_c0_g1	1.05	0.0706663	0.809397	0.998057	no	up	7.195	6.525
TRINITY_DN43339_c0_g1	0.944	-0.0832086	0.810126	0.998057	no	down	22.69	18.855
TRINITY_DN46510_c0_g1	0.956	-0.0642659	0.811604	0.998057	no	down	51.69	43.47
TRINITY_DN42491_c0_g1	1.055	0.0770817	0.81376	0.998057	no	up	3.14	4.245
TRINITY_DN51854_c0_g1	1.047	0.0661648	0.814731	0.998057	no	up	143.585	137.705
TRINITY_DN34753_c0_g1	1.074	0.103364	0.814793	1	no	up	0.52	0.545
TRINITY_DN37326_c0_g2	1.051	0.0713599	0.815761	0.998057	no	up	32.19	30.115
TRINITY_DN46868_c1_g1	0.953	-0.0698997	0.816246	0.998057	no	down	17.46	17.26
TRINITY_DN67120_c0_g1	0.945	-0.081386	0.817038	0.998057	no	down	74.375	62.5
TRINITY_DN47447_c0_g1	0.95	-0.074673	0.81796	0.998057	no	down	11.665	9.52
TRINITY_DN38993_c1_g1	1.044	0.0622248	0.818756	0.998057	no	up	73.415	68.365
TRINITY_DN46317_c0_g5	0.949	-0.0754606	0.81944	0.998057	no	down	71.065	56.225
TRINITY_DN50107_c1_g1	0.959	-0.0604531	0.820154	0.998057	no	down	16.355	14.13
TRINITY_DN47028_c3_g1	0.955	-0.0668698	0.821021	0.998057	no	down	33.515	25.565
TRINITY_DN51079_c0_g2	0.936	-0.0957281	0.821901	0.998057	no	down	2.065	1.66
TRINITY_DN42627_c0_g1	1.067	0.093849	0.825723	0.998057	no	up	3.93	3.905
TRINITY_DN94581_c0_g1	0.946	-0.0806489	0.828842	1	no	down	0.775	0.545
TRINITY_DN27841_c0_g1	0.936	-0.0952682	0.829921	1	no	down	4.545	3.475
TRINITY_DN26221_c0_g1	0.939	-0.0907761	0.830323	1	no	down	0.92	0.675
TRINITY_DN46498_c2_g1	1.051	0.0715593	0.830749	0.998057	no	up	40.555	38.19
TRINITY_DN49159_c1_g1	0.938	-0.0917544	0.831475	0.998057	no	down	9.285	7.62
TRINITY_DN40339_c0_g1	0.951	-0.0719135	0.833333	1	no	down	1.205	0.83
TRINITY_DN52003_c5_g1	0.939	-0.0906825	0.833933	0.998057	no	down	11.93	9.475
TRINITY_DN42947_c0_g1	0.951	-0.0731233	0.834379	0.998057	no	down	17.11	14.53
TRINITY_DN45458_c15_g4	0.948	-0.0767261	0.834559	0.998057	no	down	5.74	4.765
TRINITY_DN29110_c0_g1	0.938	-0.0925669	0.834838	1	no	down	4.99	3.84
TRINITY_DN42059_c0_g1	1.039	0.0551484	0.83519	0.998057	no	up	55.985	51.775
TRINITY_DN39072_c0_g1	1.045	0.0628463	0.836837	0.998057	no	up	20	18.66
TRINITY_DN44403_c0_g1	0.957	-0.0632451	0.838223	0.998057	no	down	12.08	9.885
TRINITY_DN36811_c0_g1	0.957	-0.0633651	0.839092	0.998057	no	down	26.675	22.68
TRINITY_DN2222_c0_g1	0.941	-0.0882648	0.8407	0.998057	no	down	1.23	0.985
TRINITY_DN79535_c0_g1	0.942	-0.0864509	0.844929	1	no	down	1.515	1.17
TRINITY_DN16955_c0_g1	1.06	0.0843519	0.84507	1	no	up	1.36	1.445
TRINITY_DN36231_c0_g1	1.049	0.0688569	0.845441	0.998057	no	up	9.65	9.465
TRINITY_DN51167_c0_g1	0.958	-0.0617066	0.845579	0.998057	no	down	90.54	77.21
TRINITY_DN48075_c0_g1	1.04	0.0567454	0.84739	0.998057	no	up	33.88	31.815
TRINITY_DN50459_c1_g2	1.035	0.0501188	0.847421	0.998057	no	up	44.495	40.38
TRINITY_DN5901_c0_g1	0.946	-0.0805974	0.850892	1	no	down	0.945	0.725
TRINITY_DN49722_c2_g6	1.056	0.0791601	0.851127	1	no	up	0.675	0.7
TRINITY_DN46131_c0_g3	1.059	0.0829192	0.851837	1	no	up	2.075	2.12
TRINITY_DN96235_c0_g1	1.052	0.0728666	0.85203	1	no	up	1.375	1.42
TRINITY_DN48403_c0_g1	0.953	-0.0694825	0.852433	0.998057	no	down	5.675	4.09
TRINITY_DN28308_c0_g1	1.047	0.0663177	0.853209	0.998057	no	up	12.81	12.145
TRINITY_DN9888_c0_g1	1.041	0.0574292	0.854901	0.998057	no	up	45.14	41.535
TRINITY_DN45881_c1_g1	0.963	-0.0550554	0.854912	0.998057	no	down	8.51	7.25
TRINITY_DN48130_c0_g2	1.047	0.0657553	0.85669	0.998057	no	up	5.2	5.04
TRINITY_DN49585_c0_g3	1.039	0.0547394	0.857065	0.998057	no	up	27.5	25.635
TRINITY_DN41473_c0_g1	0.947	-0.077847	0.858457	0.998057	no	down	6.705	5.59
TRINITY_DN40428_c0_g1	0.966	-0.0501573	0.858892	0.998057	no	down	214.03	184.525
TRINITY_DN40685_c0_g1	0.96	-0.0595457	0.858912	0.998057	no	down	14.14	11.975
TRINITY_DN52030_c1_g3	0.948	-0.0771672	0.859253	1	no	down	1.06	0.81
TRINITY_DN51780_c0_g8	0.95	-0.0741444	0.860886	0.998057	no	down	2.51	2.065
TRINITY_DN93831_c0_g1	0.954	-0.0678362	0.861119	1	no	down	2.005	1.525
TRINITY_DN45805_c1_g2	1.054	0.0752457	0.86175	1	no	up	1.11	1.125
TRINITY_DN39514_c1_g1	0.96	-0.0595239	0.862526	0.998057	no	down	19.655	15.18
TRINITY_DN21541_c0_g1	1.051	0.071423	0.869741	0.998057	no	up	5.715	5.385
TRINITY_DN47856_c3_g1	1.029	0.0416886	0.872585	0.998057	no	up	178.365	178
TRINITY_DN52232_c7_g1	1.041	0.0577009	0.874819	0.998057	no	up	4.975	4.965
TRINITY_DN51157_c0_g1	0.972	-0.0414519	0.874941	0.998057	no	down	148.76	129.61
TRINITY_DN35566_c0_g1	0.971	-0.0418954	0.876725	0.998057	no	down	1.97	1.38
TRINITY_DN46755_c0_g1	0.967	-0.0480593	0.877187	0.998057	no	down	53.4	46.615
TRINITY_DN49414_c1_g1	0.961	-0.0576097	0.878373	0.998057	no	down	3.505	4.945
TRINITY_DN48416_c0_g1	1.028	0.0393564	0.878931	0.998057	no	up	109.14	99.6
TRINITY_DN51160_c0_g2	1.039	0.0554375	0.884945	0.998057	no	up	8.34	8.17
TRINITY_DN49723_c1_g1	0.97	-0.0437539	0.887163	0.998057	no	down	264.49	221.7
TRINITY_DN52497_c3_g1	0.975	-0.0366592	0.887786	0.998057	no	down	47.245	40.35
TRINITY_DN33935_c0_g1	1.043	0.0602643	0.888088	1	no	up	3.685	3.335
TRINITY_DN51880_c0_g3	1.031	0.0434211	0.888212	0.998057	no	up	27.755	26.25
TRINITY_DN46375_c0_g1	0.971	-0.0422791	0.891578	0.998057	no	down	13.465	10.87
TRINITY_DN44344_c8_g2	0.972	-0.0407177	0.894282	0.998057	no	down	14.97	10.995
TRINITY_DN33673_c0_g1	0.96	-0.0589139	0.894431	1	no	down	2.01	1.17
TRINITY_DN37902_c0_g2	1.033	0.0470615	0.894465	0.998057	no	up	4.59	4.255
TRINITY_DN45889_c3_g1	0.968	-0.0467751	0.895148	0.998057	no	down	69.575	58.785
TRINITY_DN23058_c0_g1	1.041	0.0577795	0.896084	1	no	up	1.89	1.835
TRINITY_DN38797_c0_g1	1.04	0.0559381	0.89624	0.998057	no	up	1.11	1.32
TRINITY_DN46016_c0_g1	1.038	0.0544345	0.898379	0.998057	no	up	2.02	1.91
TRINITY_DN42535_c0_g2	1.038	0.0532788	0.899043	0.998057	no	up	3.52	3.305
TRINITY_DN4327_c0_g1	0.969	-0.0450644	0.90092	1	no	down	0.76	0.58
TRINITY_DN50360_c1_g1	0.975	-0.03602	0.902071	0.998057	no	down	24.545	21.715
TRINITY_DN50340_c8_g2	0.968	-0.0475419	0.904149	0.998057	no	down	3.35	2.855
TRINITY_DN41226_c0_g1	1.038	0.0532743	0.904322	1	no	up	1.35	1.17
TRINITY_DN33375_c0_g1	0.97	-0.0439757	0.904856	1	no	down	0.895	0.68
TRINITY_DN33710_c0_g1	1.023	0.0333166	0.90598	0.998057	no	up	54.415	50.33
TRINITY_DN35714_c0_g1	1.028	0.0393291	0.907042	0.998057	no	up	8.51	7.835
TRINITY_DN23500_c0_g1	0.973	-0.039074	0.9073	0.998057	no	down	21.98	19.05
TRINITY_DN42896_c1_g1	0.966	-0.049242	0.907349	0.998057	no	down	4.05	3.35
TRINITY_DN2388_c0_g1	1.036	0.0514046	0.907456	1	no	up	1.33	1.28
TRINITY_DN34488_c0_g1	0.975	-0.0359418	0.908549	0.998057	no	down	23.835	20.61
TRINITY_DN47007_c0_g1	0.976	-0.0346618	0.908569	0.998057	no	down	8.2	7.14
TRINITY_DN47021_c0_g1	1.025	0.0352724	0.909433	0.998057	no	up	12.805	11.76
TRINITY_DN8947_c0_g1	1.033	0.0463553	0.911049	1	no	up	0.67	0.655
TRINITY_DN430_c0_g1	1.034	0.0482015	0.913036	1	no	up	3.305	3.04
TRINITY_DN48340_c0_g1	0.977	-0.0332722	0.913049	0.998057	no	down	68.345	61.76
TRINITY_DN47217_c0_g1	1.024	0.0336387	0.914561	0.998057	no	up	6.2	6.7
TRINITY_DN44065_c0_g1	1.022	0.031346	0.914668	0.998057	no	up	105.565	96.365
TRINITY_DN31433_c0_g1	0.968	-0.0467777	0.915524	0.998057	no	down	2.44	2.085
TRINITY_DN33809_c0_g1	1.029	0.0408891	0.915774	0.998057	no	up	23.42	21.57
TRINITY_DN39392_c0_g1	0.971	-0.0430244	0.91948	0.998057	no	down	3.14	2.7
TRINITY_DN23957_c0_g2	0.983	-0.0251165	0.921357	0.998057	no	down	26.145	19.63
TRINITY_DN40675_c0_g1	0.98	-0.0296117	0.922246	0.998057	no	down	33.345	29.33
TRINITY_DN46536_c2_g1	0.982	-0.0256468	0.922304	0.998057	no	down	114.985	107.455
TRINITY_DN38231_c0_g1	0.971	-0.0417436	0.923847	0.998057	no	down	2.4	2.11
TRINITY_DN49834_c0_g1	1.017	0.0240564	0.927389	0.998057	no	up	135.945	124.075
TRINITY_DN48925_c0_g1	0.983	-0.0248254	0.929674	0.998057	no	down	61.385	55.325
TRINITY_DN41279_c0_g1	0.981	-0.0280845	0.929693	0.998057	no	down	14.005	12.03
TRINITY_DN36831_c0_g1	1.019	0.0266433	0.929897	0.998057	no	up	11.015	9.965
TRINITY_DN47332_c1_g1	0.98	-0.0285543	0.930201	0.998057	no	down	17.41	15.44
TRINITY_DN42119_c0_g1	0.983	-0.024234	0.932885	0.998057	no	down	73.19	64.465
TRINITY_DN34242_c0_g1	0.975	-0.037226	0.9331	1	no	down	1.1	0.935
TRINITY_DN51167_c0_g4	1.019	0.0267233	0.934557	0.998057	no	up	36.755	40.14
TRINITY_DN45412_c0_g1	1.015	0.0220413	0.935517	0.998057	no	up	17.605	15.74
TRINITY_DN49272_c3_g1	1.02	0.0284479	0.937958	0.998057	no	up	8.64	7.675
TRINITY_DN38927_c0_g1	1.014	0.0203793	0.939297	0.998057	no	up	49.25	44.575
TRINITY_DN40281_c0_g1	1.013	0.0191398	0.946589	0.998057	no	up	25.265	22.91
TRINITY_DN34582_c0_g1	0.98	-0.0290461	0.947711	0.998057	no	down	2.86	2.48
TRINITY_DN47929_c0_g2	1.014	0.019961	0.949928	0.998057	no	up	16.13	14.015
TRINITY_DN50371_c1_g4	0.984	-0.0233826	0.95134	0.998057	no	down	3.055	2.66
TRINITY_DN46868_c1_g2	1.018	0.0254077	0.95146	1	no	up	0.895	0.835
TRINITY_DN36690_c1_g1	1.017	0.0248657	0.953798	1	no	up	0.87	0.82
TRINITY_DN47794_c0_g1	1.01	0.0140784	0.956478	0.998057	no	up	47.41	42.735
TRINITY_DN18886_c0_g1	1.012	0.0166188	0.956635	0.998057	no	up	47.765	43.25
TRINITY_DN44204_c6_g2	1.016	0.0223696	0.958702	1	no	up	0.95	0.89
TRINITY_DN48298_c1_g1	1.01	0.0136464	0.967781	0.998057	no	up	31.96	29.16
TRINITY_DN34767_c0_g1	0.99	-0.0147891	0.969166	0.998057	no	down	5.265	4.62
TRINITY_DN44470_c0_g1	0.991	-0.0130581	0.971247	0.998057	no	down	6.94	6.04
TRINITY_DN33527_c0_g1	0.993	-0.0101842	0.971345	0.998057	no	down	19.845	17.51
TRINITY_DN51958_c1_g1	0.992	-0.0116518	0.971806	0.998057	no	down	27.3	23.755
TRINITY_DN41860_c0_g1	0.993	-0.0102316	0.972864	0.998057	no	down	15.065	13.37
TRINITY_DN40276_c0_g1	0.993	-0.0101918	0.973599	0.998057	no	down	7.08	6.32
TRINITY_DN52239_c0_g1	0.992	-0.0111795	0.975452	0.998057	no	down	67.2	56.93
TRINITY_DN37099_c0_g1	0.993	-0.00986015	0.975596	0.998057	no	down	16.385	14.155
TRINITY_DN96475_c0_g1	0.992	-0.0116379	0.976498	1	no	down	1.035	0.86
TRINITY_DN46868_c1_g3	1.008	0.0120749	0.977027	0.998057	no	up	2.575	2.31
TRINITY_DN38481_c0_g1	1.006	0.00914478	0.977222	0.998057	no	up	17.73	15.88
TRINITY_DN27820_c0_g1	0.992	-0.0121506	0.977296	1	no	down	1.72	1.47
TRINITY_DN38045_c0_g1	0.992	-0.0117643	0.977728	0.998057	no	down	6.44	5.545
TRINITY_DN41764_c1_g1	0.992	-0.0122739	0.977875	0.998057	no	down	2.16	1.87
TRINITY_DN46253_c0_g2	0.993	-0.00960056	0.979858	0.998057	no	down	8	6.94
TRINITY_DN31167_c0_g1	0.994	-0.00892979	0.980991	0.998057	no	down	24.37	20.85
TRINITY_DN43569_c0_g2	0.994	-0.00854433	0.98126	0.998057	no	down	11.89	10.125
TRINITY_DN30055_c0_g1	0.993	-0.00971269	0.982349	0.998057	no	down	6.015	5.12
TRINITY_DN49830_c1_g2	1.004	0.00575042	0.984264	0.998099	no	up	28.135	25.89
TRINITY_DN50199_c2_g5	1.004	0.00563832	0.984877	0.998187	no	up	22.44	19.84
TRINITY_DN40120_c0_g1	1.003	0.0049197	0.985753	0.998187	no	up	24.015	21.43
TRINITY_DN93682_c0_g1	0.995	-0.00694798	0.986119	1	no	down	0.675	0.575
TRINITY_DN40886_c0_g1	1.004	0.00534395	0.987345	0.998187	no	up	32.26	28.385
TRINITY_DN40470_c1_g1	0.997	-0.00398381	0.988247	0.998187	no	down	55.585	49.4
TRINITY_DN42934_c0_g1	0.997	-0.00396348	0.989485	0.998187	no	down	19.35	16.36
TRINITY_DN22550_c0_g1	0.997	-0.00485824	0.990816	0.998187	no	down	3.795	3.39
TRINITY_DN51780_c0_g4	0.999	-0.00211712	0.99541	0.998684	no	down	1.71	1.505
TRINITY_DN44096_c0_g1	1	0.000354429	0.999305	0.999738	no	up	3.47	2.88
TRINITY_DN101379_c0_g1	1	0	1	1	no	no change	1.21	0
TRINITY_DN101447_c0_g1	1	0	1	1	no	no change	0	0.715
TRINITY_DN10170_c0_g1	1	0	1	1	no	no change	1.08	0
TRINITY_DN101743_c0_g1	1	0	1	1	no	no change	0	0.485
TRINITY_DN102365_c0_g1	1	0	1	1	no	no change	0	0
TRINITY_DN11418_c0_g1	1	0	1	1	no	no change	1.915	0
TRINITY_DN11543_c0_g1	1	0	1	1	no	no change	0.435	0.395
TRINITY_DN11748_c0_g1	1	0	1	1	no	no change	0.14	2.575
TRINITY_DN13420_c0_g1	1	0	1	1	no	no change	0.665	0.34
TRINITY_DN14459_c0_g1	1	0	1	1	no	no change	1	0.295
TRINITY_DN14700_c0_g1	1	0	1	1	no	no change	0.3	0.225
TRINITY_DN15252_c0_g1	1	0	1	1	no	no change	0.85	0.725
TRINITY_DN15875_c0_g1	1	0	1	1	no	no change	0.805	0.305
TRINITY_DN16712_c0_g1	1	0	1	1	no	no change	0.39	0.16
TRINITY_DN1844_c0_g1	1	0	1	1	no	no change	1.3	0
TRINITY_DN19004_c0_g1	1	0	1	1	no	no change	0.525	0.57
TRINITY_DN19483_c0_g1	1	0	1	1	no	no change	1.16	0.59
TRINITY_DN19638_c0_g1	1	0	1	1	no	no change	1.61	0
TRINITY_DN19715_c0_g1	1	0	1	1	no	no change	0.355	2.31
TRINITY_DN20097_c0_g1	1	0	1	1	no	no change	0.88	0.945
TRINITY_DN20517_c0_g1	1	0	1	1	no	no change	5.45	0
TRINITY_DN20560_c0_g1	1	0	1	1	no	no change	0.44	1.425
TRINITY_DN20653_c0_g1	1	0	1	1	no	no change	1.18	0.155
TRINITY_DN20743_c0_g1	1	0	1	1	no	no change	1.075	0.97
TRINITY_DN20993_c0_g1	1	0	1	1	no	no change	2.91	0
TRINITY_DN21383_c0_g1	1	0	1	1	no	no change	0.545	0.16
TRINITY_DN21863_c0_g1	1	0	1	1	no	no change	4.475	0.095
TRINITY_DN23041_c0_g1	1	0	1	1	no	no change	1.08	0.495
TRINITY_DN23107_c0_g1	1	0	1	1	no	no change	0.25	0.415
TRINITY_DN23382_c0_g1	1	0	1	1	no	no change	0	1.26
TRINITY_DN25499_c0_g1	1	0	1	1	no	no change	1.41	0.715
TRINITY_DN26157_c0_g1	1	0	1	1	no	no change	2.495	0.99
TRINITY_DN26336_c0_g1	1	0	1	1	no	no change	0	0.495
TRINITY_DN27815_c0_g1	1	0	1	1	no	no change	0.355	3.035
TRINITY_DN2789_c0_g1	1	0	1	1	no	no change	0.585	0.97
TRINITY_DN2809_c0_g1	1	0	1	1	no	no change	0.08	0.595
TRINITY_DN28751_c0_g1	1	0	1	1	no	no change	0.61	0
TRINITY_DN2979_c0_g1	1	0	1	1	no	no change	1.115	0.615
TRINITY_DN34733_c0_g1	1	0	1	1	no	no change	0.76	0.565
TRINITY_DN35726_c0_g1	1	0	1	1	no	no change	1.31	0.205
TRINITY_DN35979_c0_g1	1	0	1	1	no	no change	0.555	0.12
TRINITY_DN3830_c0_g1	1	0	1	1	no	no change	1.47	0.565
TRINITY_DN39179_c1_g1	1	0	1	1	no	no change	0.71	1.71
TRINITY_DN40339_c0_g2	1	0	1	1	no	no change	0.56	0.455
TRINITY_DN4546_c0_g1	1	0	1	1	no	no change	1.875	0.27
TRINITY_DN45868_c0_g1	1	0	1	1	no	no change	0.955	0.855
TRINITY_DN46375_c0_g2	1	0	1	1	no	no change	1.14	1.055
TRINITY_DN46554_c0_g1	1	0	1	1	no	no change	0.585	0.605
TRINITY_DN46674_c0_g2	1	0	1	1	no	no change	0.415	0.23
TRINITY_DN47856_c3_g3	1	0	1	1	no	no change	0.95	0.415
TRINITY_DN48432_c1_g1	1	0	1	1	no	no change	0.28	0.955
TRINITY_DN48685_c0_g3	1	0	1	1	no	no change	0.595	0.58
TRINITY_DN49126_c0_g2	1	0	1	1	no	no change	0.69	0.55
TRINITY_DN49488_c0_g3	1	0	1	1	no	no change	1.035	1.62
TRINITY_DN49495_c3_g1	1	0	1	1	no	no change	0.875	0.44
TRINITY_DN50594_c2_g3	1	0	1	1	no	no change	0.165	0.645
TRINITY_DN508_c0_g1	1	0	1	1	no	no change	0.96	0.72
TRINITY_DN51780_c0_g9	1	0	1	1	no	no change	1.275	1.605
TRINITY_DN52185_c2_g2	1	0	1	1	no	no change	0.565	0.905
TRINITY_DN52200_c0_g1	1	0	1	1	no	no change	3.79	0
TRINITY_DN52302_c0_g1	1	0	1	1	no	no change	0.335	0.565
TRINITY_DN52833_c0_g1	1	0	1	1	no	no change	0.845	0.815
TRINITY_DN52859_c0_g1	1	0	1	1	no	no change	0.205	0.355
TRINITY_DN53394_c0_g1	1	0	1	1	no	no change	2.17	1.945
TRINITY_DN53422_c0_g1	1	0	1	1	no	no change	0.51	0.35
TRINITY_DN53547_c0_g1	1	0	1	1	no	no change	0.695	1.48
TRINITY_DN53748_c0_g1	1	0	1	1	no	no change	0	0
TRINITY_DN54697_c0_g1	1	0	1	1	no	no change	0	0.275
TRINITY_DN54789_c0_g1	1	0	1	1	no	no change	0	0
TRINITY_DN55073_c0_g1	1	0	1	1	no	no change	0	0
TRINITY_DN56562_c0_g1	1	0	1	1	no	no change	0.7	0.835
TRINITY_DN56796_c0_g1	1	0	1	1	no	no change	0.255	0.21
TRINITY_DN56950_c0_g1	1	0	1	1	no	no change	1.53	0.715
TRINITY_DN57060_c0_g1	1	0	1	1	no	no change	0	3.24
TRINITY_DN57385_c0_g1	1	0	1	1	no	no change	1.68	0.43
TRINITY_DN57517_c0_g1	1	0	1	1	no	no change	0.85	0
TRINITY_DN58173_c0_g1	1	0	1	1	no	no change	0.37	0.505
TRINITY_DN5822_c0_g1	1	0	1	1	no	no change	1.86	1.16
TRINITY_DN58359_c0_g1	1	0	1	1	no	no change	1.18	0.485
TRINITY_DN58394_c0_g1	1	0	1	1	no	no change	0.12	0.4
TRINITY_DN58406_c0_g1	1	0	1	1	no	no change	0.21	0.43
TRINITY_DN58714_c0_g1	1	0	1	1	no	no change	0.725	0.395
TRINITY_DN58742_c0_g1	1	0	1	1	no	no change	1.395	0
TRINITY_DN58777_c0_g1	1	0	1	1	no	no change	0.625	1.1
TRINITY_DN58844_c0_g1	1	0	1	1	no	no change	0	0
TRINITY_DN58888_c0_g1	1	0	1	1	no	no change	0.36	0.695
TRINITY_DN59851_c0_g1	1	0	1	1	no	no change	0.38	0.39
TRINITY_DN59876_c0_g1	1	0	1	1	no	no change	0	0.34
TRINITY_DN60038_c0_g1	1	0	1	1	no	no change	0.805	0.675
TRINITY_DN60454_c0_g1	1	0	1	1	no	no change	0.31	0
TRINITY_DN60808_c0_g1	1	0	1	1	no	no change	0.285	0.695
TRINITY_DN60879_c0_g1	1	0	1	1	no	no change	0	0.665
TRINITY_DN60937_c0_g1	1	0	1	1	no	no change	0.87	0.275
TRINITY_DN6098_c0_g1	1	0	1	1	no	no change	1.66	0.66
TRINITY_DN61765_c0_g1	1	0	1	1	no	no change	1.02	0
TRINITY_DN61825_c0_g1	1	0	1	1	no	no change	0.16	0.275
TRINITY_DN61841_c0_g1	1	0	1	1	no	no change	0.445	1.425
TRINITY_DN62112_c0_g1	1	0	1	1	no	no change	0.19	1.01
TRINITY_DN62412_c0_g1	1	0	1	1	no	no change	0.485	0.27
TRINITY_DN62582_c0_g1	1	0	1	1	no	no change	0	1.385
TRINITY_DN6268_c0_g1	1	0	1	1	no	no change	1.955	2.4
TRINITY_DN63082_c0_g1	1	0	1	1	no	no change	0.53	0.61
TRINITY_DN63456_c0_g1	1	0	1	1	no	no change	0	0
TRINITY_DN63882_c0_g1	1	0	1	1	no	no change	0.875	0.645
TRINITY_DN64366_c0_g1	1	0	1	1	no	no change	0	0.705
TRINITY_DN64584_c0_g1	1	0	1	1	no	no change	1.985	2.055
TRINITY_DN64828_c0_g1	1	0	1	1	no	no change	0	0.915
TRINITY_DN64977_c0_g1	1	0	1	1	no	no change	0.955	0
TRINITY_DN65003_c0_g1	1	0	1	1	no	no change	0	0.975
TRINITY_DN65109_c0_g1	1	0	1	1	no	no change	0	0
TRINITY_DN65588_c0_g1	1	0	1	1	no	no change	0	0
TRINITY_DN67108_c0_g1	1	0	1	1	no	no change	0.34	0
TRINITY_DN67114_c0_g1	1	0	1	1	no	no change	0.25	0.425
TRINITY_DN67297_c0_g1	1	0	1	1	no	no change	1.51	1.155
TRINITY_DN67423_c0_g1	1	0	1	1	no	no change	1.06	0
TRINITY_DN67633_c0_g1	1	0	1	1	no	no change	1.725	0
TRINITY_DN68155_c0_g1	1	0	1	1	no	no change	1.1	0.79
TRINITY_DN68201_c0_g1	1	0	1	1	no	no change	0	0.725
TRINITY_DN68202_c0_g1	1	0	1	1	no	no change	0.945	0
TRINITY_DN68219_c0_g1	1	0	1	1	no	no change	0.755	0.11
TRINITY_DN68289_c0_g1	1	0	1	1	no	no change	1.965	0
TRINITY_DN69399_c0_g1	1	0	1	1	no	no change	0	1.145
TRINITY_DN69409_c0_g1	1	0	1	1	no	no change	0	0.815
TRINITY_DN6955_c0_g1	1	0	1	1	no	no change	1.655	0
TRINITY_DN70711_c0_g1	1	0	1	1	no	no change	0.18	0.2
TRINITY_DN71319_c0_g1	1	0	1	1	no	no change	0	0
TRINITY_DN71574_c0_g1	1	0	1	1	no	no change	0.685	0.325
TRINITY_DN72283_c0_g1	1	0	1	1	no	no change	0.175	0.66
TRINITY_DN7251_c0_g1	1	0	1	1	no	no change	4.945	1.21
TRINITY_DN72842_c0_g1	1	0	1	1	no	no change	0.335	0
TRINITY_DN72847_c0_g1	1	0	1	1	no	no change	0.235	0.44
TRINITY_DN73103_c0_g1	1	0	1	1	no	no change	1.57	0
TRINITY_DN7412_c0_g1	1	0	1	1	no	no change	0	1.055
TRINITY_DN74589_c0_g1	1	0	1	1	no	no change	0.66	0.885
TRINITY_DN74727_c0_g1	1	0	1	1	no	no change	1.495	0.51
TRINITY_DN7479_c0_g1	1	0	1	1	no	no change	0.23	0.375
TRINITY_DN74975_c0_g1	1	0	1	1	no	no change	1.085	0.49
TRINITY_DN75086_c0_g1	1	0	1	1	no	no change	0.595	0
TRINITY_DN75531_c0_g1	1	0	1	1	no	no change	0.365	1.93
TRINITY_DN75674_c0_g1	1	0	1	1	no	no change	2.485	0.39
TRINITY_DN75704_c0_g1	1	0	1	1	no	no change	0.48	0
TRINITY_DN75937_c0_g1	1	0	1	1	no	no change	0	0.53
TRINITY_DN76367_c0_g1	1	0	1	1	no	no change	0.25	0.53
TRINITY_DN76567_c0_g1	1	0	1	1	no	no change	0.3	0.325
TRINITY_DN77131_c0_g1	1	0	1	1	no	no change	0.905	0
TRINITY_DN77302_c0_g1	1	0	1	1	no	no change	0	0.535
TRINITY_DN7730_c0_g1	1	0	1	1	no	no change	0.505	0.205
TRINITY_DN77620_c0_g1	1	0	1	1	no	no change	1.995	1.33
TRINITY_DN78234_c0_g1	1	0	1	1	no	no change	0.72	0
TRINITY_DN78478_c0_g1	1	0	1	1	no	no change	0.395	0.355
TRINITY_DN78901_c0_g1	1	0	1	1	no	no change	0.825	0.785
TRINITY_DN79346_c0_g1	1	0	1	1	no	no change	0	0.69
TRINITY_DN79963_c0_g1	1	0	1	1	no	no change	0.23	0.19
TRINITY_DN80025_c0_g1	1	0	1	1	no	no change	0.495	0.64
TRINITY_DN8019_c0_g1	1	0	1	1	no	no change	1.835	1.56
TRINITY_DN81484_c0_g1	1	0	1	1	no	no change	0.475	0.215
TRINITY_DN81919_c0_g1	1	0	1	1	no	no change	0.4	0.82
TRINITY_DN82324_c0_g1	1	0	1	1	no	no change	0.82	0.6
TRINITY_DN82675_c0_g1	1	0	1	1	no	no change	0.705	0.095
TRINITY_DN83009_c0_g1	1	0	1	1	no	no change	1.035	1.99
TRINITY_DN83198_c0_g1	1	0	1	1	no	no change	0	0
TRINITY_DN83937_c0_g1	1	0	1	1	no	no change	0.625	0
TRINITY_DN84062_c0_g1	1	0	1	1	no	no change	0.64	0.69
TRINITY_DN84259_c0_g1	1	0	1	1	no	no change	0.785	0
TRINITY_DN85038_c0_g1	1	0	1	1	no	no change	0.29	0
TRINITY_DN8523_c0_g1	1	0	1	1	no	no change	0.395	0.405
TRINITY_DN85442_c0_g1	1	0	1	1	no	no change	0.855	0.13
TRINITY_DN85618_c0_g1	1	0	1	1	no	no change	1.315	0
TRINITY_DN86281_c0_g1	1	0	1	1	no	no change	0.3	0.325
TRINITY_DN86318_c0_g1	1	0	1	1	no	no change	0	0.525
TRINITY_DN87376_c0_g1	1	0	1	1	no	no change	0.73	0.82
TRINITY_DN87954_c0_g1	1	0	1	1	no	no change	0.31	0.615
TRINITY_DN879_c0_g1	1	0	1	1	no	no change	0.355	0.6
TRINITY_DN8836_c0_g1	1	0	1	1	no	no change	0	0.855
TRINITY_DN884_c0_g1	1	0	1	1	no	no change	1.83	0.255
TRINITY_DN88539_c0_g1	1	0	1	1	no	no change	0.595	0.47
TRINITY_DN89542_c0_g1	1	0	1	1	no	no change	0	0.34
TRINITY_DN89753_c0_g1	1	0	1	1	no	no change	0.61	0.805
TRINITY_DN89961_c0_g1	1	0	1	1	no	no change	1.625	0.365
TRINITY_DN90112_c0_g1	1	0	1	1	no	no change	0.44	0.26
TRINITY_DN90129_c0_g1	1	0	1	1	no	no change	0.275	0.355
TRINITY_DN90723_c0_g1	1	0	1	1	no	no change	2.26	0
TRINITY_DN90898_c0_g1	1	0	1	1	no	no change	0	0.57
TRINITY_DN90997_c0_g1	1	0	1	1	no	no change	1.065	0
TRINITY_DN91026_c0_g1	1	0	1	1	no	no change	0.94	0
TRINITY_DN91518_c0_g1	1	0	1	1	no	no change	0.495	0.22
TRINITY_DN9201_c0_g1	1	0	1	1	no	no change	0.56	0.615
TRINITY_DN92216_c0_g1	1	0	1	1	no	no change	0.385	0.34
TRINITY_DN92220_c0_g1	1	0	1	1	no	no change	0	0
TRINITY_DN92235_c0_g1	1	0	1	1	no	no change	0	0.38
TRINITY_DN92658_c0_g1	1	0	1	1	no	no change	0.62	0.405
TRINITY_DN93525_c0_g1	1	0	1	1	no	no change	0.81	0
TRINITY_DN93604_c0_g1	1	0	1	1	no	no change	0	0
TRINITY_DN93786_c0_g1	1	0	1	1	no	no change	0	0.835
TRINITY_DN94490_c0_g1	1	0	1	1	no	no change	0.33	1.285
TRINITY_DN94535_c0_g1	1	0	1	1	no	no change	3.405	0
TRINITY_DN94748_c0_g1	1	0	1	1	no	no change	0	1.575
TRINITY_DN94988_c0_g1	1	0	1	1	no	no change	0.895	1.735
TRINITY_DN95154_c0_g1	1	0	1	1	no	no change	1.14	0.355
TRINITY_DN95303_c0_g1	1	0	1	1	no	no change	0	3.64
TRINITY_DN95985_c0_g1	1	0	1	1	no	no change	0.515	0
TRINITY_DN96154_c0_g1	1	0	1	1	no	no change	0.39	0.81
TRINITY_DN96373_c0_g1	1	0	1	1	no	no change	1.19	0.42
TRINITY_DN96585_c0_g1	1	0	1	1	no	no change	0.4	0.63
TRINITY_DN96631_c0_g1	1	0	1	1	no	no change	1.895	1.93
TRINITY_DN96972_c0_g1	1	0	1	1	no	no change	0.755	0.72
TRINITY_DN97500_c0_g1	1	0	1	1	no	no change	0.435	0
TRINITY_DN97882_c0_g1	1	0	1	1	no	no change	0.56	0
TRINITY_DN98318_c0_g1	1	0	1	1	no	no change	1.16	0
TRINITY_DN98458_c0_g1	1	0	1	1	no	no change	1	0
TRINITY_DN98629_c0_g1	1	0	1	1	no	no change	0	1.465
TRINITY_DN98654_c0_g1	1	0	1	1	no	no change	0	0.58
TRINITY_DN98983_c0_g1	1	0	1	1	no	no change	0.55	0
TRINITY_DN99006_c0_g1	1	0	1	1	no	no change	0	0.325
TRINITY_DN99211_c0_g1	1	0	1	1	no	no change	0.855	0
TRINITY_DN99325_c0_g1	1	0	1	1	no	no change	0	0.575
TRINITY_DN99618_c0_g1	1	0	1	1	no	no change	0.5	0.435
TRINITY_DN99633_c0_g1	1	0	1	1	no	no change	0.355	0.29
