# Supplementary material for: Transcriptomic analysis reveals hub genes and subnetworks related to ROS metabolism in Hylocereus undatus through novel superoxide scavenger trypsin treatment during storage
Source: BMC Genomics. 2020 Jun 26;21:437. doi: 10.1186/s12864-020-06850-1 (PMC7318492; doi:10.1186/s12864-020-06850-1)
Supplement: Supplementary file 12 — Additional file 12: Table S9. PPI network parameters of ROS related genes by Cytoscape. [file 12864_2020_6850_MOESM12_ESM.xlsx]

## Sheet: PPI ROS1117 2000edge signific b
SUID	Name	AverageShortestPathLength	BetweennessCentrality	ClosenessCentrality	ClusteringCoefficient	Degree	Eccentricity	EdgeCount	Indegree	IsSingleNode	NeighborhoodConnectivity	NumberOfDirectedEdges	NumberOfUndirectedEdges	Outdegree	PartnerOfMultiEdgedNodePairs	Radiality	selected	SelfLoops	shared name	Significant	Stress	TopologicalCoefficient	Up	Down
72	AT4G39830	1	0	1	0	1	1	1	0	FALSE	7	1	0	1	0	0.732176	FALSE	0	AT4G39830	Yes	0	0
73	CYP716A1	0	0	0	0.3	5	0	5	5	FALSE	12.4	5	0	0	0	0.65162	FALSE	0	CYP716A1	Yes	0	0.729412
74	CYP88A3	5.25	0	0.190476	0.3	5	10	5	0	FALSE	12.4	5	0	5	0	0.65162	FALSE	0	CYP88A3		0	0.729412
75	AT1G60420	4.23596	0	0.236074	0	1	7	1	0	FALSE	23	1	0	1	0	0.72338	FALSE	0	AT1G60420		0	0
76	AT5G44440	0	0	0	0	1	0	1	1	FALSE	1	1	0	0	0	1	FALSE	0	AT5G44440		0	0
77	AT2G41480	1	0	1	0	1	1	1	0	FALSE	1	1	0	1	0	1	FALSE	0	AT2G41480		0	0
78	ECI1	2.8	0	0.357143	0	1	4	1	0	FALSE	11	1	0	1	0	0.727778	FALSE	0	ECI1		0	0
79	AT2G30830	0	0	0	0	1	0	1	1	FALSE	3	1	0	0	0	0.668519	FALSE	0	AT2G30830		0	0
80	QSOX2	4.66667	0	0.214286	0	1	7	1	0	FALSE	2	1	0	1	0	0.649074	FALSE	0	QSOX2		0	0
81	STOP1	1	0	1	0	1	1	1	0	FALSE	2	1	0	1	0	0.583333	FALSE	0	STOP1		0	0
82	AT2G19940	0	0	0	0	1	0	1	1	FALSE	6	1	0	0	0	0.703472	FALSE	0	AT2G19940		0	0
83	AT5G51030	0	0	0	0.5	2	0	2	2	FALSE	43.5	2	0	0	0	0.753935	FALSE	0	AT5G51030		0	0.966667
84	AT5G10050	0	0	0	0.5	2	0	2	2	FALSE	43.5	2	0	0	0	0.753935	FALSE	0	AT5G10050		0	0.966667
85	AT4G09750	2	0	0.5	0.5	2	3	2	1	FALSE	43.5	2	0	1	0	0.753935	FALSE	0	AT4G09750		0	0.966667
86	AT3G59710	2	0	0.5	0.5	2	3	2	1	FALSE	43.5	2	0	1	0	0.753935	FALSE	0	AT3G59710		0	0.966667
87	AT3G55290	2	0.00060161	0.5	0.15	5	3	5	4	FALSE	44	5	0	1	0	0.805556	FALSE	0	AT3G55290	Yes	1283	0.479121
88	AT3G51680	3.5	0.00060171	0.285714	0.15	5	6	5	3	FALSE	44	5	0	2	0	0.805556	FALSE	0	AT3G51680		1080	0.479121
89	AT3G50560	2	0	0.5	0.5	2	3	2	1	FALSE	43.5	2	0	1	0	0.753935	FALSE	0	AT3G50560		0	0.966667
90	AT3G46170	3.39189	0.00092526	0.294821	0.2	6	6	6	3	FALSE	39.1667	6	0	3	0	0.808333	FALSE	0	AT3G46170		1571	0.413121
91	AT1G10310	3.08182	0	0.324484	0.15	5	6	5	0	FALSE	44	5	0	5	0	0.805556	FALSE	0	AT1G10310		0	0.479121
92	AT2G29260	3.08182	0	0.324484	0.15	5	6	5	0	FALSE	44	5	0	5	0	0.805556	FALSE	0	AT2G29260		0	0.479121
93	AT1G01800	3.79245	0	0.263682	0.5	2	6	2	0	FALSE	43.5	2	0	2	0	0.753935	FALSE	0	AT1G01800		0	0.966667
94	AT2G29170	3.08182	0	0.324484	0.15	5	6	5	0	FALSE	44	5	0	5	0	0.805556	FALSE	0	AT2G29170		0	0.479121
95	SDR5	3.13208	0.00022736	0.319277	0.15	5	6	5	1	FALSE	44	5	0	4	0	0.805556	FALSE	0	SDR5		347	0.479121
96	NDC1	0	0	0	0	1	0	1	1	FALSE	70	1	0	0	0	0.775231	FALSE	0	NDC1		0	0
97	sks17	0	0	0	0	3	0	3	3	FALSE	4	3	0	0	0	0.681713	FALSE	0	sks17		0	1
98	ETFQO	3.79245	0.00082018	0.263682	0.166667	3	6	3	1	FALSE	29.3333	3	0	2	0	0.754398	FALSE	0	ETFQO		493	0.644444
99	PAHX	4.75701	0	0.210216	0	1	7	1	0	FALSE	3	1	0	1	0	0.671296	FALSE	0	PAHX		0	0
100	T21L8.140	1.33333	1.548e-05	0.75	0.166667	3	2	3	1	FALSE	5.66667	3	0	2	0	0.702546	FALSE	0	T21L8.140		2	0.592593
101	AT3G58610	0	0	0	0	1	0	1	1	FALSE	70	1	0	0	0	0.775231	FALSE	0	AT3G58610		0	0
102	AT2G27680	3.55789	0	0.281065	0	2	7	2	0	FALSE	14.5	2	0	2	0	0.771528	FALSE	0	AT2G27680		0	0.5
103	AT2G41790	1.5	0	0.666667	0	1	2	1	0	FALSE	5	1	0	1	0	0.606944	FALSE	0	AT2G41790		0	0
104	AT5G14130	0	0	0	0	1	0	1	1	FALSE	1	1	0	0	0	1	FALSE	0	AT5G14130		0	0		down
105	AT2G36690	1	0	1	0	1	1	1	0	FALSE	1	1	0	1	0	1	FALSE	0	AT2G36690		0	0		down
106	AER	0	0	0	0	1	0	1	1	FALSE	18	1	0	0	0	0.756481	FALSE	0	AER		0	0		down
107	AT5G05600	0	0	0	0	1	0	1	1	FALSE	1	1	0	0	0	1	FALSE	0	AT5G05600		0	0		down
108	AT1G06620	1	0	1	0	1	1	1	0	FALSE	1	1	0	1	0	1	FALSE	0	AT1G06620	Yes	0	0		down
109	RHD2	0	0	0	0	3	0	3	3	FALSE	40.6667	3	0	0	0	0.763426	FALSE	0	RHD2		0	0.809524
110	FRO8	1	0.00047199	1	0	4	1	4	3	FALSE	31.25	4	0	1	0	0.763889	FALSE	0	FRO8		985	0.617347
111	FRO7	1	0.00047199	1	0	4	1	4	3	FALSE	31.25	4	0	1	0	0.763889	FALSE	0	FRO7		985	0.617347
112	RBOHF	2.31373	6.338e-05	0.432203	0.05	5	4	5	1	FALSE	33.8	5	0	4	0	0.807639	FALSE	0	RBOHF	Yes	62	0.415
113	AT3G45810	2.5625	0	0.390244	0	3	5	3	0	FALSE	40.6667	3	0	3	0	0.763426	FALSE	0	AT3G45810		0	0.809524
114	RBOHB	2.5625	0	0.390244	0	3	5	3	0	FALSE	40.6667	3	0	3	0	0.763426	FALSE	0	RBOHB		0	0.809524
115	AT1G19230	2.5625	0	0.390244	0	3	5	3	0	FALSE	40.6667	3	0	3	0	0.763426	FALSE	0	AT1G19230	Yes	0	0.809524
116	FEY	2	0	0.5	0.5	2	3	2	1	FALSE	43.5	2	0	1	0	0.753935	FALSE	0	FEY		0	0.966667		down
117	AAE18	3.31724	0	0.301455	0.133333	6	6	6	0	FALSE	18.3333	6	0	6	0	0.786574	FALSE	0	AAE18		0	0.330303		down
118	DHAR2	3.42553	0	0.291925	0.5	2	5	2	0	FALSE	19	2	0	2	0	0.747917	FALSE	0	DHAR2		0	0.527778		down
119	CRR22	1.90909	0	0.52381	0.5	2	3	2	0	FALSE	26.5	2	0	2	0	0.707176	FALSE	0	CRR22		0	0.697368		down
120	CRR28	1	0	1	0	1	1	1	0	FALSE	32	1	0	1	0	0.704398	FALSE	0	CRR28		0	0
121	CRR21	1	0	1	0	1	1	1	0	FALSE	32	1	0	1	0	0.704398	FALSE	0	CRR21		0	0
122	AT5G17820	0	0	0	0	1	0	1	1	FALSE	2	1	0	0	0	0.75	FALSE	0	AT5G17820		0	0		down
123	AT2G34620	1	3.095e-05	1	0	3	1	3	2	FALSE	4	3	0	1	0	0.740741	FALSE	0	AT2G34620		4	0.333333
124	LUT1	3.38298	0.00297134	0.295597	0.142857	7	5	7	4	FALSE	11.2857	7	0	3	0	0.728472	FALSE	0	LUT1		1540	0.44
125	NDB1	2.25	2.837e-05	0.444444	0	2	3	2	1	FALSE	18.5	2	0	1	0	0.73125	FALSE	0	NDB1		8	0.546875
126	NDB3	2.25	0	0.444444	0	1	3	1	0	FALSE	33	1	0	1	0	0.730787	FALSE	0	NDB3		0	0
127	NDA1	2.375	0	0.421053	0.05	5	4	5	0	FALSE	23	5	0	5	0	0.799537	FALSE	0	NDA1	Yes	0	0.246154		down
128	FAO3	3.97619	0.00250208	0.251497	0	2	5	2	1	FALSE	5	2	0	1	0	0.746528	FALSE	0	FAO3		1032	0.5
129	HCF173	2.88957	0	0.346072	0.166667	3	6	3	0	FALSE	25.6667	3	0	3	0	0.796759	FALSE	0	HCF173		0	0.389744
130	FRO6	1	0.00047199	1	0	4	1	4	3	FALSE	31.25	4	0	1	0	0.763889	FALSE	0	FRO6		985	0.617347
131	NPQ1	4.13333	0	0.241935	0	1	8	1	0	FALSE	12	1	0	1	0	0.73125	FALSE	0	NPQ1		0	0
132	FdC1	3.04878	0.00272647	0.328	0.166667	4	4	4	3	FALSE	35.25	4	0	1	0	0.812269	FALSE	0	FdC1		1134	0.35
133	ATPXG2	0	0	0	0	1	0	1	1	FALSE	5	1	0	0	0	0.618287	FALSE	0	ATPXG2		0	0
134	AT5G05370	0	0	0	0	1	0	1	1	FALSE	14	1	0	0	0	0.708565	FALSE	0	AT5G05370		0	0
135	AO	0	0	0	0	1	0	1	1	FALSE	8	1	0	0	0	0.721528	FALSE	0	AO		0	0		down
136	AT1G18270	2.7	0	0.37037	0	1	4	1	0	FALSE	7	1	0	1	0	0.676389	FALSE	0	AT1G18270		0	0
137	AT5G07900	0	0	0	0	2	0	2	2	FALSE	2	2	0	0	0	0.658102	FALSE	0	AT5G07900		0	0.5
138	EMB3114	1	0	1	0	1	1	1	0	FALSE	2	1	0	1	0	0.575	FALSE	0	EMB3114		0	0
139	PyrD	1	1.548e-05	1	0.166667	3	1	3	2	FALSE	2.33333	3	0	1	0	0.62037	FALSE	0	PyrD		2	0.5		down
140	AT5G21105	0	0	0	0.0833333	4	0	4	4	FALSE	15.5	4	0	0	0	0.780324	FALSE	0	AT5G21105		0	0.483871		down
141	APRL5	3.74	0.00038688	0.26738	0	2	6	2	1	FALSE	13.5	2	0	1	0	0.732176	FALSE	0	APRL5		264	0.5
142	Erv1	3.40441	0	0.293737	0	3	7	3	0	FALSE	22	3	0	3	0	0.758796	FALSE	0	Erv1		0	0.42
143	AT3G53950	0	0	0	0	1	0	1	1	FALSE	7	1	0	0	0	0.714352	FALSE	0	AT3G53950		0	0		down
144	LON2	1	7.74e-06	1	0.3	5	1	5	4	FALSE	9.4	5	0	1	0	0.690046	FALSE	0	LON2		1	0.438095
145	AT5G39410	0	0	0	0	1	0	1	1	FALSE	20	1	0	0	0	0.699537	FALSE	0	AT5G39410		0	0
146	AT5G37980	0	0	0	0.5	2	0	2	2	FALSE	13.5	2	0	0	0	0.775926	FALSE	0	AT5G37980		0	0.586957
147	AT1G26320	2.61538	0	0.382353	0.5	2	4	2	1	FALSE	13.5	2	0	1	0	0.775926	FALSE	0	AT1G26320		0	0.586957
148	FD3	2.93878	0	0.340278	0.5	2	4	2	0	FALSE	29.5	2	0	2	0	0.782176	FALSE	0	FD3		0	0.567308		down
149	CRR2	1.84615	0	0.541667	0.166667	3	3	3	0	FALSE	19	3	0	3	0	0.719444	FALSE	0	CRR2		0	0.455285		down
150	GLYR2	3.55682	0	0.28115	0	2	6	2	0	FALSE	52.5	2	0	2	0	0.768981	FALSE	0	GLYR2		0	0.919643		down
151	AT1G51340	0	0	0	0	2	0	2	2	FALSE	2.5	2	0	0	0	0.791667	FALSE	0	AT1G51340		0	0.5
152	RBOHD	0	0	0	0.0238095	7	0	7	7	FALSE	25.5714	7	0	0	0	0.815278	FALSE	0	RBOHD	Yes	0	0.292437		down
153	GOX3	0	0	0	0.5	2	0	2	2	FALSE	6	2	0	0	0	0.649537	FALSE	0	GOX3		0	0.857143		down
154	AT4G26010	1	0.5	1	0	2	1	2	1	FALSE	1	2	0	1	0	1	FALSE	0	AT4G26010		1	0		down
155	AT3G49960	1.5	0	0.666667	0	1	2	1	0	FALSE	2	1	0	1	0	0.75	FALSE	0	AT3G49960		0	0		down
156	BCB	0	0	0	0	1	0	1	1	FALSE	8	1	0	0	0	0.725926	FALSE	0	BCB		0	0		down
157	AT4G21580	0	0	0	0.5	2	0	2	2	FALSE	2.5	2	0	0	0	0.5375	FALSE	0	AT4G21580		0	0.833333
158	AT4G20760	1	0	1	0.5	2	1	2	0	FALSE	2.5	2	0	2	0	0.5375	FALSE	0	AT4G20760		0	0.833333		down
159	LAC11	1	0	1	0.5	3	1	3	2	FALSE	3	3	0	1	0	1	FALSE	0	LAC11		0	1		down
160	AT5G39890	0	0	0	0	1	0	1	1	FALSE	1	1	0	0	0	1	FALSE	0	AT5G39890		0	0		down
161	AT5G15120	1	0	1	0	1	1	1	0	FALSE	1	1	0	1	0	1	FALSE	0	AT5G15120		0	0		down
162	AT5G52810	0	0	0	0.5	2	0	2	2	FALSE	7.5	2	0	0	0	0.721759	FALSE	0	AT5G52810	Yes	0	0.9375		down
163	NDA2	3.61765	0	0.276423	0	2	7	2	0	FALSE	18.5	2	0	2	0	0.73125	FALSE	0	NDA2		0	0.546875		down
164	AAE17	1	0.00013602	1	0.214286	7	1	7	6	FALSE	17.8571	7	0	1	0	0.787037	FALSE	0	AAE17		33	0.313283
165	AAE1	3.67593	2.708e-05	0.27204	0.196429	8	6	8	1	FALSE	16.75	8	0	7	0	0.761111	FALSE	0	AAE1		7	0.3		down
166	PSBP-2	3.65625	0	0.273504	0.166667	3	6	3	0	FALSE	9	3	0	3	0	0.75162	FALSE	0	PSBP-2		0	0.577778
167	AT1G79870	3.23529	0	0.309091	0.333333	3	5	3	1	FALSE	11	3	0	2	0	0.770139	FALSE	0	AT1G79870		0	0.44		down
168	PXG1	0	0	0	0	1	0	1	1	FALSE	5	1	0	0	0	0.618287	FALSE	0	PXG1		0	0		down
169	ChlAKR	2.61538	0	0.382353	0.5	2	4	2	1	FALSE	13.5	2	0	1	0	0.775926	FALSE	0	ChlAKR	Yes	0	0.586957		down
170	TDX	3.27273	0.00081303	0.305556	0.162055	23	6	23	10	FALSE	28.9565	23	0	13	0	0.806481	FALSE	0	TDX		2596	0.286268		down
171	IRX12	1	0	1	0.5	3	1	3	1	FALSE	3	3	0	2	0	1	FALSE	0	IRX12		0	1
172	CER4	0	0	0	0	1	0	1	1	FALSE	5	1	0	0	0	0.618287	FALSE	0	CER4		0	0		down
173	PGRL1B	0	0	0	0.5	2	0	2	2	FALSE	17	2	0	0	0	0.774306	FALSE	0	PGRL1B		0	0.708333	up
174	LAC17	0	0	0	0.5	3	0	3	3	FALSE	3	3	0	0	0	1	FALSE	0	LAC17		0	1
175	PRR1	1	0	1	0.5	3	1	3	0	FALSE	3	3	0	3	0	1	FALSE	0	PRR1		0	1		down
176	IBR1	1.92857	0.00217821	0.518519	0.172727	11	3	11	8	FALSE	24.9091	11	0	3	0	0.81088	FALSE	0	IBR1		2855	0.256629		down
177	TTL1	2.51825	0.00013615	0.397101	0.167984	23	5	23	2	FALSE	30	23	0	21	0	0.81713	FALSE	0	TTL1		301	0.277778	up	down
178	DHAR3	0	0	0	0.15	5	0	5	5	FALSE	20.8	5	0	0	0	0.80787	FALSE	0	DHAR3		0	0.260759
179	YLS8	0	0	0	0	1	0	1	1	FALSE	4	1	0	0	0	0.708333	FALSE	0	YLS8		0	0	up
180	AT2G16530	0	0	0	0	1	0	1	1	FALSE	3	1	0	0	0	0.536111	FALSE	0	AT2G16530		0	0	up
181	AT5G06060	0	0	0	0.266667	6	0	6	6	FALSE	38	6	0	0	0	0.806019	FALSE	0	AT5G06060	Yes	0	0.404255	up	down
182	SAG13	3.01802	0	0.331343	0.196429	8	6	8	0	FALSE	30.25	8	0	8	0	0.809028	FALSE	0	SAG13		0	0.313802	up	down
183	AT5G16010	0	0	0	0	1	0	1	1	FALSE	3	1	0	0	0	0.536111	FALSE	0	AT5G16010		0	0		down
184	AT2G04700	2.85833	0	0.349854	0.333333	3	6	3	0	FALSE	34.6667	3	0	3	0	0.78912	FALSE	0	AT2G04700		0	0.444444	up
185	AT4G12290	1	0	1	0.5	3	1	3	2	FALSE	3	3	0	1	0	1	FALSE	0	AT4G12290		0	1
186	PEX13	4.59574	0.00237312	0.217593	0.166667	6	6	6	3	FALSE	12.5	6	0	3	0	0.786343	FALSE	0	PEX13		951	0.300813	up
187	GLY3	3.66667	0	0.272727	0.5	3	6	3	0	FALSE	14	3	0	3	0	0.74213	FALSE	0	GLY3		0	0.466667	up
188	SDRB	3.28409	0.00288998	0.304498	0.208333	9	6	9	4	FALSE	29.4444	9	0	5	0	0.809259	FALSE	0	SDRB		2546	0.309693		down
189	TT12	1	0	1	0.5	2	1	2	1	FALSE	3	2	0	1	0	0.350926	FALSE	0	TT12		0	1
190	BAN	1	0	1	0.333333	3	1	3	0	FALSE	2.66667	3	0	3	0	0.433796	FALSE	0	BAN		0	0.666667		down
191	PEX22	1	0	1	0.5	4	1	4	2	FALSE	11.75	4	0	2	0	0.689815	FALSE	0	PEX22		0	0.534091	up
192	MSRA5	3.11024	3.869e-05	0.321519	0.166667	4	6	4	1	FALSE	22	4	0	3	0	0.777083	FALSE	0	MSRA5		6	0.297945		down
193	PCB2	1	0.00051842	1	0.111111	9	1	9	8	FALSE	14.3333	9	0	1	0	0.807176	FALSE	0	PCB2		140	0.187135
194	APX6	3.78571	0.00012309	0.264151	0.0714286	8	5	8	5	FALSE	22.25	8	0	3	0	0.796759	FALSE	0	APX6		104	0.275316	up	down
195	CYB-1	0	0	0	0	1	0	1	1	FALSE	1	1	0	0	0	1	FALSE	0	CYB-1		0	0		down
196	ACYB-2	1	0	1	0	1	1	1	0	FALSE	1	1	0	1	0	1	FALSE	0	ACYB-2		0	0		down
197	CRR1	2.875	6.964e-05	0.347826	0.0833333	4	4	4	3	FALSE	3.25	4	0	1	0	0.729398	FALSE	0	CRR1		13	0.305556	up
198	AT3G59890	3.55556	0	0.28125	0	1	5	1	0	FALSE	4	1	0	1	0	0.646296	FALSE	0	AT3G59890		0	0	up
199	NCED4	0	0	0	0	1	0	1	1	FALSE	10	1	0	0	0	0.727546	FALSE	0	NCED4		0	0
200	YUC10	1	0	1	0	1	1	1	0	FALSE	5	1	0	1	0	0.646065	FALSE	0	YUC10		0	0		down
201	RHM3	0	0	0	0	1	0	1	1	FALSE	2	1	0	0	0	0.75	FALSE	0	RHM3		0	0		down
202	LOX5	1.66667	1.032e-05	0.6	0	3	2	3	2	FALSE	5.66667	3	0	1	0	0.60162	FALSE	0	LOX5	Yes	2	0.777778	up
203	AT4G33040	3.45238	9.607e-05	0.289655	0.0789474	19	5	19	14	FALSE	29.4737	19	0	5	0	0.782176	FALSE	0	AT4G33040		279	0.382092
204	AT3G62950	3.16327	0.00090027	0.316129	0.0710526	20	5	20	12	FALSE	28.05	20	0	8	0	0.782639	FALSE	0	AT3G62950		926	0.362987
205	AT3G62930	3.20833	0.00014973	0.311688	0.0789474	19	5	19	12	FALSE	29.4737	19	0	7	0	0.782176	FALSE	0	AT3G62930		671	0.382092
206	AT1G03020	2.88591	0	0.346512	0.0789474	19	6	19	0	FALSE	29.4737	19	0	19	0	0.782176	FALSE	0	AT1G03020	Yes	0	0.382092
207	FTRA2	0	0	0	0.25	4	0	4	4	FALSE	33.75	4	0	0	0	0.810185	FALSE	0	FTRA2		0	0.321429	up
208	AT3G03980	3.11215	0.00032021	0.321321	0.1	6	6	6	1	FALSE	37.8333	6	0	5	0	0.809028	FALSE	0	AT3G03980		359	0.392982		down
209	NAR1	2.43333	0.00011639	0.410959	0	2	4	2	1	FALSE	17.5	2	0	1	0	0.736806	FALSE	0	NAR1		28	0.5
210	NADP-ME3	0	0	0	0.25	4	0	4	4	FALSE	25.5	4	0	0	0	0.765741	FALSE	0	NADP-ME3		0	0.537234	up
211	AT5G06580	1	0	1	0	1	1	1	0	FALSE	4	1	0	1	0	0.682639	FALSE	0	AT5G06580		0	0	up
212	YUC4	1	0	1	0	1	1	1	0	FALSE	5	1	0	1	0	0.646065	FALSE	0	YUC4		0	0
213	PMSR4	0	0	0	0.166667	4	0	4	4	FALSE	22	4	0	0	0	0.777083	FALSE	0	PMSR4		0	0.297945	up	down
214	MSRB2	1	2.58e-06	1	0.333333	3	1	3	2	FALSE	26	3	0	1	0	0.775926	FALSE	0	MSRB2		1	0.366197	up	down
215	ALDH2C4	1.88889	0.00021046	0.529412	0.119048	7	3	7	5	FALSE	15	7	0	2	0	0.759491	FALSE	0	ALDH2C4		31	0.297376
216	NCED5	3.96491	0	0.252212	0	1	7	1	0	FALSE	10	1	0	1	0	0.727546	FALSE	0	NCED5		0	0	up
217	GRXC2	1.5	3.002e-05	0.666667	0.189723	23	2	23	22	FALSE	29.7391	23	0	1	0	0.789815	FALSE	0	GRXC2		24	0.362142
218	AT1G02410	1.6	0	0.625	0.333333	4	2	4	0	FALSE	23.25	4	0	4	0	0.722222	FALSE	0	AT1G02410		0	0.58125		down
219	MSRB1	3.04286	0	0.328639	0.214286	7	6	7	0	FALSE	27	7	0	7	0	0.778009	FALSE	0	MSRB1	Yes	0	0.36	up
220	ARD4	0	0	0	0	1	0	1	1	FALSE	1	1	0	0	0	1	FALSE	0	ARD4		0	0
221	ATARD2	1	0	1	0	1	1	1	0	FALSE	1	1	0	1	0	1	FALSE	0	ATARD2		0	0
222	AT3G62790	2.29032	0	0.43662	0.5	5	4	5	1	FALSE	22.6	5	0	4	0	0.738426	FALSE	0	AT3G62790		0	0.664706	up
223	LTO1	0	0	0	0	1	0	1	1	FALSE	15	1	0	0	0	0.750926	FALSE	0	LTO1		0	0	up
224	GPX8	2.51471	4.145e-05	0.397661	0.293846	26	5	26	4	FALSE	33.4231	26	0	22	0	0.816435	FALSE	0	GPX8		52	0.303846	up
225	FLDH	1	0	1	0.333333	3	1	3	2	FALSE	9.33333	3	0	1	0	0.745139	FALSE	0	FLDH		0	0.518519	up
226	AAE7	2.375	0.00059889	0.421053	0.15	5	5	5	3	FALSE	22.4	5	0	2	0	0.769676	FALSE	0	AAE7		129	0.407407	up
227	GRX480	2.75352	0.00012651	0.363171	0.102381	21	5	21	2	FALSE	29.3333	21	0	19	0	0.802778	FALSE	0	GRX480	Yes	44	0.295334	up
228	AT1G24360	3.66667	0	0.272727	0.5	3	6	3	0	FALSE	33.6667	3	0	3	0	0.765278	FALSE	0	AT1G24360	Yes	0	0.716312
229	NdhS	0	0	0	0	3	0	3	3	FALSE	9	3	0	0	0	0.766667	FALSE	0	NdhS		0	0.347826
230	NdhT	2.5	0	0.4	0.166667	3	4	3	0	FALSE	4.33333	3	0	3	0	0.733796	FALSE	0	NdhT		0	0.4
231	APX2	3.14894	0.00043915	0.317568	0.0888889	10	6	10	3	FALSE	18	10	0	7	0	0.810648	FALSE	0	APX2		148	0.253623	up
232	PORB	2	0.00067053	0.5	0.266667	6	3	6	5	FALSE	22.6667	6	0	1	0	0.802315	FALSE	0	PORB		136	0.343434
233	NOA1	0	0	0	0	3	0	3	3	FALSE	13	3	0	0	0	0.784954	FALSE	0	NOA1		0	0.48		down
234	SBH1	4.53191	6.577e-05	0.220657	0	4	9	4	1	FALSE	8.5	4	0	3	0	0.728472	FALSE	0	SBH1		13	0.441176
235	FD2	2.33582	0.00024276	0.428115	0.252747	14	5	14	2	FALSE	22.4286	14	0	12	0	0.8375	FALSE	0	FD2		79	0.146125
236	GPX3	2.51786	0.00025874	0.397163	0.24086	31	5	31	11	FALSE	31.3226	31	0	20	0	0.827778	FALSE	0	GPX3		416	0.256742		down
237	GPX6	3.15217	0.00071091	0.317241	0.228836	28	5	28	18	FALSE	30.8929	28	0	10	0	0.807176	FALSE	0	GPX6		1070	0.286045	up
238	MDAR4	2.72917	0.00221651	0.366412	0.0416667	9	4	9	5	FALSE	23	9	0	4	0	0.835648	FALSE	0	MDAR4		2629	0.21174	up	down
239	PAO4	1	0	1	0.5	3	1	3	0	FALSE	3	3	0	3	0	1	FALSE	0	PAO4	Yes	0	1	up
240	PAO5	0	0	0	0.5	3	0	3	3	FALSE	3	3	0	0	0	1	FALSE	0	PAO5		0	1	up
241	PAO2	1	0	1	0.5	3	1	3	1	FALSE	3	3	0	2	0	1	FALSE	0	PAO2		0	1	up
242	TSC10A	0	0	0	0	2	0	2	2	FALSE	3.5	2	0	0	0	0.645833	FALSE	0	TSC10A	Yes	0	0.833333		down
243	SBH2	4.44667	0	0.224888	0	3	9	3	0	FALSE	8.33333	3	0	3	0	0.726389	FALSE	0	SBH2		0	0.666667		down
244	HUB1	0	0	0	0	1	0	1	1	FALSE	1	1	0	0	0	1	FALSE	0	HUB1		0	0
245	TFIIS	1	0	1	0	1	1	1	0	FALSE	1	1	0	1	0	1	FALSE	0	TFIIS		0	0
246	SDR1	1.75	0.00074487	0.571429	0.0972222	9	3	9	5	FALSE	14.5556	9	0	4	0	0.806944	FALSE	0	SDR1		129	0.199391	up	down
247	AOR	2.45775	0.00148859	0.406877	0.0980392	18	5	18	3	FALSE	16.5	18	0	15	0	0.839583	FALSE	0	AOR	Yes	768	0.126496	up	down
248	MRL7	1.5	0	0.666667	0.5	2	2	2	1	FALSE	31.5	2	0	1	0	0.767361	FALSE	0	MRL7		0	0.642857	up
249	AT5G63290	0	0	0	0.333333	3	0	3	3	FALSE	4.33333	3	0	0	0	0.716898	FALSE	0	AT5G63290		0	0.541667	up
250	NdhN	2.14286	0.00023082	0.466667	0.1	6	3	6	5	FALSE	12.8333	6	0	1	0	0.805324	FALSE	0	NdhN		152	0.197436
251	NdhM	2.36667	0	0.422535	0.333333	3	4	3	0	FALSE	18.6667	3	0	3	0	0.749074	FALSE	0	NdhM		0	0.602151
252	APX3	3.19048	0.00114428	0.313433	0.0555556	9	5	9	5	FALSE	23.4444	9	0	4	0	0.824074	FALSE	0	APX3		1122	0.20999		down
253	GrxC5	3.45238	0.00010897	0.289655	0.111905	21	5	21	16	FALSE	28.7143	21	0	5	0	0.782639	FALSE	0	GrxC5		284	0.372294	up
254	CXIP2	3.00833	3.233e-05	0.33241	0.2	16	6	16	2	FALSE	26.0625	16	0	14	0	0.783102	FALSE	0	CXIP2		25	0.334135		down
255	LOX6	1.25	1.161e-05	0.8	0.166667	4	2	4	1	FALSE	5.25	4	0	3	0	0.641898	FALSE	0	LOX6		2	0.555556		down
256	ATMDAR2	3.04878	0.00112063	0.328	0.0444444	10	4	10	9	FALSE	19.2	10	0	1	0	0.801157	FALSE	0	ATMDAR2		689	0.257534	up	down
257	MOD1	3.15126	0.00163173	0.317333	0	5	6	5	1	FALSE	17	5	0	4	0	0.781713	FALSE	0	MOD1		393	0.271186		down
258	AT5G20500	1.5	5.211e-05	0.666667	0.189723	23	2	23	21	FALSE	29.6522	23	0	2	0	0.78912	FALSE	0	AT5G20500		45	0.374794	up
259	HPR	2.51754	0.00103456	0.397213	0.157895	19	5	19	5	FALSE	16.5789	19	0	14	0	0.840278	FALSE	0	HPR		341	0.109446	up
260	HAOX1	2.64286	0.00023334	0.378378	0.0476191	7	4	7	6	FALSE	12.4286	7	0	1	0	0.805093	FALSE	0	HAOX1		79	0.226415		down
261	SMO1-1	1	7.041e-05	1	0.2	11	1	11	8	FALSE	8.09091	11	0	3	0	0.660417	FALSE	0	SMO1-1		19	0.404545	up	down
262	SMO2-1	5.18367	3.549e-05	0.192913	0.2	11	10	11	1	FALSE	8.09091	11	0	10	0	0.660417	FALSE	0	SMO2-1		21	0.404545		down
263	AT2G33630	5.04082	4.173e-05	0.198381	0.305556	9	7	9	6	FALSE	9.77778	9	0	3	0	0.653241	FALSE	0	AT2G33630		12	0.537037	up
264	SMO2-2	4	0.00056809	0.25	0.2	11	6	11	4	FALSE	8.09091	11	0	7	0	0.660417	FALSE	0	SMO2-2		299	0.404545	up
265	OPR2	1.5	2.58e-06	0.666667	0	2	2	2	1	FALSE	5	2	0	1	0	0.658796	FALSE	0	OPR2	Yes	1	0.8
266	HPL1	1	0	1	0.25	4	1	4	3	FALSE	6.5	4	0	1	0	0.641898	FALSE	0	HPL1		0	0.65	up
267	HMG1	2.85714	0	0.35	0.2	5	5	5	0	FALSE	5.6	5	0	5	0	0.731944	FALSE	0	HMG1	Yes	0	0.373333		down
268	GPX1	2.44167	0.00051238	0.409556	0.219251	34	5	34	11	FALSE	30.0294	34	0	23	0	0.828472	FALSE	0	GPX1		646	0.246143		down
269	TAPX	2.504	0.00010464	0.399361	0.152381	15	5	15	1	FALSE	27.0667	15	0	14	0	0.834722	FALSE	0	TAPX		57	0.205051	up
270	MDAR1	2.66	0.00284906	0.37594	0.0363636	11	4	11	5	FALSE	19.6364	11	0	6	0	0.836574	FALSE	0	MDAR1		2727	0.17842	up
271	APX1	2.65497	0	0.376652	0.12619	21	6	21	0	FALSE	24.7619	21	0	21	0	0.846528	FALSE	0	APX1		0	0.164762		down
272	MTHFR2	3.54545	0	0.282051	0.416667	4	6	4	1	FALSE	29.75	4	0	3	0	0.770833	FALSE	0	MTHFR2		0	0.487705		down
273	CER10	1	0.00011606	1	0	5	1	5	2	FALSE	2.2	5	0	3	0	0.701389	FALSE	0	CER10		15	0.2		down
274	KCR1	1.5	0	0.666667	0	3	2	3	0	FALSE	2.33333	3	0	3	0	0.619213	FALSE	0	KCR1		0	0.333333	up	down
275	FK	4.16667	0.00177948	0.24	0.148352	14	6	14	9	FALSE	8.07143	14	0	5	0	0.733102	FALSE	0	FK		891	0.302198		down
276	AT4G35090	1.76923	0.00291273	0.565217	0.153846	26	3	26	20	FALSE	25.1923	26	0	6	0	0.844907	FALSE	0	AT4G35090		943	0.169699	up
277	GOX1	2.53333	0.00034347	0.394737	0.0476191	7	4	7	5	FALSE	11.7143	7	0	2	0	0.797454	FALSE	0	GOX1		92	0.221289		down
278	PPOX1	0	0	0	0	1	0	1	1	FALSE	1	1	0	0	0	1	FALSE	0	PPOX1		0	0		down
279	AT2G46580	1	0	1	0	1	1	1	0	FALSE	1	1	0	1	0	1	FALSE	0	AT2G46580		0	0		down
280	AOC4	2.68182	0	0.372881	0.25	5	4	5	0	FALSE	6.2	5	0	5	0	0.642361	FALSE	0	AOC4		0	0.6
281	LOX1	2.78947	1.805e-05	0.358491	0.3	5	4	5	1	FALSE	6.6	5	0	4	0	0.64213	FALSE	0	LOX1	Yes	3	0.66	up
282	CAT1	2.63975	0.0003814	0.378824	0.185714	21	5	21	1	FALSE	27.9048	21	0	20	0	0.83287	FALSE	0	CAT1		139	0.205996
283	COX15	1	2.19e-06	1	0.2	5	1	5	4	FALSE	21.2	5	0	1	0	0.739583	FALSE	0	COX15		2	0.392593		down
284	AT1G07700	3.37063	0	0.296681	0.166667	4	6	4	0	FALSE	27	4	0	4	0	0.776389	FALSE	0	AT1G07700		0	0.557292	up
285	SSE1	6.12	0	0.163399	0.472222	9	8	9	5	FALSE	14.5556	9	0	4	0	0.756481	FALSE	0	SSE1		0	0.519841	up
286	ATCCR2	2.53846	0	0.393939	0	2	4	2	0	FALSE	5	2	0	2	0	0.678704	FALSE	0	ATCCR2		0	0.571429		down
287	NCED3	1	0	1	0.5	2	1	2	1	FALSE	7.5	2	0	1	0	0.728472	FALSE	0	NCED3	Yes	0	0.576923	up
288	ABA2	2.99115	0.00087434	0.33432	0.0666667	10	6	10	1	FALSE	23.8	10	0	9	0	0.810648	FALSE	0	ABA2		1079	0.229412	up
289	PEX11D	4.67188	0.00097751	0.214047	0.322222	10	8	10	4	FALSE	15	10	0	6	0	0.786806	FALSE	0	PEX11D		236	0.286538	up
290	ACHT5	1	0.00024004	1	0.146825	28	1	28	27	FALSE	30.9286	28	0	1	0	0.830556	FALSE	0	ACHT5	Yes	299	0.237912	up
291	WCRKC1	1.4	0.00095169	0.714286	0.1367	29	2	29	26	FALSE	30	29	0	3	0	0.831019	FALSE	0	WCRKC1		860	0.230504		down
292	PRXIIF	2.41818	0.00121387	0.413534	0.252874	30	5	30	9	FALSE	31.5667	30	0	21	0	0.826852	FALSE	0	PRXIIF		908	0.254301	up
293	WCRKC2	1.6	0.00224017	0.625	0.153941	29	2	29	25	FALSE	30.069	29	0	4	0	0.82963	FALSE	0	WCRKC2		1093	0.234914	up
294	ACHT1	2.61364	0.00242516	0.382609	0.134483	30	4	30	23	FALSE	29.8	30	0	7	0	0.83125	FALSE	0	ACHT1		5632	0.227481	up
295	TRX1	2.54762	0.00394462	0.392523	0.119048	28	5	28	14	FALSE	30.2143	28	0	14	0	0.83125	FALSE	0	TRX1		3918	0.230643	up	down
296	PLP3a	2.85366	8.09e-06	0.350427	0.3	5	4	5	3	FALSE	48.4	5	0	2	0	0.808796	FALSE	0	PLP3a		19	0.484		down
297	TH9	2.51136	0.00107476	0.39819	0.152709	29	5	29	14	FALSE	30.4828	29	0	15	0	0.829861	FALSE	0	TH9		2192	0.2363	up
298	CXXS1	2.35374	0.00013344	0.424855	0.126984	28	5	28	1	FALSE	30.25	28	0	27	0	0.829398	FALSE	0	CXXS1	Yes	431	0.236328	up
299	ACHT4	2.30612	0.00015216	0.433628	0.134483	30	5	30	1	FALSE	29.8	30	0	29	0	0.83125	FALSE	0	ACHT4		497	0.227481	up
300	RCA	2.75728	0.00091926	0.362676	0.324176	14	6	14	7	FALSE	22.0714	14	0	7	0	0.830787	FALSE	0	RCA	Yes	462	0.161105	up
301	PEX11C	5.08571	0	0.196629	0.486111	9	8	9	0	FALSE	14.2222	9	0	9	0	0.756481	FALSE	0	PEX11C	Yes	0	0.507937	up
302	HEMG2	1	5.416e-05	1	0.333333	3	1	3	2	FALSE	4.66667	3	0	1	0	0.705093	FALSE	0	HEMG2		7	0.583333	up
303	ERO2	3.00833	0.00034102	0.33241	0.17033	14	6	14	5	FALSE	29.1429	14	0	9	0	0.79375	FALSE	0	ERO2		519	0.342017
304	TRX2	1.33333	0.00050619	0.75	0.160969	27	2	27	25	FALSE	31.6667	27	0	2	0	0.8375	FALSE	0	TRX2		561	0.236318	up	down
305	ECHIA	1.92308	0.00025696	0.52	0.336364	11	3	11	8	FALSE	18	11	0	3	0	0.781713	FALSE	0	ECHIA		182	0.305085	up
306	RHM1	0	0	0	0	1	0	1	1	FALSE	2	1	0	0	0	0.75	FALSE	0	RHM1		0	0		down
307	NRS/ER	1	0	1	0	2	1	2	0	FALSE	1	2	0	2	0	1	FALSE	0	NRS/ER		0	0		down
308	GRXC1	0	0	0	0.140476	21	0	21	21	FALSE	28.7143	21	0	0	0	0.783102	FALSE	0	GRXC1		0	0.367521	up
309	CXIP1	3.11765	0.00044855	0.320755	0.218615	22	5	22	12	FALSE	27.5	22	0	10	0	0.799769	FALSE	0	CXIP1		377	0.302198	up
310	PEX11A	4.76812	5.184e-05	0.209726	0.466667	10	8	10	1	FALSE	13.7	10	0	9	0	0.757407	FALSE	0	PEX11A		31	0.456667	up
311	At3g06730	2.45192	0.00212747	0.407843	0.168168	37	5	37	14	FALSE	28.2162	37	0	23	0	0.836111	FALSE	0	At3g06730		2979	0.207472		down
312	CYP90D1	5.06122	0.00019648	0.197581	0.233333	6	7	6	4	FALSE	11	6	0	2	0	0.651852	FALSE	0	CYP90D1		145	0.647059
313	PXN	1.5	0	0.666667	0.5	2	2	2	0	FALSE	12.5	2	0	2	0	0.682639	FALSE	0	PXN		0	0.735294	up
314	PEX3	4.80882	5.442e-05	0.207951	0.445455	11	8	11	2	FALSE	13.1818	11	0	9	0	0.757639	FALSE	0	PEX3		32	0.439394	up
315	PNC1	1.66667	0	0.6	0	1	2	1	0	FALSE	15	1	0	1	0	0.675463	FALSE	0	PNC1		0	0
316	SRX	3.32143	0	0.301075	0.5	2	6	2	0	FALSE	42.5	2	0	2	0	0.756481	FALSE	0	SRX		0	0.885417		down
317	PEX11E	1	2.192e-05	1	0.388889	9	1	9	6	FALSE	14.1111	9	0	3	0	0.758796	FALSE	0	PEX11E		4	0.451613	up
318	TPX1	2.65185	0.0002834	0.377095	0.241379	30	6	30	7	FALSE	30.0667	30	0	23	0	0.819907	FALSE	0	TPX1		382	0.286349
319	MVD1	2.9	0.00016249	0.344828	0.119048	7	5	7	2	FALSE	4.14286	7	0	5	0	0.732407	FALSE	0	MVD1		41	0.285714		down
320	AT1G31910	3.7619	0	0.265823	0	1	6	1	0	FALSE	7	1	0	1	0	0.649306	FALSE	0	AT1G31910		0	0		down
321	ROT3	0	0	0	0.233333	6	0	6	6	FALSE	11	6	0	0	0	0.651852	FALSE	0	ROT3	Yes	0	0.647059
322	DET2	5.82353	0	0.171717	0.25	4	8	4	1	FALSE	7.5	4	0	3	0	0.651157	FALSE	0	DET2		0	0.46875		down
323	HCF164	2.68293	0.0028568	0.372727	0.136089	32	4	32	26	FALSE	28.875	32	0	6	0	0.836574	FALSE	0	HCF164	Yes	6261	0.203345	up
324	At3g24170	2.67816	0.011507	0.373391	0.0988235	51	5	51	31	FALSE	21.1569	51	0	20	0	0.849537	FALSE	0	At3g24170		13960	0.158348		down
325	AT1G15120	3.78689	0	0.264069	0.258242	14	8	14	0	FALSE	23.9286	14	0	14	0	0.791667	FALSE	0	AT1G15120		0	0.294533	up
326	P5CS2	2.88889	0.00093485	0.346154	0.166667	7	4	7	3	FALSE	16	7	0	4	0	0.804398	FALSE	0	P5CS2		292	0.266667	up
327	TRX-M4	2.31373	0.00578962	0.432203	0.186207	30	5	30	16	FALSE	29.6	30	0	14	0	0.849769	FALSE	0	TRX-M4		4153	0.172093	up
328	SAPX	3.35556	0.00037334	0.298013	0.181818	12	5	12	7	FALSE	26.8333	12	0	5	0	0.816435	FALSE	0	SAPX		241	0.239489		down
329	MDAR6	2.67164	9.917e-05	0.374302	0.0984848	12	6	12	1	FALSE	21.0833	12	0	11	0	0.810648	FALSE	0	MDAR6		24	0.209167	up
330	NDB2	2.45161	0.00038172	0.407895	0.166667	4	5	4	1	FALSE	18.5	4	0	3	0	0.75162	FALSE	0	NDB2		119	0.365
331	AOX1A	3.30303	0.00020118	0.302752	0	4	6	4	2	FALSE	3.25	4	0	2	0	0.718519	FALSE	0	AOX1A		58	0.45		down
332	TY1	2.48092	0.00017518	0.403077	0.316176	17	5	17	4	FALSE	37.7647	17	0	13	0	0.825463	FALSE	0	TY1		111	0.29972	up
333	CH1	3.23288	0.0001986	0.309322	0.166667	7	6	7	2	FALSE	10.8571	7	0	5	0	0.803935	FALSE	0	CH1	Yes	34	0.246753	up
334	PORC	2.71728	0	0.368015	0.108333	16	5	16	0	FALSE	14.9375	16	0	16	0	0.83912	FALSE	0	PORC		0	0.135227	up
335	CDSP32	2.30597	0.00175908	0.433657	0.136134	35	5	35	7	FALSE	28.6	35	0	28	0	0.845139	FALSE	0	CDSP32	Yes	2460	0.197241	up
336	GRXS17	2.55319	0.00245879	0.391667	0.147126	30	4	30	21	FALSE	29.4333	30	0	9	0	0.831481	FALSE	0	GRXS17		5141	0.226154	up
337	SQE3	0	0	0	0.392857	8	0	8	8	FALSE	10.625	8	0	0	0	0.652778	FALSE	0	SQE3		0	0.590278		down
338	ATHM3	2.45038	0.00025583	0.4081	0.296537	22	5	22	6	FALSE	35.6818	22	0	16	0	0.827083	FALSE	0	ATHM3		168	0.278764	up
339	BAS	4.84615	3.68e-06	0.206349	0.4	6	7	6	2	FALSE	9.66667	6	0	4	0	0.579398	FALSE	0	BAS		2	0.690476	up
340	XF1	4.75472	5.14e-05	0.210317	0.392857	8	7	8	2	FALSE	10.625	8	0	6	0	0.652778	FALSE	0	XF1		9	0.590278		down
341	ERO1	2.97778	0.00054706	0.335821	0.17033	14	6	14	4	FALSE	29.1429	14	0	10	0	0.79375	FALSE	0	ERO1		681	0.342017		down
342	PDIL2-2	2.68794	0	0.372032	0.190476	7	6	7	0	FALSE	38.5714	7	0	7	0	0.809491	FALSE	0	PDIL2-2		0	0.381895
343	SOX	3.72	0	0.268817	0.5	3	6	3	1	FALSE	14	3	0	2	0	0.74213	FALSE	0	SOX		0	0.466667	up	down
344	AT5G01780	0	0	0	0.5	3	0	3	3	FALSE	3.66667	3	0	0	0	0.8	FALSE	0	AT5G01780		0	0.733333	up
345	AT3G14160	0	0	0	0	1	0	1	1	FALSE	5	1	0	0	0	0.6	FALSE	0	AT3G14160		0	0		down
346	ALKBH2	1	0.2	1	0.15	5	1	5	3	FALSE	2.2	5	0	2	0	1	FALSE	0	ALKBH2		4	0.6		down
347	AT1G11780	1.66667	0	0.6	0	1	2	1	0	FALSE	5	1	0	1	0	0.6	FALSE	0	AT1G11780		0	0		down
348	NDHF	1.07692	3.061e-05	0.928571	0.389706	17	2	17	5	FALSE	22.8235	17	0	12	0	0.733796	FALSE	0	NDHF		43	0.422658
349	AOC3	1	3.869e-05	1	0.15	5	1	5	4	FALSE	9.2	5	0	1	0	0.741204	FALSE	0	AOC3		6	0.293333	up
350	PGR7	1.5	0.00010833	0.666667	0.166667	4	2	4	2	FALSE	5.5	4	0	2	0	0.72963	FALSE	0	PGR7		14	0.375
351	HEMA1	2.2	0.00011606	0.454545	0.166667	3	3	3	2	FALSE	9	3	0	1	0	0.761343	FALSE	0	HEMA1		15	0.433333	up
352	mtACP3	1.69231	8.563e-05	0.590909	0.327273	11	2	11	7	FALSE	19.9091	11	0	4	0	0.783565	FALSE	0	mtACP3		125	0.460888		down
353	OPR3	2.25	0.00029145	0.444444	0.261905	7	3	7	3	FALSE	7.42857	7	0	4	0	0.723611	FALSE	0	OPR3		42	0.297143	up	down
354	AAO1	0	0	0	0.05	5	0	5	5	FALSE	3	5	0	0	0	0.729167	FALSE	0	AAO1		0	0.24		down
355	XDH1	1	0	1	0	1	1	1	0	FALSE	5	1	0	1	0	0.646065	FALSE	0	XDH1		0	0
356	2019-04-03	2.87234	0.0010934	0.348148	0.128459	23	5	23	14	FALSE	24.5652	23	0	9	0	0.813889	FALSE	0	2019-04-03		1021	0.250665
357	AT4G28060	1.86207	3.029e-05	0.537037	0.463636	11	3	11	3	FALSE	27.9091	11	0	8	0	0.778704	FALSE	0	AT4G28060		22	0.362456
358	PPO1	1.92857	6.113e-05	0.518519	0.166667	3	3	3	1	FALSE	10.3333	3	0	2	0	0.738657	FALSE	0	PPO1		18	0.37037	up
359	LIN2	2.89231	0	0.345745	0.119048	7	5	7	0	FALSE	11.5714	7	0	7	0	0.7875	FALSE	0	LIN2		0	0.17316		down
360	GR	2.72603	0.0101814	0.366834	0.0908456	54	5	54	36	FALSE	20.5185	54	0	18	0	0.85	FALSE	0	GR		12400	0.151327	up
361	AT5G57815	1.66667	0	0.6	0.463636	11	2	11	8	FALSE	27.9091	11	0	3	0	0.778704	FALSE	0	AT5G57815		0	0.362456		down
362	FSD3	1	2.651e-05	1	0.193846	26	1	26	25	FALSE	25.5385	26	0	1	0	0.821528	FALSE	0	FSD3		20	0.222074	up
363	AT3G02280	2.67925	0.00033246	0.373239	0.238095	7	4	7	2	FALSE	23.2857	7	0	5	0	0.78588	FALSE	0	AT3G02280		82	0.406015		down
364	MPPalpha	2.35417	3.18e-06	0.424779	0.44697	12	5	12	3	FALSE	26.25	12	0	9	0	0.778935	FALSE	0	MPPalpha		3	0.340909		down
365	AT1G51980	2.19608	0	0.455357	0.410256	13	5	13	0	FALSE	26.3077	13	0	13	0	0.782407	FALSE	0	AT1G51980		0	0.31696	up
366	AT3G03070	2.26531	0.00050291	0.441441	0.241758	14	5	14	4	FALSE	21.8571	14	0	10	0	0.785417	FALSE	0	AT3G03070		182	0.307847
367	AT1G36310	1.33333	0	0.75	0.5	3	2	3	1	FALSE	3.66667	3	0	2	0	0.8	FALSE	0	AT1G36310		0	0.733333	up
368	AT1G31600	1.25	0	0.8	0.5	3	2	3	0	FALSE	3.66667	3	0	3	0	0.8	FALSE	0	AT1G31600		0	0.733333	up
369	NYC1	1.8125	0.00383603	0.551724	0.106061	12	3	12	7	FALSE	22.0833	12	0	5	0	0.8125	FALSE	0	NYC1		3459	0.210737	up
370	CRD1	2.61667	0.00159236	0.382166	0.230769	14	5	14	10	FALSE	14.8571	14	0	4	0	0.822222	FALSE	0	CRD1		543	0.161491	up
371	AT1G74470	3.16346	0.00099726	0.316109	0.234848	12	7	12	5	FALSE	14.8333	12	0	7	0	0.814352	FALSE	0	AT1G74470		444	0.186709	up
372	PRXQ	2.63043	0.00406543	0.380165	0.14	26	6	26	19	FALSE	25.1154	26	0	7	0	0.851852	FALSE	0	PRXQ		2822	0.154796	up
373	DWF1	5.08163	0.00018054	0.196787	0.166667	3	7	3	2	FALSE	11	3	0	1	0	0.650926	FALSE	0	DWF1		140	0.711111		down
374	DWF5	4.34247	0.00220738	0.230284	0.142857	15	9	15	3	FALSE	7.8	15	0	12	0	0.733333	FALSE	0	DWF5		1148	0.283951		down
375	C4H	1.5	3.095e-05	0.666667	0	3	2	3	2	FALSE	2.33333	3	0	1	0	0.597917	FALSE	0	C4H		4	0.444444		down
376	AT1G15950	2.53846	0	0.393939	0	2	4	2	0	FALSE	5	2	0	2	0	0.678704	FALSE	0	AT1G15950		0	0.571429		down
377	DXR	0	0	0	0.15	5	0	5	5	FALSE	7.8	5	0	0	0	0.770833	FALSE	0	DXR		0	0.288889		down
378	HDR	1	0	1	0.5	2	1	2	1	FALSE	6	2	0	1	0	0.693056	FALSE	0	HDR		0	0.666667
379	FSD2	0	0	0	0.207602	19	0	19	19	FALSE	24.1053	19	0	0	0	0.809722	FALSE	0	FSD2		0	0.251096	up
380	LOX3	2.65	2.966e-05	0.377358	0.190476	7	4	7	1	FALSE	5.42857	7	0	6	0	0.683796	FALSE	0	LOX3		5	0.480519		down
381	PEX1	1	0.0008492	1	0.288889	10	1	10	7	FALSE	13.4	10	0	3	0	0.763426	FALSE	0	PEX1		747	0.352632		down
382	AT3G52960	2.87179	0.00148279	0.348214	0.229365	36	5	36	18	FALSE	29.4167	36	0	18	0	0.830787	FALSE	0	AT3G52960		1172	0.233466		down
383	NOL	0	0	0	0.214286	7	0	7	7	FALSE	6.28571	7	0	0	0	0.762963	FALSE	0	NOL		0	0.273292	up
384	HCAR	2.4	0	0.416667	0.3	5	4	5	0	FALSE	7.2	5	0	5	0	0.761343	FALSE	0	HCAR		0	0.333333		down
385	PSBQ-2	0	0	0	0.363636	11	0	11	11	FALSE	18.2727	11	0	0	0	0.815046	FALSE	0	PSBQ-2		0	0.194391	up
386	PER1	2.35971	0.0025202	0.42378	0.194231	40	5	40	8	FALSE	27.3	40	0	32	0	0.836343	FALSE	0	PER1		1480	0.205075		down
387	AOS	0	0	0	0.208333	9	0	9	9	FALSE	6.44444	9	0	0	0	0.724074	FALSE	0	AOS		0	0.257778		down
388	LOX2	1	3.095e-05	1	0.2	6	1	6	4	FALSE	5.5	6	0	2	0	0.642593	FALSE	0	LOX2		5	0.533333	up
389	ATR1	2.70732	0.00196222	0.369369	0.178571	8	4	8	5	FALSE	25	8	0	3	0	0.800231	FALSE	0	ATR1		1547	0.287791		down
390	ATR2	2.65854	0.0021542	0.376147	0.138889	9	4	9	5	FALSE	23	9	0	4	0	0.802778	FALSE	0	ATR2		1604	0.257576		down
391	FNR2	2.47879	0.00080717	0.403423	0.155263	20	5	20	2	FALSE	20.8	20	0	18	0	0.847454	FALSE	0	FNR2		236	0.143448	up
392	RFNR1	2.625	0.00056299	0.380952	0.188889	10	4	10	6	FALSE	21.8	10	0	4	0	0.800463	FALSE	0	RFNR1		605	0.252326	up	down
393	GLU1	2.1	0.0249107	0.47619	0.0582483	49	3	49	42	FALSE	20.2449	49	0	7	0	0.862269	FALSE	0	GLU1		30492	0.113621	up	down
394	mtACP2	3.45	0.00110028	0.289855	0.280303	12	7	12	2	FALSE	19.4167	12	0	10	0	0.784259	FALSE	0	mtACP2		265	0.42963		down
395	MTACP-1	2.76	0.00025115	0.362319	0.280303	12	6	12	3	FALSE	19.4167	12	0	9	0	0.784259	FALSE	0	MTACP-1		139	0.42963
396	AT4G32360	3.04878	0	0.328	0.25	4	4	4	3	FALSE	27.5	4	0	1	0	0.785648	FALSE	0	AT4G32360		0	0.5		down
397	GLU2	2.27132	0.0110222	0.440273	0.0675676	38	6	38	11	FALSE	22.8421	38	0	27	0	0.846528	FALSE	0	GLU2		9077	0.145491		down
398	NAD6	1.14286	0.00033462	0.875	0.389706	17	2	17	11	FALSE	25.6471	17	0	6	0	0.775	FALSE	0	NAD6		2082	0.346582	up
399	NAD5B	1	5.478e-05	1	0.389706	17	1	17	13	FALSE	22.8235	17	0	4	0	0.733796	FALSE	0	NAD5B		43	0.422658	up
400	MSD1	2.76667	0.00080131	0.361446	0.169048	21	5	21	9	FALSE	24.8571	21	0	12	0	0.815741	FALSE	0	MSD1		476	0.240407		down
401	PSBO2	2.75806	0.00180727	0.362573	0.271429	15	5	15	11	FALSE	17.2	15	0	4	0	0.834028	FALSE	0	PSBO2	Yes	659	0.152976	up
402	PSBP-1	2.74699	0	0.364035	0.348485	12	5	12	0	FALSE	19	12	0	12	0	0.81875	FALSE	0	PSBP-1	Yes	0	0.187294	up
403	COX6B	2.21569	0	0.451327	0.424242	12	5	12	0	FALSE	27.9167	12	0	12	0	0.782176	FALSE	0	COX6B		0	0.336345		down
404	NDHG	1.45455	0.00032714	0.6875	0.395833	16	2	16	10	FALSE	25.25	16	0	6	0	0.774074	FALSE	0	NDHG		2068	0.355634
405	PEX6	3.80328	0	0.262931	0.269231	13	7	13	0	FALSE	13.6923	13	0	13	0	0.767824	FALSE	0	PEX6		0	0.285256		down
406	PEX19-2	1	2.321e-05	1	0.295238	15	1	15	13	FALSE	11.1333	15	0	2	0	0.758565	FALSE	0	PEX19-2		4	0.381609	up
407	P5CR	0	0	0	0.5	2	0	2	2	FALSE	7.5	2	0	0	0	0.721759	FALSE	0	P5CR		0	0.9375		down
408	P5CS1	3.16031	0.0006251	0.316425	0.125	8	7	8	1	FALSE	14	8	0	7	0	0.80463	FALSE	0	P5CS1		435	0.235169	up	down
409	TT7	0	0	0	0.333333	3	0	3	3	FALSE	2.66667	3	0	0	0	0.433796	FALSE	0	TT7		0	0.666667		down
410	F3H	1	2.321e-05	1	0.166667	3	1	3	2	FALSE	3	3	0	1	0	0.516204	FALSE	0	F3H		3	0.533333		down
411	THY-2	0	0	0	0.214286	7	0	7	7	FALSE	19.5714	7	0	0	0	0.784028	FALSE	0	THY-2		0	0.271825		down
412	THY-1	3.27941	0	0.304933	0.214286	7	6	7	0	FALSE	19.5714	7	0	7	0	0.784028	FALSE	0	THY-1		0	0.271825	up	down
413	PEX12	5.28571	0.0021384	0.189189	0.304762	15	7	15	9	FALSE	12.6	15	0	6	0	0.799537	FALSE	0	PEX12		769	0.2625	up
414	ECH2	3.23636	0.00052285	0.308989	0.214286	14	6	14	3	FALSE	17.2143	14	0	11	0	0.809028	FALSE	0	ECH2		305	0.20993	up
415	NAD2B	1	1.717e-05	1	0.359649	19	1	19	18	FALSE	25.5263	19	0	1	0	0.777315	FALSE	0	NAD2B		19	0.331511	up
416	NAD1A	1	3.661e-05	1	0.340476	21	1	21	19	FALSE	20.7619	21	0	2	0	0.753472	FALSE	0	NAD1A		34	0.377489	up
417	NAD4	1	9.45e-05	1	0.326316	20	1	20	15	FALSE	20.8	20	0	5	0	0.752083	FALSE	0	NAD4		66	0.385185		down
418	NDHB.2	1.1	0.00052174	0.909091	0.297619	21	2	21	12	FALSE	23.3333	21	0	9	0	0.778241	FALSE	0	NDHB.2		2144	0.299145		down
419	RPS7.2	0	0	0	0	1	0	1	1	FALSE	3	1	0	0	0	0.625	FALSE	0	RPS7.2		0	0
420	RPL10B	1.4	0	0.714286	0.166667	3	2	3	0	FALSE	2.33333	3	0	3	0	0.833333	FALSE	0	RPL10B		0	0.5
421	NDHD	1.08333	0.00031269	0.923077	0.295238	21	2	21	10	FALSE	19.9524	21	0	11	0	0.755556	FALSE	0	NDHD		126	0.355442	up	down
422	AT2G07689	2.125	6.838e-05	0.470588	0.359649	19	5	19	1	FALSE	25.5263	19	0	18	0	0.777315	FALSE	0	AT2G07689		29	0.331511	up
423	CSD3	1	4.664e-05	1	0.295238	15	1	15	13	FALSE	26.1333	15	0	2	0	0.799306	FALSE	0	CSD3		30	0.287179		down
424	ACD2	1	0	1	0.5	4	1	4	3	FALSE	7	4	0	1	0	0.734722	FALSE	0	ACD2		0	0.5		down
425	ACD1	2.58824	0	0.386364	0.5	4	4	4	1	FALSE	7	4	0	3	0	0.734722	FALSE	0	ACD1	Yes	0	0.5
426	NIA1	3.62319	0.00432046	0.276	0.0545455	11	8	11	3	FALSE	14.5455	11	0	8	0	0.80625	FALSE	0	NIA1		2694	0.148936		down
427	ECHID	4.1413	0.00020599	0.24147	0.05	5	7	5	2	FALSE	8.2	5	0	3	0	0.748611	FALSE	0	ECHID		187	0.4		down
428	AAE14	3.70642	5.223e-05	0.269802	0.214286	8	6	8	2	FALSE	17.625	8	0	6	0	0.799537	FALSE	0	AAE14		9	0.273438
429	COX1	0	0	0	0.18246	32	0	32	32	FALSE	17.3438	32	0	0	0	0.7875	FALSE	0	COX1		0	0.213349	up
430	COX3	1	0.00021378	1	0.262681	24	1	24	21	FALSE	21.2083	24	0	3	0	0.784954	FALSE	0	COX3		801	0.258638	up
431	COX2	1	0.00223536	1	0.193548	32	1	32	24	FALSE	19.5	32	0	8	0	0.802315	FALSE	0	COX2		3713	0.210938	up
432	NAD7	1.33333	0.00073208	0.75	0.27	25	2	25	21	FALSE	21.4	25	0	4	0	0.797454	FALSE	0	NAD7		2453	0.245977
433	cob	1	0.00052597	1	0.304094	19	1	19	13	FALSE	23.9474	19	0	6	0	0.782407	FALSE	0	cob		2322	0.295647	up
434	ACX2	0	0	0	0.375	8	0	8	8	FALSE	20.625	8	0	0	0	0.77037	FALSE	0	ACX2		0	0.375	up
435	PEX14	0	0	0	0.205263	20	0	20	20	FALSE	11.45	20	0	0	0	0.769213	FALSE	0	PEX14		0	0.22451	up	down
436	PEX5	1	0.00083553	1	0.207895	20	1	20	19	FALSE	17.25	20	0	1	0	0.81412	FALSE	0	PEX5		213	0.185484	up
437	PEX7	3.85124	1.161e-05	0.259657	0.263889	9	7	9	1	FALSE	13.7778	9	0	8	0	0.764352	FALSE	0	PEX7		3	0.306173	up
438	HGO	0	0	0	0	2	0	2	2	FALSE	5.5	2	0	0	0	0.691667	FALSE	0	HGO		0	0.5	up
439	PDS1	1	0	1	0	1	1	1	0	FALSE	2	1	0	1	0	0.608565	FALSE	0	PDS1		0	0	up
440	AT5G40810	1.36364	0.00314103	0.733333	0.132576	33	2	33	26	FALSE	17.4242	33	0	7	0	0.813889	FALSE	0	AT5G40810		1969	0.168449		down
441	CIB22	2.3	0.00089608	0.434783	0.263636	11	4	11	7	FALSE	17.2727	11	0	4	0	0.786806	FALSE	0	CIB22		873	0.260331	up
442	EMB1467	1.27778	0.00368536	0.782609	0.252308	26	2	26	13	FALSE	20.6154	26	0	13	0	0.797222	FALSE	0	EMB1467		4929	0.236958		down
443	AT5G25450	1.5	2.805e-05	0.666667	0.366013	18	2	18	12	FALSE	21.9444	18	0	6	0	0.783333	FALSE	0	AT5G25450		22	0.267615	up
444	AT5G13440	1.30769	0.0101797	0.764706	0.111111	36	2	36	18	FALSE	16.9444	36	0	18	0	0.813426	FALSE	0	AT5G13440		15290	0.158995
445	AT5G13430	1.30769	0.0104391	0.764706	0.107397	38	2	38	20	FALSE	16.7368	38	0	18	0	0.814583	FALSE	0	AT5G13430		15351	0.15396	up
446	AT5G11770	1.5	0.00105667	0.666667	0.265	25	3	25	10	FALSE	20.52	25	0	15	0	0.79537	FALSE	0	AT5G11770	Yes	1169	0.253333	up
447	CI51	1.48276	0.0013095	0.674419	0.227513	28	3	28	12	FALSE	19.6071	28	0	16	0	0.796296	FALSE	0	CI51		1228	0.241623	up
448	AT1G16700	3.82927	0	0.261147	0.27668	23	8	23	0	FALSE	18.8261	23	0	23	0	0.780324	FALSE	0	AT1G16700		0	0.268944		down
449	At5g06290	1.33333	0.00266684	0.75	0.188889	45	2	45	39	FALSE	26.6444	45	0	6	0	0.8375	FALSE	0	At5g06290		971	0.198673	up	down
450	NTRC	2.16807	0.0113206	0.46124	0.130021	70	5	70	27	FALSE	22.6429	70	0	43	0	0.858333	FALSE	0	NTRC		6603	0.141339		down
451	SIR	0	0	0	0.192308	13	0	13	13	FALSE	16.8462	13	0	0	0	0.798843	FALSE	0	SIR		0	0.233974		down
452	2019-04-01	2.79592	0.00298445	0.357664	0.104615	26	5	26	15	FALSE	21.9231	26	0	11	0	0.814815	FALSE	0	2019-04-01		2325	0.223312
453	AT4G37830	1.85714	3.81e-05	0.538462	0.408333	16	3	16	8	FALSE	22.75	16	0	8	0	0.782407	FALSE	0	AT4G37830		29	0.284375
454	AIM1	1.125	0.00491315	0.888889	0.0574913	42	2	42	35	FALSE	8.40476	42	0	7	0	0.823148	FALSE	0	AIM1	Yes	4533	0.0815996		down
455	ACX1	1.66667	0.00280241	0.6	0.17619	15	2	15	11	FALSE	16.3333	15	0	4	0	0.789352	FALSE	0	ACX1		2250	0.192157	up	down
456	AT3G15640	2.28571	0.00026854	0.4375	0.366667	15	5	15	3	FALSE	23.7333	15	0	12	0	0.801157	FALSE	0	AT3G15640		97	0.25448		down
457	PETC	1.68085	0.0117914	0.594937	0.0864362	48	4	48	23	FALSE	16.6875	48	0	25	0	0.844444	FALSE	0	PETC	Yes	7752	0.113014	up
458	AT1G80230	2.20408	1.174e-05	0.453704	0.395238	15	5	15	2	FALSE	24.2667	15	0	13	0	0.781481	FALSE	0	AT1G80230		6	0.295935	up
459	ACX4	1.93333	0.00056278	0.517241	0.233333	10	4	10	5	FALSE	18.3	10	0	5	0	0.774306	FALSE	0	ACX4		116	0.275758	up
460	RNR2A	3.44898	9.56e-06	0.289941	0.25	4	5	4	2	FALSE	14.5	4	0	2	0	0.752083	FALSE	0	RNR2A		9	0.407143		down
461	RNR1	3.08397	0.00082149	0.324257	0.021978	14	7	14	3	FALSE	20.7857	14	0	11	0	0.802778	FALSE	0	RNR1		883	0.296218		down
462	HY2	0	0	0	0	2	0	2	2	FALSE	11	2	0	0	0	0.761343	FALSE	0	HY2		0	0.5
463	TED4	3.61905	0.00013918	0.276316	0.160714	8	6	8	3	FALSE	13.875	8	0	5	0	0.774306	FALSE	0	TED4		24	0.355263
464	PKT3	3.14679	0.00262629	0.317784	0.101852	28	6	28	10	FALSE	12.8571	28	0	18	0	0.81875	FALSE	0	PKT3		1862	0.123626	up	down
465	MFP2	2.82857	0.0109329	0.353535	0.05	45	5	45	18	FALSE	8.33333	45	0	27	0	0.836806	FALSE	0	MFP2		7223	0.0725146	up	down
466	ACX3	3.50427	0	0.285366	0.285714	8	6	8	0	FALSE	22	8	0	8	0	0.774074	FALSE	0	ACX3		0	0.333333	up	down
467	AT2G39260	0	0	0	0.5	2	0	2	2	FALSE	3.5	2	0	0	0	0.791667	FALSE	0	AT2G39260		0	0.7	up
468	UPF3	1	0.0666667	1	0.0833333	4	1	4	1	FALSE	2	4	0	3	0	0.916667	FALSE	0	UPF3		2	0.375	up
469	CSD2	2.71774	0.00211298	0.367953	0.24269	19	5	19	7	FALSE	24.5263	19	0	12	0	0.819444	FALSE	0	CSD2		660	0.209627
470	PEX10	4.90909	9.569e-05	0.203704	0.357143	14	8	14	6	FALSE	12.4286	14	0	8	0	0.758333	FALSE	0	PEX10		45	0.414286	up
471	TED3	4.85075	9.569e-05	0.206154	0.357143	14	8	14	5	FALSE	12.4286	14	0	9	0	0.758333	FALSE	0	TED3		45	0.414286
472	NIR1	3.13846	0.00477119	0.318627	0.219697	12	7	12	4	FALSE	18.75	12	0	8	0	0.8	FALSE	0	NIR1	Yes	3655	0.240385	up	down
473	NIA2	3.49664	0.00104779	0.285988	0.0681818	12	8	12	2	FALSE	15	12	0	10	0	0.808565	FALSE	0	NIA2		649	0.146465
474	CCS	3.688	0	0.27115	0.5	3	6	3	1	FALSE	18	3	0	2	0	0.746991	FALSE	0	CCS		0	0.72
475	CSD1	2.62424	0.0002671	0.381062	0.221053	20	5	20	1	FALSE	24.65	20	0	19	0	0.821759	FALSE	0	CSD1		136	0.219643		down
