# Supplementary material for: Transcriptomic analysis reveals hub genes and subnetworks related to ROS metabolism in Hylocereus undatus through novel superoxide scavenger trypsin treatment during storage
Source: BMC Genomics. 2020 Jun 26;21:437. doi: 10.1186/s12864-020-06850-1 (PMC7318492; doi:10.1186/s12864-020-06850-1)
Supplement: Supplementary file 13 — Additional file 13: Table S10. PPI network parameters of upregulated ROS related genes by Cytoscape. [file 12864_2020_6850_MOESM13_ESM.xlsx]

## Sheet: Table1117up最终出图
SUID	Name	AverageShortestPathLength	BetweennessCentrality	ClosenessCentrality	ClusteringCoefficient	Degree	Eccentricity	EdgeCount	Indegree	IsSingleNode	Label	NeighborhoodConnectivity	NumberOfDirectedEdges	NumberOfUndirectedEdges	Outdegree	PartnerOfMultiEdgedNodePairs	Radiality	selected	SelfLoops	shared name	Stress	TopologicalCoefficient
72	PRX52	0	0	0	0	1	0	1	1	FALSE		18	1	0	0	0	0.688869	FALSE	0	PRX52	0	0
73	EMB3114	3.2973	0	0.303279	0.5	2	6	2	0	FALSE		24	2	0	2	0	0.709398	FALSE	0	EMB3114	0	0.8
74	AT3G09670	2.91429	0	0.343137	0	1	4	1	0	FALSE		49	1	0	1	0	0.733577	FALSE	0	AT3G09670	0	0
75	AT5G22890	0	0	0	0	1	0	1	1	FALSE		93	1	0	0	0	0.771898	FALSE	0	AT5G22890	0	0
76	CCD1	3.60976	0	0.277027	0	1	5	1	0	FALSE		12	1	0	1	0	0.677463	FALSE	0	CCD1	0	0
77	AT3G03330	3.26087	0	0.306667	0	1	5	1	0	FALSE		23	1	0	1	0	0.697993	FALSE	0	AT3G03330	0	0
78	HPR3	4.15625	0	0.240601	0	1	6	1	0	FALSE		5	1	0	1	0	0.632299	FALSE	0	HPR3	0	0
79	GA2OX2	3.71084	8.092e-05	0.269481	0	2	6	2	1	FALSE		11	2	0	1	0	0.693887	FALSE	0	GA2OX2	7	0.5
80	VEP1	3.91667	6.123e-05	0.255319	0.166667	4	7	4	3	FALSE		19.75	4	0	1	0	0.744069	FALSE	0	VEP1	22	0.348214
81	AT5G17000	0	0	0	0.05	5	0	5	5	FALSE		14.8	5	0	0	0	0.747263	FALSE	0	AT5G17000	0	0.267925
82	AT3G03080	3.35556	1.038e-05	0.298013	0.166667	3	5	3	1	FALSE		19	3	0	2	0	0.734489	FALSE	0	AT3G03080	4	0.444444
83	OCP3	2.33333	5.682e-05	0.428571	0.25	4	3	4	3	FALSE		18.5	4	0	1	0	0.728558	FALSE	0	OCP3	7	0.405556
84	AT4G13010	2.55814	0.00217285	0.390909	0.166667	10	4	10	6	FALSE		19.2	10	0	4	0	0.787409	FALSE	0	AT4G13010	357	0.184615
85	DMR6	0	0	0	0	1	0	1	1	FALSE	85upall	4	1	0	0	0	0.575274	FALSE	0	DMR6	0	0
86	PLAT1	0	0	0	0	2	0	2	2	FALSE		38.5	2	0	0	0	0.754562	FALSE	0	PLAT1	0	0.543478
87	AT4G16330	1.5	0	0.666667	0	1	2	1	0	FALSE		13	1	0	1	0	0.656934	FALSE	0	AT4G16330	0	0
88	AT2G21250	3.18947	0.00269939	0.313531	0.05	5	5	5	3	FALSE	85upall	14.8	5	0	2	0	0.756843	FALSE	0	AT2G21250	443	0.232787
89	AT2G37240	3.46154	0.00016248	0.288889	0.2	5	5	5	3	FALSE		20.6	5	0	2	0	0.756387	FALSE	0	AT2G37240	30	0.278378
90	AT5G67290	0	0	0	0	4	0	4	4	FALSE		14.75	4	0	0	0	0.730839	FALSE	0	AT5G67290	0	0.458333
91	AT2G24580	3.17778	8.69e-06	0.314685	0	4	5	4	1	FALSE		14.75	4	0	3	0	0.730839	FALSE	0	AT2G24580	3	0.458333
92	AT1G75280	3.18182	0	0.314286	0	1	6	1	0	FALSE		24	1	0	1	0	0.713504	FALSE	0	AT1G75280	0	0
93	AT3G46480	1	0	1	0	1	1	1	0	FALSE		2	1	0	1	0	0.75	FALSE	0	AT3G46480	0	0
94	AT5G43440	0	0	0	0	2	0	2	2	FALSE		1	2	0	0	0	1	FALSE	0	AT5G43440	0	0
95	AT1G35190	1	0	1	0	1	1	1	0	FALSE		2	1	0	1	0	0.75	FALSE	0	AT1G35190	0	0
96	CYP706A4	2.89744	4.56e-06	0.345133	0	2	4	2	1	FALSE		24.5	2	0	1	0	0.722172	FALSE	0	CYP706A4	3	0.671429
97	AT5G44050	0	0	0	0.5	2	0	2	2	FALSE		35.5	2	0	0	0	0.730839	FALSE	0	AT5G44050	0	0.986111
98	AT4G23030	0	0	0	0.5	2	0	2	2	FALSE	85upall	35.5	2	0	0	0	0.730839	FALSE	0	AT4G23030	0	0.986111
99	ALF5	2.91026	0	0.343612	0.5	2	5	2	1	FALSE		35.5	2	0	1	0	0.730839	FALSE	0	ALF5	0	0.986111
100	AT1G15160	3.0873	0	0.323907	0.5	2	6	2	0	FALSE		35.5	2	0	2	0	0.730839	FALSE	0	AT1G15160	0	0.986111
101	AT2G38330	3.07937	0.00034648	0.324742	0.333333	4	6	4	1	FALSE		29.5	4	0	3	0	0.76323	FALSE	0	AT2G38330	80	0.421429
102	AT1G47530	3.0873	0	0.323907	0.5	2	6	2	0	FALSE		35.5	2	0	2	0	0.730839	FALSE	0	AT1G47530	0	0.986111
103	AT4G09670	2.32353	0.00043081	0.43038	0	2	3	2	1	FALSE		49	2	0	1	0	0.774179	FALSE	0	AT4G09670	127	0.510638
104	AT3G07670	2.86316	6.675e-05	0.349265	0.333333	9	5	9	4	FALSE		26.7778	9	0	5	0	0.785584	FALSE	0	AT3G07670	17	0.247942
105	RPS7.2	0	0	0	0.5	3	0	3	3	FALSE		40.3333	3	0	0	0	0.752281	FALSE	0	RPS7.2	0	0.611111
106	GA2OX6	3.29545	0	0.303448	0.333333	3	6	3	0	FALSE		11.6667	3	0	3	0	0.714416	FALSE	0	GA2OX6	0	0.507246
107	EMB2730	0	0	0	0	1	0	1	1	FALSE		2	1	0	0	0	0.509124	FALSE	0	EMB2730	0	0
108	HUB1	1	2.674e-05	1	0	2	1	2	1	FALSE		6	2	0	1	0	0.633668	FALSE	0	HUB1	2	0.5
109	AT4G34540	0	0	0	0	1	0	1	1	FALSE		3	1	0	0	0	0.607208	FALSE	0	AT4G34540	0	0
110	AT4G00350	1	0.00122991	1	0.166667	3	1	3	2	FALSE		24	3	0	1	0	0.731752	FALSE	0	AT4G00350	213	0.657407
111	AT4G20840	2.32353	0	0.43038	0	1	3	1	0	FALSE		93	1	0	1	0	0.771898	FALSE	0	AT4G20840	0	0
112	AT1G30720	2.19444	3.788e-05	0.455696	0.333333	4	3	4	1	FALSE		28	4	0	3	0	0.777828	FALSE	0	AT1G30720	4	0.285714
113	AT1G30700	3.10294	0	0.322275	0.166667	3	6	3	0	FALSE		36.6667	3	0	3	0	0.779653	FALSE	0	AT1G30700	0	0.359736
114	AT4G20830	2.22857	0.00109379	0.448718	0.160714	8	3	8	6	FALSE		22	8	0	2	0	0.795164	FALSE	0	AT4G20830	208	0.181818
115	LPR1	2.9127	0	0.343324	0.5	3	6	3	0	FALSE		54.6667	3	0	3	0	0.788321	FALSE	0	LPR1	0	0.501529
116	CCS	2.82692	0	0.353741	0.166667	3	6	3	0	FALSE		33.3333	3	0	3	0	0.760949	FALSE	0	CCS	0	0.37931
117	AT4G21580	1	0.00129504	1	0.127273	11	1	11	7	FALSE		21.1818	11	0	4	0	0.771442	FALSE	0	AT4G21580	291	0.233912
118	LPR2	2.9127	0	0.343324	0.5	3	6	3	0	FALSE		54.6667	3	0	3	0	0.788321	FALSE	0	LPR2	0	0.501529
119	AT5G58490	0	0	0	0.166667	3	0	3	3	FALSE		47	3	0	0	0	0.781022	FALSE	0	AT5G58490	0	0.444444
120	AT5G19440	0	0	0	0.15	5	0	5	5	FALSE		36.8	5	0	0	0	0.803376	FALSE	0	AT5G19440	0	0.273134
121	AT1G51410	2.80392	0	0.356643	0	2	7	2	0	FALSE		50	2	0	2	0	0.773266	FALSE	0	AT1G51410	0	0.526882
122	AT2G23910	2.28571	0.00012902	0.4375	0.166667	3	3	3	1	FALSE		35	3	0	2	0	0.774179	FALSE	0	AT2G23910	48	0.364912
123	RHM1	3.1	0.00022727	0.322581	0.0238095	7	6	7	1	FALSE		4.85714	7	0	6	0	0.711223	FALSE	0	RHM1	18	0.197279
124	COX19-2	3.20455	0.00011332	0.312057	0.0666667	6	6	6	1	FALSE		23.6667	6	0	5	0	0.779653	FALSE	0	COX19-2	15	0.243056
125	AT4G31240	2.61111	0.0001332	0.382979	0.25	21	4	21	13	FALSE		28.619	21	0	8	0	0.769617	FALSE	0	AT4G31240	64	0.348432
126	EFE	4.37313	0	0.228669	0	2	7	2	0	FALSE		4.5	2	0	2	0	0.641423	FALSE	0	EFE	0	0.5
127	KUOX1	1	0	1	0	1	1	1	0	FALSE		7	1	0	1	0	0.668339	FALSE	0	KUOX1	0	0
128	AT2G17970	1	0	1	0.5	3	1	3	2	FALSE		4	3	0	1	0	0.552007	FALSE	0	AT2G17970	0	0.8
129	LAC6	2.57692	2.148e-05	0.38806	0.15	5	5	5	1	FALSE		37.6	5	0	4	0	0.790146	FALSE	0	LAC6	17	0.341284
130	AT4G39830	2.17647	0.00020217	0.459459	0.142857	8	3	8	5	FALSE		29.125	8	0	3	0	0.79927	FALSE	0	AT4G39830	66	0.234756
131	sks9	2.17647	6.218e-05	0.459459	0.15	5	3	5	2	FALSE		37.6	5	0	3	0	0.790146	FALSE	0	sks9	44	0.341284
132	SKU5	2.13889	0.00024185	0.467532	0.133333	6	3	6	2	FALSE	85upall	32.6667	6	0	4	0	0.791058	FALSE	0	SKU5	97	0.293939
133	CER4	0	0	0	0	1	0	1	1	FALSE		47	1	0	0	0	0.728102	FALSE	0	CER4	0	0
134	ATARD2	0	0	0	0	1	0	1	1	FALSE		47	1	0	0	0	0.728102	FALSE	0	ATARD2	0	0
135	FAR2	0	0	0	0	1	0	1	1	FALSE		47	1	0	0	0	0.728102	FALSE	0	FAR2	0	0
136	ECI1	2.7197	2.63e-06	0.367688	0.482143	8	5	8	1	FALSE		33.125	8	0	7	0	0.769161	FALSE	0	ECI1	2	0.385174
137	HMG1	3.04724	0.00013208	0.328165	0	4	6	4	1	FALSE	85upall	29	4	0	3	0	0.777828	FALSE	0	HMG1	45	0.321839
138	NDB3	1.88235	0.0006273	0.53125	0.272727	12	3	12	4	FALSE		36.0833	12	0	8	0	0.81615	FALSE	0	NDB3	425	0.240556
139	NDB1	1.94118	0.00040521	0.515152	0.244444	10	3	10	4	FALSE		40.3	10	0	6	0	0.815237	FALSE	0	NDB1	301	0.268667
140	AT4G33150	1	4.46e-06	1	0.333333	7	1	7	5	FALSE	85upall	15.2857	7	0	2	0	0.742701	FALSE	0	AT4G33150	1	0.29972
141	FMO1	3.31579	0	0.301587	0.0833333	4	6	4	0	FALSE		6.75	4	0	4	0	0.699818	FALSE	0	FMO1	0	0.284091
142	HDR	2.675	0.00060069	0.373832	0.136364	12	4	12	11	FALSE		22.75	12	0	1	0	0.802007	FALSE	0	HDR	83	0.1875
143	SBH1	3.21538	9.538e-05	0.311005	0.166667	3	6	3	1	FALSE		10.6667	3	0	2	0	0.719891	FALSE	0	SBH1	21	0.356322
144	CYP716A1	0	0	0	0.160714	8	0	8	8	FALSE		17.5	8	0	0	0	0.755474	FALSE	0	CYP716A1	0	0.282258
145	ROT3	0	0	0	0.160714	8	0	8	8	FALSE	85upall	17.5	8	0	0	0	0.755474	FALSE	0	ROT3	0	0.282258
146	LUT1	2.3913	0.00249568	0.418182	0.161905	15	4	15	10	FALSE		23.3333	15	0	5	0	0.802007	FALSE	0	LUT1	395	0.185185
147	CYP88A3	2.8314	0	0.353183	0.125	9	5	9	0	FALSE		15.7778	9	0	9	0	0.760493	FALSE	0	CYP88A3	0	0.248677
148	COX15	1.5	8.467e-05	0.666667	0.232143	8	2	8	4	FALSE		14.875	8	0	4	0	0.72354	FALSE	0	COX15	13	0.402027
149	T21L8.140	2.63953	0.00038743	0.378855	0.152778	9	4	9	3	FALSE		36.1111	9	0	6	0	0.794252	FALSE	0	T21L8.140	159	0.302521
150	HCF173	2.29775	0.00061409	0.435208	0.185	25	5	25	2	FALSE		30.48	25	0	23	0	0.835766	FALSE	0	HCF173	180	0.168398
151	TT7	0	0	0	0.05	5	0	5	5	FALSE		12.4	5	0	0	0	0.739051	FALSE	0	TT7	0	0.268182
152	TT12	1	0.00038685	1	0.166667	3	1	3	2	FALSE		25.3333	3	0	1	0	0.735401	FALSE	0	TT12	71	0.625
153	QSOX2	3.55882	0	0.280992	0.333333	3	6	3	0	FALSE		15.6667	3	0	3	0	0.698449	FALSE	0	QSOX2	0	0.559524
154	STOP1	3.59843	0	0.277899	0	3	7	3	0	FALSE		36.6667	3	0	3	0	0.781022	FALSE	0	STOP1	0	0.353135
155	AT4G09750	4.23256	0.00010927	0.236264	0.266667	10	6	10	9	FALSE		39.5	10	0	1	0	0.795164	FALSE	0	AT4G09750	39	0.32377
156	AT1G10310	2.43312	0	0.410995	0.320513	13	5	13	0	FALSE		38.5385	13	0	13	0	0.805201	FALSE	0	AT1G10310	0	0.289763
157	SDR5	2.49153	0.00188239	0.401361	0.2625	16	5	16	7	FALSE		33.25	16	0	9	0	0.808394	FALSE	0	SDR5	549	0.244026
158	AT2G29260	2.51181	0.000666	0.398119	0.287879	12	5	12	4	FALSE		40.4167	12	0	8	0	0.803376	FALSE	0	AT2G29260	266	0.308524
159	AT1G01800	2.47134	0	0.404639	0.266667	10	5	10	0	FALSE		39.5	10	0	10	0	0.795164	FALSE	0	AT1G01800	0	0.32377
160	sks17	0	0	0	0.0714286	7	0	7	7	FALSE		27.2857	7	0	0	0	0.792883	FALSE	0	sks17	0	0.242857
161	ETFQO	2.63559	0.0019466	0.379421	0.218182	11	5	11	3	FALSE		22.0909	11	0	8	0	0.781022	FALSE	0	ETFQO	423	0.230622
162	PAHX	3.56303	5.252e-05	0.28066	0.35	5	6	5	2	FALSE		19.2	5	0	3	0	0.745894	FALSE	0	PAHX	16	0.336842
163	AT2G41790	4.15556	0	0.240642	0.5	4	6	4	2	FALSE		20.75	4	0	2	0	0.722628	FALSE	0	AT2G41790	0	0.391509
164	AT5G05600	0	0	0	0.3	5	0	5	5	FALSE		13.6	5	0	0	0	0.739051	FALSE	0	AT5G05600	0	0.285106
165	AT1G06620	3.01796	0	0.331349	0.5	4	6	4	0	FALSE	85upall	16.25	4	0	4	0	0.737682	FALSE	0	AT1G06620	0	0.353261
166	FRO8	1	0.00022801	1	0.0818182	11	1	11	10	FALSE		22.1818	11	0	1	0	0.797901	FALSE	0	FRO8	81	0.187304
167	FRO7	1	0.00077095	1	0.0641026	13	1	13	11	FALSE		22.4615	13	0	2	0	0.805657	FALSE	0	FRO7	179	0.173228
168	NDB2	1.85	0.004563	0.540541	0.175	16	3	16	6	FALSE		31.5625	16	0	10	0	0.824361	FALSE	0	NDB2	1155	0.196875
169	ERO2	2.73	0.00157867	0.3663	0.169935	18	5	18	8	FALSE		29	18	0	10	0	0.770985	FALSE	0	ERO2	480	0.345238
170	NAR1	3.12	2.53e-05	0.320513	0	2	6	2	1	FALSE		18	2	0	1	0	0.718978	FALSE	0	NAR1	5	0.5
171	DHAR2	2.66667	0	0.375	0.166667	3	4	3	0	FALSE		17.6667	3	0	3	0	0.726277	FALSE	0	DHAR2	0	0.361111
172	CRR22	1.54545	0	0.647059	0.25	5	2	5	0	FALSE		19.4	5	0	5	0	0.741332	FALSE	0	CRR22	0	0.391837
173	CRR28	1.6	0.00026737	0.625	0.25	5	2	5	1	FALSE		16.2	5	0	4	0	0.716697	FALSE	0	CRR28	34	0.444444
174	AT1G03020	2.45294	0	0.407674	0.280797	24	5	24	0	FALSE	85upall	37.25	24	0	24	0	0.814325	FALSE	0	AT1G03020	0	0.258681
175	AT3G62930	2.14286	0.00034657	0.466667	0.280797	24	4	24	13	FALSE		37.25	24	0	11	0	0.814325	FALSE	0	AT3G62930	189	0.258681
176	FAO3	3.02128	0.00170854	0.330986	0.166667	6	5	6	4	FALSE		21.3333	6	0	2	0	0.772354	FALSE	0	FAO3	213	0.251984
177	NPQ1	2.62573	0.00075203	0.380846	0.189394	12	5	12	1	FALSE		27.4167	12	0	11	0	0.805201	FALSE	0	NPQ1	134	0.195833
178	FdC1	1.94737	0.00612936	0.513514	0.146218	35	3	35	24	FALSE		26.5714	35	0	11	0	0.844434	FALSE	0	FdC1	1378	0.136672
179	GRXC2	1.6	0.00094014	0.625	0.249288	27	2	27	25	FALSE		35.5185	27	0	2	0	0.817518	FALSE	0	GRXC2	207	0.24277
180	AT5G05370	0	0	0	0.5	2	0	2	2	FALSE		12.5	2	0	0	0	0.669252	FALSE	0	AT5G05370	0	0.657895
181	ALDH2C4	2.23656	0.011479	0.447115	0.148739	35	4	35	20	FALSE		25.3714	35	0	15	0	0.850821	FALSE	0	ALDH2C4	2320	0.131845
182	AT1G18270	2.28125	0.00024232	0.438356	0.214286	15	4	15	1	FALSE		35.5333	15	0	14	0	0.824818	FALSE	0	AT1G18270	38	0.214056
183	APRL5	3.25862	0	0.306878	0.5	2	5	2	1	FALSE		15	2	0	1	0	0.696624	FALSE	0	APRL5	0	0.555556
184	CRR2	1.6	0	0.625	0.25	4	2	4	0	FALSE		20.5	4	0	4	0	0.73312	FALSE	0	CRR2	0	0.430851
185	Erv1	2.85437	0.00029446	0.35034	0.119048	7	6	7	1	FALSE		26.1429	7	0	6	0	0.768248	FALSE	0	Erv1	41	0.270833
186	TED4	2.77049	0.00168447	0.360947	0.152381	15	6	15	4	FALSE		29.8	15	0	11	0	0.822993	FALSE	0	TED4	288	0.179518
187	LON2	1	2.897e-05	1	0.309524	7	1	7	6	FALSE		20.2857	7	0	1	0	0.761861	FALSE	0	LON2	4	0.268571
188	AT5G37980	0	0	0	0.25	4	0	4	4	FALSE		19.5	4	0	0	0	0.744982	FALSE	0	AT5G37980	0	0.385
189	AT1G26320	3.11538	1.038e-05	0.320988	0.25	4	5	4	1	FALSE		19.5	4	0	3	0	0.744982	FALSE	0	AT1G26320	4	0.385
190	AAE14	2.4726	0.00112375	0.404432	0.16	26	5	26	5	FALSE		23.6923	26	0	21	0	0.826642	FALSE	0	AAE14	264	0.147157
191	FD3	2.60952	0.00124513	0.383212	0.0879121	14	5	14	3	FALSE		20.3571	14	0	11	0	0.809307	FALSE	0	FD3	213	0.139409
192	AT1G51340	3.0873	0.00288094	0.323907	0.0833333	4	6	4	2	FALSE		19.25	4	0	2	0	0.734033	FALSE	0	AT1G51340	648	0.493421
193	AT4G33040	2.05714	0.0004661	0.486111	0.283476	27	3	27	20	FALSE		36.7407	27	0	7	0	0.823449	FALSE	0	AT4G33040	228	0.238576
194	ACD1	2.63043	8.372e-05	0.380165	0.166667	6	4	6	3	FALSE	85upall	26	6	0	3	0	0.764142	FALSE	0	ACD1	16	0.320988
195	PCB2	2.4	0.0015566	0.416667	0.161232	24	5	24	21	FALSE		28.9583	24	0	3	0	0.838047	FALSE	0	PCB2	343	0.155466
196	AT1G79870	4.09375	2.419e-05	0.244275	0.166667	3	6	3	1	FALSE		14	3	0	2	0	0.731752	FALSE	0	AT1G79870	6	0.359649
197	AAE17	1	0.00074339	1	0.236842	19	1	19	17	FALSE		26.2105	19	0	2	0	0.813412	FALSE	0	AAE17	131	0.192724
198	AAE1	2.52597	0.00117175	0.395887	0.150246	29	5	29	5	FALSE		21.0345	29	0	24	0	0.816606	FALSE	0	AAE1	347	0.152424
199	NdhT	2.78378	0.00091097	0.359223	0.190476	7	4	7	4	FALSE		29.5714	7	0	3	0	0.779197	FALSE	0	NdhT	142	0.30506
200	GRX480	2.25301	0.00228215	0.44385	0.179924	33	5	33	3	FALSE	85upall	31.4242	33	0	30	0	0.839872	FALSE	0	GRX480	573	0.178547
201	PEX22	3.20225	0.00146035	0.312281	0.222222	10	5	10	6	FALSE		23.2	10	0	4	0	0.770073	FALSE	0	PEX22	225	0.269767
202	PGRL1B	2.89744	0	0.345133	0.5	2	4	2	1	FALSE		37.5	2	0	1	0	0.745438	FALSE	0	PGRL1B	0	0.707547
203	TTL1	2.61963	0.00041361	0.381733	0.223647	27	5	27	2	FALSE		31.5185	27	0	25	0	0.815237	FALSE	0	TTL1	107	0.231481
204	BAS	2.82	0.0001954	0.35461	0.194444	9	5	9	2	FALSE		8.77778	9	0	7	0	0.723996	FALSE	0	BAS	20	0.244444
205	YLS8	0	0	0	0	1	0	1	1	FALSE		3	1	0	0	0	0.488595	FALSE	0	YLS8	0	0
206	AT2G16530	0	0	0	0	1	0	1	1	FALSE		2	1	0	0	0	0.560219	FALSE	0	AT2G16530	0	0
207	KCR1	3.45	0	0.289855	0	2	6	2	0	FALSE		8.5	2	0	2	0	0.684763	FALSE	0	KCR1	0	0.5
208	AT5G06060	0	0	0	0.320513	13	0	13	13	FALSE	85upall	38.6923	13	0	0	0	0.805657	FALSE	0	AT5G06060	0	0.288749
209	SAG13	2.46875	0.00447679	0.405063	0.189542	18	5	18	7	FALSE		30.5556	18	0	11	0	0.813412	FALSE	0	SAG13	1023	0.210345
210	AT2G04700	2.85714	0.00061726	0.35	0.186842	20	5	20	6	FALSE		30.15	20	0	14	0	0.796533	FALSE	0	AT2G04700	166	0.269196
211	PEX13	3.45263	0.00201704	0.289634	0.255556	10	6	10	6	FALSE		20.6	10	0	4	0	0.763686	FALSE	0	PEX13	303	0.2575
212	GLY3	2.51493	0.00196572	0.397626	0.115385	13	5	13	2	FALSE		20.8462	13	0	11	0	0.792427	FALSE	0	GLY3	361	0.179045
213	APX6	1.92857	0.00058336	0.518519	0.204545	12	3	12	5	FALSE		36.4167	12	0	7	0	0.820712	FALSE	0	APX6	172	0.22619
214	MDAR4	2.31818	0.00474095	0.431373	0.154971	19	4	19	9	FALSE		33.2632	19	0	10	0	0.82938	FALSE	0	MDAR4	1043	0.196201
215	LOX5	1.5	0	0.666667	0	1	2	1	0	FALSE	85upall	5	1	0	1	0	0.559307	FALSE	0	LOX5	0	0
216	CRR1	0	0	0	0.114286	21	0	21	21	FALSE		24.4286	21	0	0	0	0.826642	FALSE	0	CRR1	0	0.153406
217	AT3G59890	1	0	1	0	1	1	1	0	FALSE		21	1	0	1	0	0.702099	FALSE	0	AT3G59890	0	0
218	LOX1	3.42424	0.00176466	0.292035	0.233333	6	6	6	1	FALSE	85upall	10.1667	6	0	5	0	0.712135	FALSE	0	LOX1	413	0.263158
219	HEMA1	3.01242	0.00023095	0.331959	0.204762	15	6	15	4	FALSE		29.2	15	0	11	0	0.817062	FALSE	0	HEMA1	47	0.187957
220	ATMDAR2	2.28571	0.00120913	0.4375	0.0818182	11	3	11	9	FALSE		27.8182	11	0	2	0	0.813412	FALSE	0	ATMDAR2	265	0.190596
221	FTRA2	0	0	0	0.308824	17	0	17	17	FALSE		36.8824	17	0	0	0	0.814781	FALSE	0	FTRA2	0	0.243864
222	SOX	2.7265	0.00062817	0.366771	0.0666667	6	5	6	2	FALSE		24.3333	6	0	4	0	0.779197	FALSE	0	SOX	93	0.235974
223	NADP-ME3	0	0	0	0.25	4	0	4	4	FALSE		29	4	0	0	0	0.755931	FALSE	0	NADP-ME3	0	0.435606
224	AT5G06580	1	0.00104505	1	0.05	5	1	5	4	FALSE		23.4	5	0	1	0	0.785128	FALSE	0	AT5G06580	155	0.217143
225	PMSR4	2.52273	0.00029464	0.396396	0.204678	19	4	19	11	FALSE		32.2632	19	0	8	0	0.781478	FALSE	0	PMSR4	93	0.35454
226	MSRB2	2.64444	0.00027247	0.378151	0.298701	22	5	22	13	FALSE		33.6364	22	0	9	0	0.791515	FALSE	0	MSRB2	98	0.300325
227	NCED5	3.4069	0	0.293522	0	1	6	1	0	FALSE		16	1	0	1	0	0.686588	FALSE	0	NCED5	0	0
228	MSRB1	2.74375	0.0003149	0.364465	0.258333	25	6	25	4	FALSE	85upall	33	25	0	21	0	0.8125	FALSE	0	MSRB1	113	0.244444
229	AT3G62790	2.59259	0	0.385714	0.5	3	5	3	0	FALSE		17.6667	3	0	3	0	0.697993	FALSE	0	AT3G62790	0	0.609195
230	LTO1	2.91429	0	0.343137	0.5	2	4	2	1	FALSE		37.5	2	0	1	0	0.742245	FALSE	0	LTO1	0	0.646552
231	NYC1	2.31111	0.00357136	0.432692	0.164032	23	4	23	15	FALSE		27	23	0	8	0	0.822537	FALSE	0	NYC1	785	0.175042
232	GPX8	2.66038	0.00191085	0.375887	0.299242	33	5	33	7	FALSE		32.9394	33	0	26	0	0.820255	FALSE	0	GPX8	526	0.236756
233	NOL	3.18182	0.00027926	0.314286	0.138889	9	6	9	8	FALSE		23.6667	9	0	1	0	0.799726	FALSE	0	NOL	43	0.183463
234	FLDH	2.29412	0.00104091	0.435897	0.1	6	3	6	4	FALSE		27	6	0	2	0	0.794252	FALSE	0	FLDH	217	0.218579
235	GrxC5	2.08108	0.00038734	0.480519	0.288333	25	3	25	18	FALSE		37.36	25	0	7	0	0.814781	FALSE	0	GrxC5	212	0.259444
236	AAE7	2.63462	0.0030962	0.379562	0.166667	30	5	30	16	FALSE		21.3667	30	0	14	0	0.817974	FALSE	0	AAE7	770	0.155718
237	GPX6	2.08163	0.00353342	0.480392	0.268018	37	4	37	20	FALSE		31.5135	37	0	17	0	0.82208	FALSE	0	GPX6	818	0.223308
238	MRL7	2.8	0	0.357143	0.5	2	5	2	0	FALSE		37	2	0	2	0	0.726734	FALSE	0	MRL7	0	0.925
239	MDAR1	2.44186	0.00245845	0.409524	0.0824176	14	4	14	9	FALSE		33	14	0	5	0	0.826186	FALSE	0	MDAR1	744	0.195578
240	APX2	2.33981	2.526e-05	0.427386	0.204545	12	5	12	1	FALSE		36.4167	12	0	11	0	0.820712	FALSE	0	APX2	11	0.22619
241	FSD2	1.33333	0.00129286	0.75	0.2	35	2	35	33	FALSE		33.2	35	0	2	0	0.841697	FALSE	0	FSD2	534	0.188636
242	FSD3	2.11111	0.00218552	0.473684	0.195682	39	4	39	35	FALSE		32.6923	39	0	4	0	0.850365	FALSE	0	FSD3	715	0.171164
243	PAO4	3.21739	0.00041025	0.310811	0.133333	6	5	6	2	FALSE	85upall	16.8333	6	0	4	0	0.749544	FALSE	0	PAO4	39	0.22831
244	PAO5	0	0	0	0.5	2	0	2	2	FALSE		4	2	0	0	0	0.625456	FALSE	0	PAO5	0	0.666667
245	PAO2	1	0	1	0.5	2	1	2	1	FALSE		4	2	0	1	0	0.625456	FALSE	0	PAO2	0	0.666667
246	AT4G35090	1.71795	0.0161589	0.58209	0.107086	62	3	62	48	FALSE	85upall	28.6613	62	0	14	0	0.880931	FALSE	0	AT4G35090	3609	0.125088
247	SDR1	2.64	0.0057721	0.378788	0.12381	21	4	21	15	FALSE		25.0952	21	0	6	0	0.818887	FALSE	0	SDR1	1195	0.166194
248	AOR	2.18605	0.00084531	0.457447	0.17619	36	5	36	4	FALSE		27.8889	36	0	32	0	0.846715	FALSE	0	AOR	227	0.146784
249	HEMG2	1	1.381e-05	1	0	2	1	2	1	FALSE		8.5	2	0	1	0	0.693431	FALSE	0	HEMG2	3	0.535714
250	AT5G63290	0	0	0	0	2	0	2	2	FALSE		6	2	0	0	0	0.652372	FALSE	0	AT5G63290	0	0.555556
251	PPO1	2	0.00133234	0.5	0.177778	10	4	10	6	FALSE		25.1	10	0	4	0	0.776004	FALSE	0	PPO1	284	0.254082
252	AT5G20500	2.44444	5.165e-05	0.409091	0.296923	26	4	26	24	FALSE		37.3077	26	0	2	0	0.816606	FALSE	0	AT5G20500	35	0.253794
253	GR	1.77647	0.0177917	0.562914	0.143849	64	3	64	34	FALSE		28.5938	64	0	30	0	0.866788	FALSE	0	GR	4499	0.142891
254	THY-1	2.0922	0.00999005	0.477966	0.107308	47	5	47	11	FALSE		26.4894	47	0	36	0	0.852646	FALSE	0	THY-1	2097	0.142073
255	HPR	2.28834	0.00407958	0.436997	0.192235	33	5	33	7	FALSE		30.4545	33	0	26	0	0.85219	FALSE	0	HPR	694	0.149287
256	SMO1-1	1	3.142e-05	1	0.3	6	1	6	4	FALSE		9.83333	6	0	2	0	0.706661	FALSE	0	SMO1-1	12	0.409722
257	AT2G33630	2.40426	0.00133332	0.415929	0.155556	10	5	10	5	FALSE		16.4	10	0	5	0	0.786496	FALSE	0	AT2G33630	254	0.151887
258	SMO2-2	2.9375	6.02e-06	0.340426	0.3	6	5	6	2	FALSE		9.83333	6	0	4	0	0.706661	FALSE	0	SMO2-2	3	0.409722
259	HPL1	0	0	0	0.5	4	0	4	4	FALSE		9.5	4	0	0	0	0.683394	FALSE	0	HPL1	0	0.475
260	LOX2	1	1.337e-05	1	0.3	5	1	5	4	FALSE		7.6	5	0	1	0	0.68385	FALSE	0	LOX2	1	0.389474
261	TAPX	2.36538	0.00145656	0.422764	0.217469	34	5	34	8	FALSE		33.8529	34	0	26	0	0.848996	FALSE	0	TAPX	390	0.171842
262	MDAR6	2.40994	0	0.414948	0.238095	15	5	15	0	FALSE		38.5333	15	0	15	0	0.82208	FALSE	0	MDAR6	0	0.24
263	AT1G07700	2.75269	0	0.363281	0.166667	10	5	10	0	FALSE		30.5	10	0	10	0	0.768248	FALSE	0	AT1G07700	0	0.342697
264	SSE1	3.44262	0.00096949	0.290476	0.370833	16	6	16	8	FALSE		19.9375	16	0	8	0	0.744526	FALSE	0	SSE1	166	0.311523
265	P5CS2	1.93506	0.0188969	0.516779	0.0588235	35	4	35	14	FALSE		19.1714	35	0	21	0	0.854015	FALSE	0	P5CS2	4014	0.0953802
266	P5CS1	2.112	0.013533	0.473485	0.0555556	36	5	36	8	FALSE		18.6944	36	0	28	0	0.854927	FALSE	0	P5CS1	2789	0.092869
267	NCED3	0	0	0	0	3	0	3	3	FALSE	85upall	18	3	0	0	0	0.745438	FALSE	0	NCED3	0	0.361702
268	ABA2	2.42361	0.00266918	0.412607	0.25	16	5	16	3	FALSE		33.3125	16	0	13	0	0.811131	FALSE	0	ABA2	645	0.235372
269	PEX11D	2.66942	0.00746776	0.374613	0.210145	24	5	24	13	FALSE		24.7083	24	0	11	0	0.805201	FALSE	0	PEX11D	1741	0.195767
270	ACHT5	1	0.0002437	1	0.258065	32	1	32	31	FALSE	85upall	35.75	32	0	1	0	0.835766	FALSE	0	ACHT5	96	0.206647
271	PRXIIF	2.0495	0.00387994	0.487923	0.222436	40	4	40	12	FALSE		30.75	40	0	28	0	0.833942	FALSE	0	PRXIIF	885	0.190839
272	WCRKC2	1.57143	0.00041912	0.636364	0.282197	33	3	33	26	FALSE		35.9091	33	0	7	0	0.838047	FALSE	0	WCRKC2	285	0.202876
273	CXXS1	2.19643	0.00021036	0.455285	0.238095	28	4	28	1	FALSE	85upall	36.4643	28	0	27	0	0.83531	FALSE	0	CXXS1	79	0.208367
274	TRX1	2.19767	0.00139536	0.455026	0.226667	25	4	25	8	FALSE		37.84	25	0	17	0	0.831661	FALSE	0	TRX1	652	0.221287
275	ACHT4	2.23952	0.00073924	0.446524	0.247312	31	5	31	2	FALSE		36	31	0	29	0	0.83531	FALSE	0	ACHT4	266	0.208092
276	TH9	2.20202	0.00268232	0.454128	0.240741	28	4	28	9	FALSE		37.1071	28	0	19	0	0.833485	FALSE	0	TH9	932	0.215739
277	ATHM3	2.26316	0.00484985	0.44186	0.240741	28	4	28	8	FALSE		35.6071	28	0	20	0	0.834854	FALSE	0	ATHM3	925	0.204639
278	ACHT1	1.88372	0.00185358	0.530864	0.263218	30	3	30	18	FALSE		36.8667	30	0	12	0	0.834854	FALSE	0	ACHT1	716	0.213102
279	GRXS17	1.78182	0.00483175	0.561224	0.208537	41	3	41	21	FALSE		32.439	41	0	20	0	0.849453	FALSE	0	GRXS17	1469	0.169838
280	RCA	2.38384	9.042e-05	0.419492	0.4	20	5	20	10	FALSE	85upall	38.6	20	0	10	0	0.830292	FALSE	0	RCA	48	0.221839
281	PEX11C	3.01695	0	0.331461	0.279412	17	7	17	0	FALSE	85upall	23.8235	17	0	17	0	0.788321	FALSE	0	PEX11C	0	0.231296
282	TRX2	1.875	0.00079176	0.533333	0.220798	27	3	27	24	FALSE		37.1481	27	0	3	0	0.836679	FALSE	0	TRX2	238	0.206379
283	CIB22	2.07692	0.0024017	0.481481	0.192308	13	4	13	7	FALSE		20.0769	13	0	6	0	0.783303	FALSE	0	CIB22	415	0.194922
284	TY1	2.38889	0.0007374	0.418605	0.326797	18	6	18	4	FALSE		42.2778	18	0	14	0	0.823905	FALSE	0	TY1	281	0.262595
285	ECHIA	3.30952	0.00137824	0.302158	0.228836	28	5	28	24	FALSE		22.2857	28	0	4	0	0.818887	FALSE	0	ECHIA	222	0.161232
286	GRXC1	0	0	0	0.280797	24	0	24	24	FALSE		37.25	24	0	0	0	0.814325	FALSE	0	GRXC1	0	0.258681
287	CXIP1	2.05714	0.00142724	0.486111	0.251501	37	4	37	19	FALSE		31.6757	37	0	18	0	0.824361	FALSE	0	CXIP1	478	0.216957
288	PEX11A	2.86364	0.00029683	0.349206	0.330065	18	6	18	3	FALSE		23.2222	18	0	15	0	0.787409	FALSE	0	PEX11A	52	0.229923
289	PEX3	3.3937	3.48e-06	0.294664	0.472727	11	6	11	2	FALSE		18.2727	11	0	9	0	0.696624	FALSE	0	PEX3	3	0.522078
290	PXN	3.54098	2.532e-05	0.282407	0.402778	9	6	9	4	FALSE		19.6667	9	0	5	0	0.712135	FALSE	0	PXN	13	0.41844
291	PEX11E	2.4186	0.00258279	0.413462	0.225108	22	4	22	15	FALSE		24.1818	22	0	7	0	0.797445	FALSE	0	PEX11E	567	0.208464
292	HCF164	1.97059	0.00364727	0.507463	0.173469	49	3	49	40	FALSE	85upall	31	49	0	9	0	0.85812	FALSE	0	HCF164	1054	0.154127
293	AT1G15120	3.21557	0	0.310987	0.295455	12	6	12	0	FALSE		21.4167	12	0	12	0	0.763686	FALSE	0	AT1G15120	0	0.245211
294	TRX-M4	2.0102	0.00803587	0.497462	0.222436	40	4	40	18	FALSE		34.6	40	0	22	0	0.854015	FALSE	0	TRX-M4	1845	0.173
295	CH1	2.70482	0.00072108	0.36971	0.202632	20	6	20	6	FALSE	85upall	26.8	20	0	14	0	0.81615	FALSE	0	CH1	196	0.177483
296	PORC	2.01562	0	0.496124	0.187395	35	4	35	0	FALSE		32.8857	35	0	35	0	0.857208	FALSE	0	PORC	0	0.155856
297	CDSP32	2.15823	0.00761588	0.463343	0.185727	48	5	48	13	FALSE	85upall	32.8125	48	0	35	0	0.85812	FALSE	0	CDSP32	1660	0.161638
298	2019-04-01	2.29825	0.00534008	0.435115	0.119658	27	4	27	19	FALSE		28	27	0	8	0	0.820712	FALSE	0	2019-04-01	1237	0.18543
299	AT5G01780	0	0	0	0.5	3	0	3	3	FALSE		4	3	0	0	0	0.552007	FALSE	0	AT5G01780	0	0.8
300	AOC3	2.7439	0.00487168	0.364444	0.108974	13	5	13	7	FALSE		14.0769	13	0	6	0	0.783759	FALSE	0	AOC3	821	0.14433
301	OPR3	2.70229	0.00389069	0.370057	0.126374	14	5	14	4	FALSE		17.4286	14	0	10	0	0.781478	FALSE	0	OPR3	835	0.165306
302	At5g06290	1.30769	0.00302749	0.764706	0.194805	56	3	56	46	FALSE		31.8571	56	0	10	0	0.865876	FALSE	0	At5g06290	953	0.151701
303	PRXQ	1.96809	0.00659012	0.508108	0.191489	48	4	48	21	FALSE		31	48	0	27	0	0.85219	FALSE	0	PRXQ	1519	0.159794
304	RFNR1	1.84091	0.00445909	0.54321	0.110526	20	3	20	10	FALSE		26.3	20	0	10	0	0.837135	FALSE	0	RFNR1	985	0.145028
305	AT1G51980	3.02778	0.00012087	0.330275	0.3	11	6	11	1	FALSE		20.1818	11	0	10	0	0.757299	FALSE	0	AT1G51980	12	0.27027
306	AT1G36310	2.13333	0.00014705	0.46875	0.2	5	3	5	1	FALSE		4	5	0	4	0	0.675639	FALSE	0	AT1G36310	18	0.345455
307	AT1G31600	2.75	0	0.363636	0.333333	4	4	4	0	FALSE		4	4	0	4	0	0.665146	FALSE	0	AT1G31600	0	0.5
308	GLU1	1.36364	0.0335976	0.733333	0.0721131	93	2	93	72	FALSE		22.4839	93	0	21	0	0.896442	FALSE	0	GLU1	7451	0.0986689
309	CRD1	2.4507	0.0016379	0.408046	0.305195	22	5	22	16	FALSE		29.8182	22	0	6	0	0.825274	FALSE	0	CRD1	335	0.178552
310	AT1G74470	2.52201	0.00272894	0.396509	0.276316	20	6	20	8	FALSE		31.45	20	0	12	0	0.83896	FALSE	0	AT1G74470	496	0.167287
311	NIR1	2.71538	0.00243823	0.368272	0.115385	14	6	14	3	FALSE		23.2143	14	0	11	0	0.804745	FALSE	0	NIR1	338	0.170899
312	FNR2	2.0479	0.0035338	0.488304	0.126282	40	4	40	4	FALSE		25.825	40	0	36	0	0.857208	FALSE	0	FNR2	690	0.127599
313	PSBQ-2	2.17949	3.442e-05	0.458824	0.458333	16	3	16	13	FALSE		37.5	16	0	3	0	0.821168	FALSE	0	PSBQ-2	13	0.227273
314	NAD5B	1	0.00046229	1	0.395833	16	1	16	12	FALSE		25.4375	16	0	4	0	0.797445	FALSE	0	NAD5B	324	0.205141
315	NAD6	1	0.00061715	1	0.305147	17	1	17	12	FALSE		25.6471	17	0	5	0	0.79927	FALSE	0	NAD6	341	0.203548
316	PSBO2	2.43836	0.002156	0.410112	0.263077	26	5	26	16	FALSE	85upall	31.1154	26	0	10	0	0.828923	FALSE	0	PSBO2	401	0.181961
317	PSBP-1	2.26923	1.988e-05	0.440678	0.376623	22	5	22	1	FALSE	85upall	35.4545	22	0	21	0	0.824818	FALSE	0	PSBP-1	4	0.213582
318	PEX19-2	1.33333	3.34e-06	0.75	0.442308	13	2	13	11	FALSE		17.6923	13	0	2	0	0.703467	FALSE	0	PEX19-2	1	0.465587
319	PEX12	4.12245	0.00038223	0.242574	0.345833	16	7	16	11	FALSE		18.125	16	0	5	0	0.755474	FALSE	0	PEX12	75	0.283203
320	ECH2	2.35878	0.00165918	0.423948	0.155242	32	5	32	8	FALSE		23.75	32	0	24	0	0.842609	FALSE	0	ECH2	552	0.129781
321	NAD2B	1	0	1	0.423077	14	1	14	13	FALSE		21.7143	14	0	1	0	0.764142	FALSE	0	NAD2B	0	0.310204
322	NAD1A	1	1.22e-06	1	0.474359	13	1	13	11	FALSE		22.2308	13	0	2	0	0.751369	FALSE	0	NAD1A	1	0.33683
323	NDHD	1	0.00137554	1	0.290476	15	1	15	7	FALSE		21.6	15	0	8	0	0.795164	FALSE	0	NDHD	490	0.182486
324	AT2G07689	2.66667	0	0.375	0.477273	12	5	12	0	FALSE		23	12	0	12	0	0.750912	FALSE	0	AT2G07689	0	0.348485
325	COX1	0	0	0	0.210769	26	0	26	26	FALSE		17	26	0	0	0	0.782391	FALSE	0	COX1	0	0.191011
326	COX3	1	0.000503	1	0.295238	21	1	21	18	FALSE		21.6667	21	0	3	0	0.800639	FALSE	0	COX3	351	0.171958
327	COX2	1	0.0005244	1	0.218333	25	1	25	18	FALSE		19.28	25	0	7	0	0.803376	FALSE	0	COX2	239	0.15424
328	cob	1	0.00205087	1	0.190883	27	1	27	21	FALSE		19.1111	27	0	6	0	0.814781	FALSE	0	cob	581	0.142344
329	ACX2	0	0	0	0.215415	23	0	23	23	FALSE		23.087	23	0	0	0	0.802007	FALSE	0	ACX2	0	0.189237
330	PEX14	0	0	0	0.272727	22	0	22	22	FALSE		21	22	0	0	0	0.799726	FALSE	0	PEX14	0	0.177966
331	PEX5	1	0.00055688	1	0.270563	22	1	22	20	FALSE		23.8182	22	0	2	0	0.798814	FALSE	0	PEX5	92	0.208533
332	PEX7	2.80473	0.00097672	0.35654	0.233766	22	6	22	2	FALSE		19.3182	22	0	20	0	0.787409	FALSE	0	PEX7	148	0.189394
333	HGO	1	9.432e-05	1	0.141026	13	1	13	12	FALSE		16.3846	13	0	1	0	0.781478	FALSE	0	HGO	28	0.180342
334	PDS1	3.04	0	0.328947	0.2	5	5	5	0	FALSE		13	5	0	5	0	0.744982	FALSE	0	PDS1	0	0.288889
335	AT5G25450	1.5	1.528e-05	0.666667	0.422222	10	2	10	6	FALSE		22.4	10	0	4	0	0.745894	FALSE	0	AT5G25450	5	0.35
336	AT5G13430	1.7619	0.00448341	0.567568	0.157635	29	4	29	17	FALSE		20.1379	29	0	12	0	0.818887	FALSE	0	AT5G13430	1233	0.134253
337	AT5G11770	1.86957	0.00051631	0.534884	0.284314	18	4	18	7	FALSE	85upall	21.6111	18	0	11	0	0.783303	FALSE	0	AT5G11770	160	0.201973
338	CI51	2.20833	0.0018788	0.45283	0.207792	22	5	22	11	FALSE		20.2727	22	0	11	0	0.805657	FALSE	0	CI51	544	0.150611
339	ACX1	2.46341	0.00261219	0.405941	0.23545	28	4	28	22	FALSE		25	28	0	6	0	0.815237	FALSE	0	ACX1	490	0.182482
340	PETC	1.88235	0.00981438	0.53125	0.151711	47	4	47	21	FALSE	85upall	26.3617	47	0	26	0	0.851734	FALSE	0	PETC	2104	0.136589
341	AT1G80230	2.52941	0.00073145	0.395349	0.326923	13	5	13	2	FALSE		28.9231	13	0	11	0	0.799726	FALSE	0	AT1G80230	119	0.22421
342	ACX4	3.13333	0.00200611	0.319149	0.19943	27	5	27	19	FALSE		22.7037	27	0	8	0	0.804745	FALSE	0	ACX4	402	0.190787
343	ACX3	2.68889	0	0.371901	0.231579	20	7	20	0	FALSE		25.6	20	0	20	0	0.800639	FALSE	0	ACX3	0	0.216525
344	MFP2	1.91453	0.0308419	0.522321	0.103672	60	4	60	26	FALSE		26.15	60	0	34	0	0.87135	FALSE	0	MFP2	7497	0.12277
345	PKT3	2.38095	0.00879633	0.42	0.139535	44	5	44	19	FALSE		20.4091	44	0	25	0	0.837135	FALSE	0	PKT3	1969	0.129028
346	AT2G39260	1	1.337e-05	1	0	2	1	2	1	FALSE		5	2	0	1	0	0.67062	FALSE	0	AT2G39260	1	0.5
347	UPF3	4.00775	0	0.249516	0	3	7	3	0	FALSE		2.33333	3	0	3	0	0.613139	FALSE	0	UPF3	0	0.333333
348	PEX10	3.42276	0.00010488	0.292162	0.380952	15	6	15	6	FALSE		18.4	15	0	9	0	0.721715	FALSE	0	PEX10	36	0.391489
349	TED3	3.07937	0.00052335	0.324742	0.345833	16	6	16	5	FALSE		18.0625	16	0	11	0	0.748175	FALSE	0	TED3	106	0.311422
