# Supplementary material for: Transcriptomic analysis reveals hub genes and subnetworks related to ROS metabolism in Hylocereus undatus through novel superoxide scavenger trypsin treatment during storage
Source: BMC Genomics. 2020 Jun 26;21:437. doi: 10.1186/s12864-020-06850-1 (PMC7318492; doi:10.1186/s12864-020-06850-1)
Supplement: Supplementary file 14 — Additional file 14: Table S11. PPI network parameters of downregulated ROS related genes by Cytoscape. [file 12864_2020_6850_MOESM14_ESM.xlsx]

## Sheet: PPI ROS1117down 2000edge by cyt
SUID	name	AverageShortestPathLength	BetweennessCentrality	ClosenessCentrality	ClusteringCoefficient	Degree	Eccentricity	EdgeCount	Indegree	IsSingleNode	NeighborhoodConnectivity	NumberOfDirectedEdges	NumberOfUndirectedEdges	Outdegree	PartnerOfMultiEdgedNodePairs	Radiality	selected	SelfLoops	shared name	Significant	Stress	TopologicalCoefficient
72	NIA2	1.89756	0.00688474	0.526992	0.0857809	66	5	66	5	FALSE	25.697	66	0	61	0	0.882168	FALSE	0	NIA2		1699	0.10797
73	NIR1	2.26619	0.00237261	0.44127	0.184615	26	5	26	6	FALSE	29.8462	26	0	20	0	0.838262	FALSE	0	NIR1		509	0.157916
75	ACX3	2.54255	0.00119533	0.393305	0.319048	15	5	15	1	FALSE	28.5333	15	0	14	0	0.805108	FALSE	0	ACX3		174	0.219487
76	MFP2	1.95833	0.0128327	0.510638	0.11098	51	4	51	21	FALSE	26.2157	51	0	30	0	0.87276	FALSE	0	MFP2		3926	0.115488
78	PKT3	2.35514	0.00601404	0.424603	0.118371	33	5	33	11	FALSE	18.6667	33	0	22	0	0.833781	FALSE	0	PKT3		1054	0.114334
80	RNR1	2.27206	0.00296332	0.440129	0.152632	20	5	20	5	FALSE	30.9	20	0	15	0	0.832885	FALSE	0	RNR1		684	0.171111
81	RNR2A	2.32967	0.00145359	0.429245	0.294118	17	4	17	9	FALSE	41.2941	17	0	8	0	0.823029	FALSE	0	RNR2A		222	0.24727
83	ACX1	2.38298	0.00516636	0.419643	0.14023	30	4	30	22	FALSE	20.4	30	0	8	0	0.823029	FALSE	0	ACX1		1452	0.136
86	AIM1	1.87805	0.0076378	0.532468	0.129252	49	3	49	38	FALSE	28.8776	49	0	11	0	0.873208	FALSE	0	AIM1	Yes	2372	0.125555
89	2019-04-01	2.44444	0.00332322	0.409091	0.155385	26	4	26	17	FALSE	27.8462	26	0	9	0	0.832437	FALSE	0	2019-04-01		955	0.158681
90	SIR	2	0.00012117	0.5	0.27193	19	3	19	18	FALSE	36.8947	19	0	1	0	0.827957	FALSE	0	SIR		35	0.213264
92	NTRC	1.66942	0.0356351	0.59901	0.0656566	99	4	99	43	FALSE	21.8283	99	0	56	0	0.899642	FALSE	0	NTRC		9075	0.0915881
93	At5g06290	1.58333	0.00135296	0.631579	0.17389	44	3	44	38	FALSE	29.3636	44	0	6	0	0.854839	FALSE	0	At5g06290		419	0.149054
95	AT1G16700	2.80625	0	0.356347	0.185897	13	5	13	0	FALSE	16.9231	13	0	13	0	0.77733	FALSE	0	AT1G16700		0	0.177328
96	EMB1467	1.44444	0.00107077	0.692308	0.25	16	2	16	11	FALSE	25.1875	16	0	5	0	0.812724	FALSE	0	EMB1467		365	0.169044
98	NIA1	1.86228	0.0135778	0.536977	0.0908858	63	5	63	9	FALSE	26.873	63	0	54	0	0.87948	FALSE	0	NIA1		3384	0.114353
100	NDHD	1	0.00054693	1	0.2625	16	1	16	14	FALSE	24.125	16	0	2	0	0.789875	FALSE	0	NDHD		202	0.209783
101	NDHB.2	1	4.425e-05	1	0.263636	11	1	11	10	FALSE	15.9091	11	0	1	0	0.750896	FALSE	0	NDHB.2		8	0.274295
103	NAD4	0	0	0	0.324176	14	0	14	14	FALSE	26.7143	14	0	0	0	0.78853	FALSE	0	NAD4		0	0.234336
107	THY-1	1.99379	0.00538275	0.501558	0.0816327	50	5	50	5	FALSE	23.16	50	0	45	0	0.866487	FALSE	0	THY-1		1191	0.106728
108	THY-2	1.95556	0.0145619	0.511364	0.0846088	49	3	49	37	FALSE	23.4694	49	0	12	0	0.864695	FALSE	0	THY-2		3293	0.10967
110	F3H	3.27778	0.00022443	0.305085	0.285714	7	5	7	4	FALSE	19.7143	7	0	3	0	0.762097	FALSE	0	F3H		64	0.317972
111	TT7	1.66667	9.048e-05	0.6	0.178947	20	2	20	19	FALSE	22.5	20	0	1	0	0.801971	FALSE	0	TT7		32	0.18595
113	P5CS1	2.03788	0.00899535	0.490706	0.072549	51	5	51	14	FALSE	23.098	51	0	37	0	0.861559	FALSE	0	P5CS1		2277	0.110517
114	P5CR	1	0.0017321	1	0.232143	8	1	8	7	FALSE	43.875	8	0	1	0	0.8069	FALSE	0	P5CR		341	0.317029
116	PEX6	3.12169	0	0.320339	0.303571	8	6	8	0	FALSE	20.625	8	0	8	0	0.770161	FALSE	0	PEX6		0	0.271382
117	PEX14	0	0	0	0.232143	8	0	8	8	FALSE	22.75	8	0	0	0	0.780466	FALSE	0	PEX14		0	0.257102
120	MSD1	2.03191	0.00410417	0.492147	0.219231	40	4	40	18	FALSE	35.55	40	0	22	0	0.855735	FALSE	0	MSD1		1181	0.173293
121	CSD3	1	0.00227307	1	0.17378	41	1	41	36	FALSE	28.9268	41	0	5	0	0.848118	FALSE	0	CSD3		718	0.152246
123	CSD1	2.38942	0.00069978	0.418511	0.18556	39	7	39	1	FALSE	29.4615	39	0	38	0	0.846774	FALSE	0	CSD1		93	0.155061
125	GLU2	1.77344	0.0199712	0.563877	0.0767405	80	4	80	28	FALSE	23.7375	80	0	52	0	0.884857	FALSE	0	GLU2		6476	0.10276
126	AT4G32360	2	0.00173523	0.5	0.202614	18	3	18	10	FALSE	39.2222	18	0	8	0	0.835573	FALSE	0	AT4G32360		584	0.208629
128	GLU1	1.35294	0.0289604	0.73913	0.072784	90	2	90	68	FALSE	23.5556	90	0	22	0	0.895161	FALSE	0	GLU1		7283	0.0981482
130	ATR1	2.11429	0.0008355	0.472973	0.12619	21	3	21	16	FALSE	30.8571	21	0	5	0	0.825717	FALSE	0	ATR1		390	0.186992
132	ATR2	2.05263	0.0037966	0.487179	0.0984615	26	3	26	19	FALSE	27.9615	26	0	7	0	0.838262	FALSE	0	ATR2		1136	0.153846
134	RFNR1	2.09091	0.00265108	0.478261	0.13587	24	4	24	15	FALSE	29.6667	24	0	9	0	0.827509	FALSE	0	RFNR1		739	0.176339
136	PER1	2.29101	0.00433508	0.43649	0.197581	32	6	32	5	FALSE	31.125	32	0	27	0	0.844534	FALSE	0	PER1		701	0.167568
138	AT3G52960	2.72222	0.00395895	0.367347	0.27	25	5	25	17	FALSE	30.2	25	0	8	0	0.827957	FALSE	0	AT3G52960		732	0.187329
140	PEX1	1	1.289e-05	1	0.25	4	1	4	3	FALSE	12.75	4	0	1	0	0.729391	FALSE	0	PEX1		1	0.337838
142	AT3G15640	2.77027	0.00332023	0.360976	0.151515	12	5	12	7	FALSE	29	12	0	5	0	0.801971	FALSE	0	AT3G15640		590	0.214198
143	AT5G40810	1.125	0.00633656	0.888889	0.113793	30	2	30	23	FALSE	23.1333	30	0	7	0	0.828853	FALSE	0	AT5G40810		1616	0.139357
145	LOX3	3.14414	0.00018756	0.318052	0.211111	10	6	10	1	FALSE	15.8	10	0	9	0	0.768369	FALSE	0	LOX3		45	0.183721
146	AOS	2	0.00017967	0.5	0.137363	14	3	14	13	FALSE	14.5714	14	0	1	0	0.790323	FALSE	0	AOS		53	0.140777
148	AT1G15950	2.37563	0.0003162	0.42094	0.107143	21	5	21	2	FALSE	30.6667	21	0	19	0	0.836918	FALSE	0	AT1G15950		206	0.170106
149	C4H	3.11364	0.00146921	0.321168	0.166008	23	6	23	13	FALSE	20.3043	23	0	10	0	0.798387	FALSE	0	C4H		388	0.182139
151	DWF5	2.44809	0.00679825	0.408482	0.134483	30	6	30	8	FALSE	19.6	30	0	22	0	0.81362	FALSE	0	DWF5		1974	0.151421
152	DWF1	2.13953	0.0018785	0.467391	0.154545	11	3	11	7	FALSE	36.9091	11	0	4	0	0.814964	FALSE	0	DWF1		303	0.233602
156	AT3G02280	2.79348	0.00082393	0.357977	0.290476	15	5	15	9	FALSE	36.0667	15	0	6	0	0.814516	FALSE	0	AT3G02280		164	0.232688
160	2019-04-03	2.525	0.00146388	0.39604	0.179348	24	4	24	17	FALSE	29.4583	24	0	7	0	0.829749	FALSE	0	2019-04-03		555	0.171027
162	MPPalpha	1.66667	0.00022403	0.6	0.138889	9	3	9	5	FALSE	16.4444	9	0	4	0	0.777778	FALSE	0	MPPalpha		47	0.162816
164	OPR3	2.57798	0.00259833	0.3879	0.147059	17	5	17	4	FALSE	21.1176	17	0	13	0	0.807348	FALSE	0	OPR3		700	0.160754
167	AT1G11780	4.06061	0	0.246269	0.25	4	7	4	0	FALSE	4.5	4	0	4	0	0.65681	FALSE	0	AT1G11780		0	0.375
168	ALKBH2	1.5	0	0.666667	0.5	2	2	2	1	FALSE	4	2	0	1	0	0.532706	FALSE	0	ALKBH2		0	1
170	AT3G14160	1	0.00064465	1	0.25	4	1	4	3	FALSE	4.5	4	0	1	0	0.65681	FALSE	0	AT3G14160		86	0.375
172	SOX	2.76042	0.00030765	0.362264	0.1	6	5	6	2	FALSE	20.8333	6	0	4	0	0.766129	FALSE	0	SOX		67	0.278539
174	COX6B	2.6	0.00075627	0.384615	0.134615	13	4	13	2	FALSE	18.6923	13	0	11	0	0.792563	FALSE	0	COX6B		141	0.161873
179	AT5G57815	0	0	0	0.25	4	0	4	4	FALSE	15.25	4	0	0	0	0.726254	FALSE	0	AT5G57815		0	0.375
181	At3g24170	1.85556	0.0160136	0.538922	0.130952	57	4	57	27	FALSE	28.2456	57	0	30	0	0.878584	FALSE	0	At3g24170		3820	0.120194
183	AT1G31910	2.97273	0	0.336391	0.35	5	6	5	0	FALSE	13.2	5	0	5	0	0.737007	FALSE	0	AT1G31910		0	0.338462
184	MVD1	3.15464	0.00317132	0.316993	0.111111	10	6	10	4	FALSE	13.7	10	0	6	0	0.779122	FALSE	0	MVD1		485	0.156322
186	SRX	2.93158	0	0.341113	0.3	5	7	5	0	FALSE	41.6	5	0	5	0	0.787634	FALSE	0	SRX		0	0.369643
188	At3g06730	2.05825	0.00229491	0.485849	0.207681	38	4	38	17	FALSE	34.8421	38	0	21	0	0.853495	FALSE	0	At3g06730		962	0.170795
190	NRS/ER	3.13287	0.00079547	0.319196	0.131868	14	6	14	6	FALSE	18.5	14	0	8	0	0.768817	FALSE	0	NRS/ER		266	0.271008
191	RHM1	3.01418	0.00065674	0.331765	0.166667	18	6	18	7	FALSE	19	18	0	11	0	0.792115	FALSE	0	RHM1		165	0.190797
193	TRX2	0	0	0	0.210685	32	0	32	32	FALSE	37.4375	32	0	0	0	0.849462	FALSE	0	TRX2		0	0.187971
200	PLP3a	2.15385	0.00173805	0.464286	0.238095	21	3	21	13	FALSE	44.4286	21	0	8	0	0.837814	FALSE	0	PLP3a		662	0.238863
202	TRX1	2.07463	0.00328434	0.482014	0.219355	31	3	31	20	FALSE	38.2581	31	0	11	0	0.846774	FALSE	0	TRX1		1017	0.195194
206	WCRKC1	1.83333	0.00022871	0.545455	0.204991	34	2	34	33	FALSE	36.2353	34	0	1	0	0.852599	FALSE	0	WCRKC1		83	0.179383
210	ATCCR2	2.36232	0.00200112	0.423313	0.121324	17	5	17	6	FALSE	34.5294	17	0	11	0	0.828405	FALSE	0	ATCCR2		1104	0.200752
213	mtACP2	2.78102	0.00034737	0.35958	0.218182	11	4	11	2	FALSE	17.2727	11	0	9	0	0.762097	FALSE	0	mtACP2		85	0.242857
215	COX15	0	0	0	0.138889	9	0	9	9	FALSE	21.7778	9	0	0	0	0.791219	FALSE	0	COX15		0	0.175627
217	AT2G46580	1	0	1	0	1	1	1	0	FALSE	3	1	0	1	0	0.653226	FALSE	0	AT2G46580		0	0
218	PPOX1	0	0	0	0	3	0	3	3	FALSE	35	3	0	0	0	0.777778	FALSE	0	PPOX1		0	0.343434
222	FK	2.45238	0.00221713	0.407767	0.134483	30	4	30	21	FALSE	20.1	30	0	9	0	0.809588	FALSE	0	FK		537	0.155556
224	KCR1	3.27957	9.825e-05	0.304918	0.1	6	6	6	2	FALSE	16	6	0	4	0	0.747312	FALSE	0	KCR1		19	0.282738
225	CER10	3.79167	0.00286404	0.263736	0.0555556	9	5	9	7	FALSE	23	9	0	2	0	0.792563	FALSE	0	CER10		454	0.198623
228	MTHFR2	2.30769	8.079e-05	0.433333	0.322222	10	4	10	4	FALSE	48.9	10	0	6	0	0.818548	FALSE	0	MTHFR2		38	0.298171
231	GPX1	2.29268	0.0001366	0.43617	0.337662	22	5	22	5	FALSE	32.7273	22	0	17	0	0.820341	FALSE	0	GPX1		65	0.215311
233	HMG1	2.56881	0.00256715	0.389286	0.0791667	16	5	16	4	FALSE	18	16	0	12	0	0.802419	FALSE	0	HMG1		419	0.143649
235	mtACP3	1.25	0.00023927	0.8	0.218182	11	2	11	8	FALSE	17.2727	11	0	3	0	0.762097	FALSE	0	mtACP3		42	0.242857
240	MOD1	2.25806	0.00175925	0.442857	0.0916667	16	5	16	5	FALSE	27.125	16	0	11	0	0.828405	FALSE	0	MOD1		451	0.162879
242	APX1	2.28311	0.00363594	0.438	0.146424	39	6	39	2	FALSE	30.3333	39	0	37	0	0.857527	FALSE	0	APX1		659	0.143082
243	ATMDAR2	2.08571	0.00210739	0.479452	0.179348	24	3	24	18	FALSE	37	24	0	6	0	0.84095	FALSE	0	ATMDAR2		675	0.193499
245	LOX6	3.40541	0	0.293651	0.166667	4	6	4	0	FALSE	12.75	4	0	4	0	0.713262	FALSE	0	LOX6		0	0.446429
254	SAPX	1.83333	0.00114448	0.545455	0.259259	27	3	27	17	FALSE	37.037	27	0	10	0	0.840054	FALSE	0	SAPX		389	0.195963
256	AOR	2.28659	0.00097309	0.437333	0.111667	25	5	25	2	FALSE	23.24	25	0	23	0	0.839606	FALSE	0	AOR	Yes	131	0.124516
257	SDR1	2.42308	0.00315322	0.412698	0.15	20	4	20	13	FALSE	27.05	20	0	7	0	0.822133	FALSE	0	SDR1		650	0.174194
259	SBH2	2.50679	0.00056789	0.398917	0.0851449	24	6	24	1	FALSE	20.5	24	0	23	0	0.810932	FALSE	0	SBH2		91	0.152674
260	TSC10A	2.86441	1.32e-05	0.349112	0	4	4	4	1	FALSE	19.25	4	0	3	0	0.754032	FALSE	0	TSC10A		7	0.331818
262	MDAR4	2.03922	0.00148908	0.490385	0.181287	19	3	19	10	FALSE	41.6842	19	0	9	0	0.832437	FALSE	0	MDAR4		648	0.232579
264	SMO2-1	2.53812	0	0.393993	0.127706	22	6	22	0	FALSE	22.0455	22	0	22	0	0.8069	FALSE	0	SMO2-1		0	0.178862
267	XF1	3.16814	0.00015651	0.315642	0.263636	11	6	11	4	FALSE	21.0909	11	0	7	0	0.773297	FALSE	0	XF1		42	0.265823
269	SMO1-1	2.925	0.00043866	0.34188	0.140476	21	4	21	17	FALSE	22.9524	21	0	4	0	0.806004	FALSE	0	SMO1-1		149	0.186605
271	APX3	1.91667	0.00114765	0.521739	0.235294	17	3	17	10	FALSE	42	17	0	7	0	0.835573	FALSE	0	APX3		324	0.227027
273	SQE3	1	0.00036636	1	0.154167	16	1	16	14	FALSE	19.125	16	0	2	0	0.797491	FALSE	0	SQE3		74	0.164871
277	GPX3	2.41905	0.00129203	0.413386	0.280797	24	5	24	8	FALSE	30.8333	24	0	16	0	0.825717	FALSE	0	GPX3		262	0.191253
281	NOA1	1.66667	0.00082708	0.6	0.2	11	3	11	8	FALSE	37.1818	11	0	3	0	0.815412	FALSE	0	NOA1		152	0.239883
295	MSRB2	3.09524	0.001158	0.323077	0.266667	15	5	15	9	FALSE	31.6	15	0	6	0	0.808244	FALSE	0	MSRB2		224	0.23017
296	PMSR4	2.64865	0.00045602	0.377551	0.3125	17	4	17	13	FALSE	29.9412	17	0	4	0	0.798387	FALSE	0	PMSR4		66	0.247448
301	AT3G03980	2.58163	0.00034979	0.387352	0.219697	12	5	12	6	FALSE	43.3333	12	0	6	0	0.816308	FALSE	0	AT3G03980		179	0.27957
302	HAOX1	2.87234	0.0003833	0.348148	0.0833333	9	4	9	7	FALSE	17.5556	9	0	2	0	0.771505	FALSE	0	HAOX1		140	0.22963
306	RHM3	3.02632	0.0001696	0.330435	0.131868	14	4	14	12	FALSE	18.2857	14	0	2	0	0.766577	FALSE	0	RHM3		48	0.28022
309	YUC10	3.31034	0	0.302083	0	2	5	2	0	FALSE	14	2	0	2	0	0.714158	FALSE	0	YUC10		0	0.541667
310	AAO1	2.5	0.0001687	0.4	0.1	6	4	6	5	FALSE	26.6667	6	0	1	0	0.774642	FALSE	0	AAO1		25	0.323045
313	ACYB-2	1	0	1	0	1	1	1	0	FALSE	1	1	0	1	0	1	FALSE	0	ACYB-2		0	0
314	CYB-1	0	0	0	0	1	0	1	1	FALSE	1	1	0	0	0	1	FALSE	0	CYB-1		0	0
317	APX6	1.94444	9.595e-05	0.514286	0.301282	13	3	13	7	FALSE	47.9231	13	0	6	0	0.8181	FALSE	0	APX6		78	0.294007
321	AT1G02410	1.66667	0	0.6	0.2	6	3	6	0	FALSE	11.5	6	0	6	0	0.729391	FALSE	0	AT1G02410		0	0.261364
323	MSRA5	2.49194	1.318e-05	0.401294	0.352564	13	5	13	1	FALSE	31.4615	13	0	12	0	0.793011	FALSE	0	MSRA5		8	0.275978
325	SDRB	2.45055	0.0055196	0.408072	0.156923	26	5	26	15	FALSE	30.4231	26	0	11	0	0.84319	FALSE	0	SDRB		1309	0.155819
328	AT5G16010	0	0	0	0	2	0	2	2	FALSE	5	2	0	0	0	0.641577	FALSE	0	AT5G16010		0	0.5
331	SAG13	2.33913	0.00470841	0.427509	0.0953846	26	5	26	9	FALSE	26.1538	26	0	17	0	0.838262	FALSE	0	SAG13		861	0.144231
332	AT5G06060	1.75	0.00095285	0.571429	0.177489	22	3	22	20	FALSE	33.3636	22	0	2	0	0.837366	FALSE	0	AT5G06060		346	0.177466
341	TTL1	2.33566	0.00089227	0.428144	0.213158	20	6	20	2	FALSE	30.2	20	0	18	0	0.821237	FALSE	0	TTL1		113	0.189937
346	IBR1	2.42857	0.0020136	0.411765	0.164502	22	4	22	15	FALSE	30.6364	22	0	7	0	0.833333	FALSE	0	IBR1		509	0.174545
353	CER4	2.91304	0.0007349	0.343284	0.166667	3	4	3	2	FALSE	36	3	0	1	0	0.748656	FALSE	0	CER4		68	0.636905
355	HCAR	2.94323	0.00047764	0.339763	0.233333	6	6	6	1	FALSE	41.3333	6	0	5	0	0.78853	FALSE	0	HCAR		54	0.356322
356	ACD2	2.16667	0.00038063	0.461538	0.0416667	9	4	9	7	FALSE	16.4444	9	0	2	0	0.783154	FALSE	0	ACD2		54	0.172043
358	TDX	2.48913	0.00053039	0.401747	0.2375	16	4	16	9	FALSE	29.75	16	0	7	0	0.81138	FALSE	0	TDX		182	0.208042
365	ChlAKR	3.19792	0.00343043	0.312704	0.0772059	17	6	17	11	FALSE	21.3529	17	0	6	0	0.814068	FALSE	0	ChlAKR	Yes	716	0.145044
373	PXG1	0	0	0	0	2	0	2	2	FALSE	20.5	2	0	0	0	0.729839	FALSE	0	PXG1		0	0.541667
376	AT1G79870	3.02837	0.00047791	0.330211	0.0357143	8	7	8	2	FALSE	13.75	8	0	6	0	0.764785	FALSE	0	AT1G79870		83	0.201923
378	GOX1	2.41304	0.00586996	0.414414	0.101307	18	5	18	9	FALSE	27.2222	18	0	9	0	0.832437	FALSE	0	GOX1		1138	0.154603
385	DET2	2.82222	0.00020182	0.354331	0.166667	4	4	4	1	FALSE	18.25	4	0	3	0	0.72491	FALSE	0	DET2		18	0.473684
391	NDA2	2.1203	0.00090018	0.471631	0.2125	16	4	16	1	FALSE	33.25	16	0	15	0	0.820789	FALSE	0	NDA2		226	0.199102
392	AOX1A	2.48611	0.0025827	0.402235	0.102564	13	4	13	4	FALSE	20.6923	13	0	9	0	0.792563	FALSE	0	AOX1A		423	0.176857
399	AT5G52810	0	0	0	0.2	5	0	5	5	FALSE	19	5	0	0	0	0.760753	FALSE	0	AT5G52810		0	0.267606
401	AT5G15120	1	0	1	0	1	1	1	0	FALSE	2	1	0	1	0	0.546147	FALSE	0	AT5G15120		0	0
402	AT5G39890	0	0	0	0	2	0	2	2	FALSE	5	2	0	0	0	0.670699	FALSE	0	AT5G39890		0	0.5
406	AAE1	2.24599	0.00312977	0.445238	0.110256	40	4	40	4	FALSE	19.95	40	0	36	0	0.829301	FALSE	0	AAE1		538	0.130392
407	ECHID	2.25	0.00243694	0.444444	0.178333	25	5	25	5	FALSE	29.4	25	0	20	0	0.840502	FALSE	0	ECHID		415	0.154737
413	PRR1	2.88889	0	0.346154	0	3	4	3	0	FALSE	18	3	0	3	0	0.732079	FALSE	0	PRR1		0	0.472222
414	LAC11	2.17143	0.00047267	0.460526	0.197802	14	3	14	10	FALSE	44.7857	14	0	4	0	0.822581	FALSE	0	LAC11		216	0.266156
417	BCB	2	4.533e-05	0.5	0.194444	9	3	9	8	FALSE	19.8889	9	0	1	0	0.790323	FALSE	0	BCB		19	0.187631
419	AT3G49960	1.33333	0	0.75	0.5	2	2	2	0	FALSE	3.5	2	0	2	0	0.733333	FALSE	0	AT3G49960		0	0.875
420	AT4G26010	1	0.05	1	0.333333	3	1	3	1	FALSE	3	3	0	2	0	0.866667	FALSE	0	AT4G26010		1	0.6
422	DXR	0	0	0	0.166667	21	0	21	21	FALSE	25.5714	21	0	0	0	0.831093	FALSE	0	DXR		0	0.146122
426	GOX3	2.64	0.00166498	0.378788	0.115385	13	4	13	10	FALSE	24.5385	13	0	3	0	0.796595	FALSE	0	GOX3		449	0.223006
428	RBOHD	1.5	0.00045702	0.666667	0.107143	28	2	28	27	FALSE	21.7857	28	0	1	0	0.813172	FALSE	0	RBOHD	Yes	82	0.161376
432	GLYR2	2.30323	0.0003969	0.434174	0.257353	17	5	17	2	FALSE	40.4706	17	0	15	0	0.822133	FALSE	0	GLYR2		81	0.246772
434	CRR2	1.42857	0.0008747	0.7	0.142857	7	2	7	3	FALSE	13.1429	7	0	4	0	0.741039	FALSE	0	CRR2		142	0.270833
437	FD3	2.22963	0.00171036	0.448505	0.138095	21	5	21	2	FALSE	29.0476	21	0	19	0	0.823477	FALSE	0	FD3		266	0.175469
442	BAN	2.36301	0.00213988	0.423188	0.0894737	20	5	20	5	FALSE	30.45	20	0	15	0	0.833333	FALSE	0	BAN		695	0.174425
444	AT3G53950	2.77083	2.972e-05	0.360902	0.333333	4	4	4	1	FALSE	26.5	4	0	3	0	0.767473	FALSE	0	AT3G53950		16	0.358108
455	AT4G20760	3.31915	1.45e-05	0.301282	0.366667	6	5	6	2	FALSE	22.8333	6	0	4	0	0.759409	FALSE	0	AT4G20760		3	0.330918
456	PyrD	2.63043	0.00052023	0.380165	0.232143	8	4	8	4	FALSE	36.375	8	0	4	0	0.807348	FALSE	0	PyrD		69	0.257979
465	AO	2	8.2e-06	0.5	0.416667	4	3	4	3	FALSE	62.75	4	0	1	0	0.785394	FALSE	0	AO		8	0.540948
473	NDA1	2.25	0.00208181	0.444444	0.119048	28	5	28	1	FALSE	27.0357	28	0	27	0	0.84543	FALSE	0	NDA1	Yes	304	0.136364
479	AT5G17820	0	0	0	0.166667	4	0	4	4	FALSE	2.25	4	0	0	0	0.933333	FALSE	0	AT5G17820		0	0.5
481	DHAR2	2.45455	8.046e-05	0.407407	0.119048	7	4	7	1	FALSE	21.1429	7	0	6	0	0.778226	FALSE	0	DHAR2		13	0.247059
484	LIN2	2.65217	0	0.377049	0.164032	23	6	23	0	FALSE	25.1739	23	0	23	0	0.829301	FALSE	0	LIN2		0	0.149845
486	AT5G21105	1.33333	0.00048469	0.75	0.204762	21	2	21	19	FALSE	40.1429	21	0	2	0	0.83647	FALSE	0	AT5G21105		315	0.214668
489	AAE18	2.38462	0.00090238	0.419355	0.187747	23	6	23	3	FALSE	22.2174	23	0	20	0	0.822581	FALSE	0	AAE18		184	0.141512
501	CRR22	1.28571	3.277e-05	0.777778	0.190476	7	2	7	2	FALSE	12	7	0	5	0	0.729839	FALSE	0	CRR22		6	0.315789
509	CXIP2	2.33607	0.00010522	0.42807	0.358333	16	4	16	4	FALSE	34.3125	16	0	12	0	0.81138	FALSE	0	CXIP2		34	0.243351
512	FEY	2.67347	7.293e-05	0.374046	0.263636	11	4	11	9	FALSE	37.0909	11	0	2	0	0.801523	FALSE	0	FEY		49	0.294372
514	ERO1	2.47967	0.00021753	0.403279	0.212121	12	5	12	1	FALSE	30	12	0	11	0	0.797043	FALSE	0	ERO1		30	0.241263
524	AT1G06620	3.42478	0	0.29199	0.266667	6	6	6	0	FALSE	10	6	0	6	0	0.711918	FALSE	0	AT1G06620		0	0.364198
525	AT5G05600	2.2	0.00023453	0.454545	0.196429	8	4	8	6	FALSE	13.75	8	0	2	0	0.757616	FALSE	0	AT5G05600		48	0.214286
527	AER	1.5	0.00040605	0.666667	0.0576923	13	2	13	11	FALSE	15.6154	13	0	2	0	0.796595	FALSE	0	AER		53	0.142961
531	AT2G36690	1	0	1	0	1	1	1	0	FALSE	2	1	0	1	0	0.488351	FALSE	0	AT2G36690		0	0
532	AT5G14130	0	0	0	0	2	0	2	2	FALSE	2.5	2	0	0	0	0.612903	FALSE	0	AT5G14130		0	0.5
536	AT3G58610	2.28571	0.00010062	0.4375	0.288889	10	3	10	8	FALSE	48	10	0	2	0	0.804211	FALSE	0	AT3G58610		23	0.340426
542	T21L8.140	2.09259	0.00129274	0.477876	0.214286	15	3	15	8	FALSE	43.4	15	0	7	0	0.823925	FALSE	0	T21L8.140		360	0.260643
564	NDC1	1.58824	0.00143272	0.62963	0.241667	16	2	16	9	FALSE	36.3125	16	0	7	0	0.819892	FALSE	0	NDC1		413	0.221418
574	AT1G24360	2.48837	0.00041151	0.401869	0.179487	13	5	13	1	FALSE	32.5385	13	0	12	0	0.810484	FALSE	0	AT1G24360	Yes	70	0.233536
576	AT2G29260	2.50926	0.00074179	0.398524	0.265152	12	5	12	5	FALSE	44.25	12	0	7	0	0.818548	FALSE	0	AT2G29260		255	0.280063
580	AT3G46170	2.43636	0.00171145	0.410448	0.183007	18	4	18	13	FALSE	34.6667	18	0	5	0	0.823925	FALSE	0	AT3G46170		365	0.211382
582	AT3G51680	2.58491	0.00059259	0.386861	0.153846	14	4	14	11	FALSE	37.7857	14	0	3	0	0.8181	FALSE	0	AT3G51680		226	0.244434
584	AT3G55290	2.58491	7.341e-05	0.386861	0.245455	11	4	11	8	FALSE	46.4545	11	0	3	0	0.814516	FALSE	0	AT3G55290		80	0.305622
597	AT5G10050	1	0.00184369	1	0.208333	9	1	9	8	FALSE	39.3333	9	0	1	0	0.794355	FALSE	0	AT5G10050		666	0.338123
600	AT5G51030	0	0	0	0.267857	8	0	8	8	FALSE	44	8	0	0	0	0.792563	FALSE	0	AT5G51030		0	0.382609
616	AT2G19940	2.44928	0.00139649	0.408284	0.177778	10	6	10	4	FALSE	34.6	10	0	6	0	0.818548	FALSE	0	AT2G19940		279	0.21227
628	PGR7	2.05	0.00201398	0.487805	0.265152	12	3	12	7	FALSE	28.6667	12	0	5	0	0.804211	FALSE	0	PGR7		348	0.213308
630	RBOHF	2.68047	0.00038323	0.373068	0.15	20	6	20	3	FALSE	24.65	20	0	17	0	0.799731	FALSE	0	RBOHF	Yes	120	0.212069
632	AT2G41480	1	0	1	0.5	2	1	2	1	FALSE	6	2	0	1	0	0.692204	FALSE	0	AT2G41480		0	0.6
633	AT5G44440	0	0	0	0.2	5	0	5	5	FALSE	55.6	5	0	0	0	0.790323	FALSE	0	AT5G44440		0	0.455738
644	AT1G60420	2.42623	2.859e-05	0.412162	0.25	8	5	8	1	FALSE	40.125	8	0	7	0	0.802867	FALSE	0	AT1G60420		11	0.301692
649	AT1G74470	2.54198	0.00139974	0.393393	0.143791	18	5	18	5	FALSE	23.8889	18	0	13	0	0.823477	FALSE	0	AT1G74470		242	0.144444
655	NdhS	1.57143	0.00129445	0.636364	0.111111	9	3	9	5	FALSE	13.7778	9	0	4	0	0.761649	FALSE	0	NdhS		201	0.192488
659	CYP716A1	0	0	0	0.164615	26	0	26	26	FALSE	24.3077	26	0	0	0	0.813172	FALSE	0	CYP716A1		0	0.178733
682	AT4G39830	2.10811	0.00175547	0.474359	0.133987	18	3	18	12	FALSE	37.1667	18	0	6	0	0.829749	FALSE	0	AT4G39830	Yes	491	0.209353
692	DHAR3	1.875	0.00038234	0.533333	0.197619	21	3	21	18	FALSE	27.619	21	0	3	0	0.825269	FALSE	0	DHAR3		113	0.165384
702	CBR	2	0.00049432	0.5	0.143939	12	3	12	11	FALSE	33.25	12	0	1	0	0.802867	FALSE	0	CBR		142	0.245062
705	AT5G20080	2	0.0004839	0.5	0.190909	11	3	11	10	FALSE	38.8182	11	0	1	0	0.810932	FALSE	0	AT5G20080		138	0.258788
744	AT5G58787	0	0	0	0	1	0	1	1	FALSE	12	1	0	0	0	0.672491	FALSE	0	AT5G58787		0	0
749	AT4G38040	1	0.05	1	0.166667	3	1	3	2	FALSE	2.66667	3	0	1	0	0.866667	FALSE	0	AT4G38040		1	0.583333
758	GLYR1	2.16667	8.544e-05	0.461538	0.277778	9	3	9	4	FALSE	45.7778	9	0	5	0	0.8069	FALSE	0	GLYR1		49	0.326984
760	AT5G64250	0	0	0	0.144444	10	0	10	10	FALSE	30.3	10	0	0	0	0.806452	FALSE	0	AT5G64250	Yes	0	0.229008
766	FMO1	3.08547	4.5e-05	0.3241	0.0952381	7	6	7	1	FALSE	13.4286	7	0	6	0	0.759409	FALSE	0	FMO1		10	0.206349
817	AT1G65560	2.28571	0.00022563	0.4375	0	5	4	5	2	FALSE	13.6	5	0	3	0	0.75224	FALSE	0	AT1G65560		20	0.237736
818	AT4G27270	2.2	2.579e-05	0.454545	0	2	3	2	1	FALSE	9	2	0	1	0	0.672939	FALSE	0	AT4G27270		4	0.666667
826	AT5G51220	0	0	0	0.0833333	4	0	4	4	FALSE	20.5	4	0	0	0	0.740591	FALSE	0	AT5G51220		0	0.416667
833	SKU5	2.17143	0.00090927	0.460526	0.202206	17	3	17	13	FALSE	40.2941	17	0	4	0	0.827509	FALSE	0	SKU5		327	0.229916
834	RHD2	0	0	0	0.1	16	0	16	16	FALSE	20	16	0	0	0	0.776882	FALSE	0	RHD2		0	0.241616
838	CRR21	1	0.00021075	1	0.142857	7	1	7	6	FALSE	23.1429	7	0	1	0	0.789427	FALSE	0	CRR21		31	0.196126
847	MIOX1	3.57471	0	0.279743	0.5	2	7	2	0	FALSE	17.5	2	0	2	0	0.721774	FALSE	0	MIOX1		0	0.583333
848	AT1G59960	2.60694	0.00352052	0.383592	0.0604396	14	6	14	4	FALSE	21.4286	14	0	10	0	0.798835	FALSE	0	AT1G59960		645	0.174734
860	AT1G19230	3.19527	1.773e-05	0.312963	0.114286	15	7	15	1	FALSE	20.6	15	0	14	0	0.771953	FALSE	0	AT1G19230	Yes	8	0.269298
861	sks5	2.44048	0.0015012	0.409756	0.283333	16	6	16	5	FALSE	43.6875	16	0	11	0	0.823925	FALSE	0	sks5		632	0.256985
864	RBOHB	2.78155	0.0004036	0.359511	0.154167	16	6	16	1	FALSE	23.4375	16	0	15	0	0.791219	FALSE	0	RBOHB		68	0.223214
866	LAC3	2.3609	0.00088614	0.423567	0.197802	14	5	14	6	FALSE	44.7143	14	0	8	0	0.822581	FALSE	0	LAC3		479	0.265731
870	LAC5	2.47287	0.00353955	0.404389	0.171429	15	5	15	9	FALSE	43.4	15	0	6	0	0.827957	FALSE	0	LAC5		991	0.248659
886	LAC12	1.5	0.00035269	0.666667	0.15	16	2	16	13	FALSE	40.75	16	0	3	0	0.826165	FALSE	0	LAC12		277	0.235828
890	LAC13	1.5	0.00020214	0.666667	0.230769	13	2	13	10	FALSE	48	13	0	3	0	0.821685	FALSE	0	LAC13		231	0.285714
897	ARD4	0	0	0	0.125	8	0	8	8	FALSE	22.875	8	0	0	0	0.783154	FALSE	0	ARD4		0	0.24328
908	sks3	1	0.00022548	1	0.269231	14	1	14	13	FALSE	45.7143	14	0	1	0	0.822133	FALSE	0	sks3		131	0.272109
934	AT2G41790	0	0	0	0.5	2	0	2	2	FALSE	20.5	2	0	0	0	0.711022	FALSE	0	AT2G41790		0	0.602941
945	OPR2	2.83505	0.00066169	0.352727	0.1	6	5	6	2	FALSE	23.5	6	0	4	0	0.768369	FALSE	0	OPR2		268	0.315315
981	AT1G09500	2.46847	0.00020751	0.405109	0.105263	20	6	20	1	FALSE	31.7	20	0	19	0	0.83871	FALSE	0	AT1G09500		113	0.169519
984	AT1G17890.1	2.43655	0.00023335	0.410417	0.125	16	5	16	2	FALSE	35.4375	16	0	14	0	0.826613	FALSE	0	AT1G17890.1		182	0.209689
986	AT2G02400	2.39259	0.00119083	0.417957	0.125	16	5	16	6	FALSE	35.4375	16	0	10	0	0.826613	FALSE	0	AT2G02400		929	0.209689
990	TKPR2	2.32394	0.00170718	0.430303	0.135714	21	5	21	6	FALSE	31.619	21	0	15	0	0.833781	FALSE	0	TKPR2		957	0.175661
992	AT2G23910	2.39259	0.00289914	0.417957	0.110294	17	5	17	7	FALSE	33.4706	17	0	10	0	0.827509	FALSE	0	AT2G23910		1299	0.197703
994	AT1G51410	2.39583	0.00050562	0.417391	0.125	16	5	16	4	FALSE	35.4375	16	0	12	0	0.826613	FALSE	0	AT1G51410		453	0.209689
997	AT4G27250	2.18919	0.00344092	0.45679	0.126482	23	3	23	19	FALSE	29.3478	23	0	4	0	0.832885	FALSE	0	AT4G27250		743	0.166749
1001	IM	1.25	0.00117883	0.8	0.133333	10	2	10	7	FALSE	16.9	10	0	3	0	0.783602	FALSE	0	IM		184	0.156075
1002	NdhM	0	0	0	0.333333	4	0	4	4	FALSE	13.5	4	0	0	0	0.728943	FALSE	0	NdhM		0	0.364865
1014	AT5G19440	1	0.00188096	1	0.0883191	27	1	27	25	FALSE	30.4444	27	0	2	0	0.847222	FALSE	0	AT5G19440		427	0.154352
1034	PNC1	1.33333	0	0.75	0	2	2	2	0	FALSE	5.5	2	0	2	0	0.664875	FALSE	0	PNC1		0	0.5
1041	AT4G11290	1.83333	0	0.545455	0.5	2	2	2	1	FALSE	32.5	2	0	1	0	0.745072	FALSE	0	AT4G11290		0	0.590909
1062	AT4G20350	0	0	0	0.5	2	0	2	2	FALSE	4	2	0	0	0	0.532706	FALSE	0	AT4G20350		0	1
1086	AT5G61510	0	0	0	0.1	5	0	5	5	FALSE	33	5	0	0	0	0.794803	FALSE	0	AT5G61510		0	0.27395
1095	AT2G27680	2.3937	0.0013061	0.417763	0.186275	18	4	18	5	FALSE	27.1667	18	0	13	0	0.816756	FALSE	0	AT2G27680		241	0.175269
1096	PLR1	1.33333	0.0016589	0.75	0.137681	24	2	24	22	FALSE	22.2917	24	0	2	0	0.829301	FALSE	0	PLR1		383	0.129873
1113	HY2	2.61538	0.00051592	0.382353	0.0714286	8	4	8	4	FALSE	12.5	8	0	4	0	0.75224	FALSE	0	HY2		73	0.2
1118	TPC1	1.75	3.99e-05	0.571429	0.15	5	3	5	3	FALSE	21	5	0	2	0	0.747312	FALSE	0	TPC1		12	0.355172
1126	AT1G30910	2.77184	0	0.360771	0.347222	9	6	9	0	FALSE	29.5556	9	0	9	0	0.780914	FALSE	0	AT1G30910		0	0.317802
1151	AT1G30760	2.51163	0	0.398148	0.5	3	5	3	0	FALSE	89.6667	3	0	3	0	0.78853	FALSE	0	AT1G30760		0	0.747222
1153	AT1G34575	2.51163	0	0.398148	0.5	3	5	3	0	FALSE	89.6667	3	0	3	0	0.78853	FALSE	0	AT1G34575		0	0.747222
1155	GulLO6	2.31429	0	0.432099	0.5	3	3	3	2	FALSE	89.6667	3	0	1	0	0.78853	FALSE	0	GulLO6		0	0.747222
1158	AT4G20800	2.31429	0	0.432099	0.5	3	3	3	2	FALSE	89.6667	3	0	1	0	0.78853	FALSE	0	AT4G20800		0	0.747222
1178	AT4G19880	1	0.00106824	1	0.05	5	1	5	3	FALSE	25.4	5	0	2	0	0.78405	FALSE	0	AT4G19880		179	0.225455
1246	AT3G56460	2.2	0.00036069	0.454545	0.0833333	4	3	4	3	FALSE	34.25	4	0	1	0	0.788082	FALSE	0	AT3G56460		51	0.306818
1315	EDS5	1.75	0.00084478	0.571429	0.111111	10	3	10	8	FALSE	26.1	10	0	2	0	0.795251	FALSE	0	EDS5		186	0.21405
1318	AT3G03330	3.32609	0	0.300654	0	2	6	2	0	FALSE	17.5	2	0	2	0	0.725806	FALSE	0	AT3G03330		0	0.55
1328	AT1G60690	4	6.109e-05	0.25	0	3	7	3	1	FALSE	13	3	0	2	0	0.708333	FALSE	0	AT1G60690		20	0.461538
1330	ATB2	4	6.109e-05	0.25	0	3	7	3	1	FALSE	13	3	0	2	0	0.708333	FALSE	0	ATB2		20	0.461538
1371	AT1G71870	2.76543	0	0.361607	0.5	3	6	3	0	FALSE	50	3	0	3	0	0.767473	FALSE	0	AT1G71870		0	0.609756
1373	AT2G38330	2.4812	0.00024379	0.40303	0.261905	7	6	7	3	FALSE	46.1429	7	0	4	0	0.814516	FALSE	0	AT2G38330		55	0.293904
1375	AT2G21340	2.93985	0.00010647	0.340153	0.15	5	6	5	2	FALSE	35.6	5	0	3	0	0.781362	FALSE	0	AT2G21340		33	0.359184
1377	AT1G47530	2.76543	0	0.361607	0.5	3	6	3	0	FALSE	50	3	0	3	0	0.767473	FALSE	0	AT1G47530		0	0.609756
1379	AT3G21690	2.8913	0	0.345865	0.5	4	4	4	2	FALSE	38.5	4	0	2	0	0.767921	FALSE	0	AT3G21690		0	0.469512
1382	AT4G23030	2.91304	0	0.343284	0.5	3	4	3	2	FALSE	50	3	0	1	0	0.767473	FALSE	0	AT4G23030		0	0.609756
1384	AT4G38380	0	0	0	0.5	3	0	3	3	FALSE	50	3	0	0	0	0.767473	FALSE	0	AT4G38380		0	0.609756
1386	AT5G52450	0	0	0	0.5	4	0	4	4	FALSE	38.5	4	0	0	0	0.767921	FALSE	0	AT5G52450		0	0.469512
1388	AT5G65380	0	0	0	0.5	3	0	3	3	FALSE	50	3	0	0	0	0.767473	FALSE	0	AT5G65380		0	0.609756
1392	AT1G06690	2.72131	0	0.36747	0.233333	6	6	6	0	FALSE	32.5	6	0	6	0	0.801075	FALSE	0	AT1G06690		0	0.244361
1399	AT5G66390	0	0	0	0	2	0	2	2	FALSE	19	2	0	0	0	0.723566	FALSE	0	AT5G66390		0	0.5625
1402	AT1G73110	2.52033	0	0.396774	0.05	5	4	5	0	FALSE	27.8	5	0	5	0	0.791219	FALSE	0	AT1G73110		0	0.228571
1412	AT5G39410	0	0	0	0	3	0	3	3	FALSE	22	3	0	0	0	0.751344	FALSE	0	AT5G39410		0	0.381818
1490	AT5G06430	0	0	0	0	2	0	2	2	FALSE	7	2	0	0	0	0.683244	FALSE	0	AT5G06430		0	0.545455
1497	PRX52	2.28571	2.335e-05	0.4375	0	2	3	2	1	FALSE	21	2	0	1	0	0.738799	FALSE	0	PRX52		4	0.526316
1506	DMR6	1	0	1	0.5	3	1	3	2	FALSE	12.6667	3	0	1	0	0.721774	FALSE	0	DMR6		0	0.408602
1525	AT2G30830	3	0	0.333333	0.5	4	4	4	2	FALSE	20	4	0	2	0	0.75	FALSE	0	AT2G30830		0	0.37037
1528	AT1G68850	3.41667	0.00037819	0.292683	0	4	6	4	1	FALSE	12.5	4	0	3	0	0.736559	FALSE	0	AT1G68850		35	0.280488
1529	AT2G35380	0	0	0	0	1	0	1	1	FALSE	4	1	0	0	0	0.612007	FALSE	0	AT2G35380		0	0
1578	RCI3	3.01987	0	0.33114	0.25	4	5	4	0	FALSE	18.5	4	0	4	0	0.748208	FALSE	0	RCI3		0	0.357843
1580	AT4G29890	2.46667	0.00019463	0.405405	0.142857	7	4	7	4	FALSE	32.1429	7	0	3	0	0.785842	FALSE	0	AT4G29890		77	0.321429
1614	AT2G18980	1	0	1	0	1	1	1	0	FALSE	4	1	0	1	0	0.666667	FALSE	0	AT2G18980		0	0
1622	AT1G75290	0	0	0	0	2	0	2	2	FALSE	11	2	0	0	0	0.710573	FALSE	0	AT1G75290		0	0.5
1624	AT2G18360	1.5	0.00029654	0.666667	0.166667	4	2	4	3	FALSE	21	4	0	1	0	0.75448	FALSE	0	AT2G18360		33	0.329365
1631	AT2G45630	3.29787	0.00056745	0.303226	0	5	6	5	2	FALSE	14.2	5	0	3	0	0.745072	FALSE	0	AT2G45630		137	0.33
1646	NCED4	2.375	0	0.421053	0.5	2	4	2	1	FALSE	17	2	0	1	0	0.717742	FALSE	0	NCED4		0	0.607143
1659	AT3G27890.1	2.2	1.289e-05	0.454545	0	2	3	2	1	FALSE	20.5	2	0	1	0	0.740143	FALSE	0	AT3G27890.1		2	0.513158
1667	STOP1	2.72093	0	0.367521	0.5	2	5	2	0	FALSE	85	2	0	2	0	0.771505	FALSE	0	STOP1		0	0.934066
1707	AT5G07900	1.5	4.19e-05	0.666667	0.1	5	2	5	4	FALSE	12.8	5	0	1	0	0.740591	FALSE	0	AT5G07900		9	0.26383
1735	AT3G01750	3.56989	0.00035217	0.28012	0.05	5	6	5	1	FALSE	37	5	0	4	0	0.790771	FALSE	0	AT3G01750		82	0.311111
1738	EFE	3.26818	0	0.305981	0.5	2	7	2	0	FALSE	26.5	2	0	2	0	0.739247	FALSE	0	EFE		0	0.552083
1746	CYP705A32	2.77273	0.00038928	0.360656	0.141667	16	4	16	12	FALSE	21.1875	16	0	4	0	0.778226	FALSE	0	CYP705A32		128	0.236657
1803	AT5G49555	0	0	0	0	3	0	3	3	FALSE	13.3333	3	0	0	0	0.71595	FALSE	0	AT5G49555		0	0.560606
1812	AT5G20400	0	0	0	0	1	0	1	1	FALSE	5	1	0	0	0	0.659498	FALSE	0	AT5G20400		0	0
1818	AT1G75280	3.34043	0	0.299363	0	2	5	2	0	FALSE	14	2	0	2	0	0.710573	FALSE	0	AT1G75280		0	0.5
1886	AT4G39230	0	0	0	0	1	0	1	1	FALSE	20	1	0	0	0	0.708781	FALSE	0	AT4G39230		0	0
1967	AT3G51000	1	2.579e-05	1	0	3	1	3	2	FALSE	12.6667	3	0	1	0	0.731183	FALSE	0	AT3G51000		2	0.333333
1970	EMB2421	3.40761	1.62e-06	0.293461	0.3	5	7	5	2	FALSE	25.4	5	0	3	0	0.705645	FALSE	0	EMB2421		2	0.651282
1974	AT3G24200	3.37209	3.6e-06	0.296552	0.3	5	5	5	3	FALSE	25.4	5	0	2	0	0.705645	FALSE	0	AT3G24200		4	0.651282
1986	AT1G77330	3.34559	0	0.298901	0	2	6	2	0	FALSE	22	2	0	2	0	0.723566	FALSE	0	AT1G77330		0	0.807692
1990	AT3G19000	3.37736	0	0.296089	0	1	5	1	0	FALSE	20	1	0	1	0	0.697581	FALSE	0	AT3G19000		0	0
2122	AT2G22420	1.5	0	0.666667	0	1	2	1	0	FALSE	3	1	0	1	0	0.6	FALSE	0	AT2G22420		0	0
2130	RRA3	3.42162	0	0.292259	0	2	7	2	0	FALSE	15.5	2	0	2	0	0.689964	FALSE	0	RRA3		0	0.5
2131	AT1G77100	0	0	0	0	1	0	1	1	FALSE	2	1	0	0	0	0.565412	FALSE	0	AT1G77100		0	0
2141	PMP22	0	0	0	0	1	0	1	1	FALSE	33	1	0	0	0	0.709229	FALSE	0	PMP22		0	0
2189	AT4G12290	0	0	0	0	1	0	1	1	FALSE	26	1	0	0	0	0.71371	FALSE	0	AT4G12290		0	0
2195	AT4G28570	1.75	7.52e-06	0.571429	0.166667	4	3	4	2	FALSE	21.25	4	0	2	0	0.696237	FALSE	0	AT4G28570		2	0.677419
2278	AT1G14130	0	0	0	0	1	0	1	1	FALSE	6	1	0	0	0	0.587366	FALSE	0	AT1G14130		0	0
2284	LigB	1.66667	0	0.6	0	1	2	1	0	FALSE	5	1	0	1	0	0.659498	FALSE	0	LigB		0	0
2321	TPR14	0	0	0	0	1	0	1	1	FALSE	18	1	0	0	0	0.698925	FALSE	0	TPR14		0	0
