# Supplementary material for: Transcriptomic analysis reveals hub genes and subnetworks related to ROS metabolism in Hylocereus undatus through novel superoxide scavenger trypsin treatment during storage
Source: BMC Genomics. 2020 Jun 26;21:437. doi: 10.1186/s12864-020-06850-1 (PMC7318492; doi:10.1186/s12864-020-06850-1)
Supplement: Supplementary file 15 — Additional file 15: Table S12. Clusters of PPI network of ROS related genes by MCODE. [file 12864_2020_6850_MOESM15_ESM.xlsx]

## Sheet: Clusters
MCODE App Results
Date: May 21, 2019 6:49:46 PM
Parameters:
Network Scoring:
Include Loops: false Degree Cutoff: 2
Cluster Finding:
Node Score Cutoff: 0.2 Haircut: true Fluff: false K-Core: 2 Max. Depth from Seed: 100
Cluster	Score (Density*#Nodes)	Nodes	Edges	Node IDs
1	10.533	16	79	CI51, AT5G11770, NDHF, AT5G25450, EMB1467, AT5G40810, NDHG, NAD7, NAD5B, COX3, NAD6, AT4G37830, NDHD, NAD4, AT1G16700, NAD1A
2	8.6	11	43	ECH2, SDRB, ACX4, ACX1, AIM1, ACX3, ACX2, MFP2, ECHIA, PKT3, IBR1
3	7.75	25	93	AT3G52960, TPX1, TRX2, AT1G51980, MPPalpha, GPX3, ACHT4, AT5G57815, TH9, GR, ACHT1, AT4G28060, WCRKC2, PRXIIF, WCRKC1, ACHT5, CSD1, CSD2, COX6B, ATHM3, GRXS17, GPX1, AT1G80230, AT3G15640, HCF164
4	7.571	29	106	PEX11E, PEX1, PEX3, PEX11A, PEX5, PEX14, AT1G74470, CRD1, COX2, COX1, PEX11C, RCA, CSD3, PEX11D, PEX12, SSE1, TED3, PEX10, PEX19-2, PEX6, AT4G35090, PSBP-1, PSBO2, CDSP32, TY1, FNR2, AT1G15120, At3g24170, HPR
5	6	7	18	GPX6, TRX-M4, At3g06730, PER1, NTRC, At5g06290, GPX8
6	5.385	14	35	GLY3, NIA2, NIR1, P5CS1, SOX, AAE18, AT3G02280, GLU1, ATR2, P5CS2, ATR1, APR1, APR3, SIR
7	4	4	6	NOL, ACD1, ACD2, HCAR
8	4	4	6	AT1G36310, ALKBH2, AT5G01780, AT1G31600
9	4	4	6	PAO4, AT4G12290, PAO2, PAO5
10	4	4	6	PRR1, LAC11, LAC17, IRX12
11	3.5	5	7	CXIP2, FSD2, FSD3, CAT1, SAPX
12	3.5	5	7	MVD1, GOX1, HAOX1, HMG1, DXR
13	3.429	8	12	LUT1, NIA1, CYP88A3, CYP716A1, CYP90D1, DWF5, FK, ROT3
14	3.333	4	5	BAN, TT12, F3H, TT7
15	3	7	9	AT3G03070, AT5G13430, AT5G13440, FD2, PETC, PSBQ-2, cob
16	3	3	3	AT2G33630, SQE3, XF1
17	3	3	3	AOS, AOC3, OPR3
18	3	3	3	AT2G39260, UPF3, RPL10B
19	2.8	6	7	AT4G20760, AT4G21580, THY-1, T21L8.140, THY-2, PyrD
20	2.667	4	4	LOX3, LOX2, LOX1, AOC4
