# Supplementary material for: Transcriptomic analysis reveals hub genes and subnetworks related to ROS metabolism in Hylocereus undatus through novel superoxide scavenger trypsin treatment during storage
Source: BMC Genomics. 2020 Jun 26;21:437. doi: 10.1186/s12864-020-06850-1 (PMC7318492; doi:10.1186/s12864-020-06850-1)
Supplement: Supplementary file 16 — Additional file 16: Table S13. Top20 genes in DERGs network ranked by methods of MCC, degree, closeness or betweenness. [file 12864_2020_6850_MOESM16_ESM.xlsx]

## Sheet: Rank85Degreetop20
Degree method	Degree	Closeness	Betweenness	MCC	DMNC	MNC
Rank	Name	Name	Name	Name	Name	Name
1	AT4G35090	AT4G35090	AT4G35090	HCF164	PSBO2	AT4G35090
2	HCF164	HCF164	ATCCR2	CDSP32	RCA	HCF164
3	AOR	AOR	PETC	AOR	PSBP-1	AOR
4	CDSP32	CDSP32	AOR	RCA	MSRB1	CDSP32
5	ATCCR2	ATCCR2	AIM1	CH1	CH1	AT5G06060
6	PETC	AT5G06060	GRX480	PETC	NDA1	PETC
7	AT5G06060	PETC	AT5G11770	MSRB1	AT1G60690	CH1
8	AT1G15950	CH1	HCF164	AT4G35090	PETC	GRX480
9	CH1	GRX480	PSBP-1	NDA1	CDSP32	NDA1
10	GRX480	AT3G55290	AT4G39830	PSBO2	HCF164	AT1G15950
11	NDA1	AT1G15950	NDA1	PSBP-1	AT1G06620	ATCCR2
12	AT3G55290	CXXS1	AT1G15950	NIR1	AOR	AT3G55290
13	AIM1	RBOHD	CDSP32	CXXS1	PEX11C	AT1G24360
14	AT1G24360	AIM1	RBOHD	ACHT5	AT2G23910	CXXS1
15	CXXS1	AT1G24360	OPR2	AT2G23910	ACHT5	MSRB1
16	MSRB1	ACHT5	LOX5	AT5G06060	NIR1	TKPR2
17	TKPR2	MSRB1	AT5G06060	AT1G15950	CXXS1	RCA
18	RCA	NDA1	CH1	GRX480	sks3	AT2G23910
19	AT2G23910	RCA	sks3	TKPR2	TKPR2	ACHT5
20	ACHT5	NIR1	ACD1	AT1G24360	ACD1	NIR1
