# Supplementary material for: Transcriptomic analysis reveals hub genes and subnetworks related to ROS metabolism in Hylocereus undatus through novel superoxide scavenger trypsin treatment during storage
Source: BMC Genomics. 2020 Jun 26;21:437. doi: 10.1186/s12864-020-06850-1 (PMC7318492; doi:10.1186/s12864-020-06850-1)
Supplement: Supplementary file 17 — Additional file 17: Table S14. PPI network parameters of hub genes by Cytoscape. [file 12864_2020_6850_MOESM17_ESM.xlsx]

## Sheet: Table 10Hubs
SUID	name	AverageShortestPathLength	BetweennessCentrality	ClosenessCentrality	ClusteringCoefficient	Eccentricity	EdgeCount	Indegree	IsSingleNode	Label	MCODE_Cluster	MCODE_Score	NeighborhoodConnectivity	Outdegree	PartnerOfMultiEdgedNodePairs	selected	SelfLoops	Stress
77	GRX480	1.4	0	0.714286	0.5	2	3	0	FALSE	85upall	Cluster 2	3	8.66667	3	0	FALSE	0	0
78	AT4G35090	1	0.0243056	1	0.333333	1	9	7	FALSE	85upall	Cluster 1	6	6.33333	2	0	FALSE	0	4
79	CDSP32	1.25	0.0208333	0.8	0.357143	2	8	5	FALSE	85upall	Cluster 1	6	6.625	3	0	FALSE	0	2
73	AT5G06060	0	0	0	0.45	0	5	5	FALSE	85upall	Cluster 2	3.73333	7.6	0	0	FALSE	0	0
74	NDA1	1.14286	0	0.875	0.5	2	6	0	FALSE	85downall	Cluster 1	6	7.83333	6	0	FALSE	0	0
80	CH1	1	0.00347222	1	0.428571	1	7	2	FALSE	85upall	Cluster 1	6	7.28571	5	0	FALSE	0	1
81	AOR	1	0.0243056	1	0.392857	1	8	2	FALSE	85downall	Cluster 1	6	6.875	6	0	FALSE	0	3
75	PETC	1.33333	0	0.75	0.5	2	6	4	FALSE	85upall	Cluster 1	6	7.83333	2	0	FALSE	0	0
72	AT1G15950	1.28571	0	0.777778	0.45	2	5	0	FALSE	85downall	Cluster 2	3.73333	7.8	5	0	FALSE	0	0
76	HCF164	1	0.0243056	1	0.333333	1	9	8	FALSE	85upall	Cluster 1	6	6.33333	1	0	FALSE	0	4
