# Supplementary material for: Transcriptomic analysis reveals hub genes and subnetworks related to ROS metabolism in Hylocereus undatus through novel superoxide scavenger trypsin treatment during storage
Source: BMC Genomics. 2020 Jun 26;21:437. doi: 10.1186/s12864-020-06850-1 (PMC7318492; doi:10.1186/s12864-020-06850-1)
Supplement: Supplementary file 18 — Additional file 18: Table S15. Annotation of hub nodes of DERGs PPI network. [file 12864_2020_6850_MOESM18_ESM.xlsx]

## Sheet: Hubs
Name	Gene id	Annotation
HCF164	TRINITY_DN39264_c0_g2	Thioredoxin-like protein HCF164, chloroplastic; Thiol-disulfide oxidoreductase that participates in various redox reactions in the chloroplast. Mediates the reduction of PSI-N in the thylakoid lumen. May interact and probably reduce other target proteins of the thylakoid membrane, such as FTSH2, FTSH8, LHCB5, atpA, atpB, atpE, petA and petC. Involved in the biogenesis of the plastid cytochrome b6…
CDSP32	TRINITY_DN42075_c0_g1	Chloroplastic drought-induced stress protein of 32 kD; Probable thiol-disulfide oxidoreductase involved in resistance to oxidative stress. May participate in the reduction of alkyl hydroperoxides derived from oxidative stress by acting as a physiological electron donor to the BAS1 peroxiredoxin. May regenerate methionine sulfoxide reductase B1 (MSRB1) activity through sulfenic acid reduction; Bel…
AOR	TRINITY_DN44827_c0_g2	NADPH-dependent alkenal/one oxidoreductase, chloroplastic; Reduces the double bond in short-chain unsaturated carbonyls. Acts preferentially on alpha,beta- unsaturated ketones rather on alpha,beta-undaturated aldehydes. Has no activity with (E)-2-hexenal and (E)-2- pentenal. Contributes to detoxify stromal reactive carbonyls produced under oxidative stress; Belongs to the zinc-containing alcohol …
CH1	TRINITY_DN40044_c0_g1	Pheophorbide a oxygenase family protein with Rieske [2Fe-2S] domain; Encodes chlorophyllide <i>a</i> oxygenase which converts chlorophyllide <i>a</i> to chlorophyllide <i>b</i> by catalyzing two successive hydroxylations at the 7-methyl group of chlorophyllide <i>a</i> . Mutants are deficient in pigments that associate with thylakoid membrane proteins, lacking chlorophyll <i>b</i> and light-harve…
PETC	TRINITY_DN41555_c0_g1	Cytochrome b6-f complex iron-sulfur subunit, chloroplastic; Essential protein for photoautotrophism. Confers resistance to photo-oxidative damages by contributing to the thermal dissipation of light energy and to lumenal acidification (increase of pH gradient). Component of the cytochrome b6-f complex, which mediates electron transfer between photosystem II (PSII) and photosystem I (PSI), cyclic …
AT4G35090	TRINITY_DN52071_c2_g1	CAT Catalase-2; Encodes a peroxisomal catalase, highly expressed in bolts and leaves. mRNA expression patterns show circadian regulation with mRNA levels being high in the subjective early morning. Loss of function mutations have increased H2O2 levels and increased H2O2 sensitivity. Mutants accumulate more toxic ions yet show decreased sensitivity to Li+. This decreased sensitivity is most likely…
NDA1	TRINITY_DN41480_c0_g1	Internal alternative NAD(P)H-ubiquinone oxidoreductase A1, mitochondrial; Internal NAD(P)H dehydrogenase in mitochondria. The predicted protein sequence has high homology with other designated NAD(P)H DHs from microorganisms; the capacity for matrix NAD(P)H oxidation via the rotenone-insensitive pathway is significantly reduced in the Atndi1 mutant plant line; the in vitro translation product of …
AT5G06060	TRINITY_DN39500_c0_g1	NAD(P)-binding Rossmann-fold superfamily protein; Its function is described as oxidoreductase activity, binding, catalytic activity; Involved in oxidation reduction, metabolic process; Expressed in 23 plant structures; Expressed during 14 growth stages; Contains the following InterPro domains- Short-chain dehydrogenase/reductase, conserved site (InterPro-IPR020904), NAD(P)-binding domain (InterPr…
AT1G15950	TRINITY_DN6609_c0_g1	Cinnamoyl-CoA reductase 1; Involved in the latter stages of lignin biosynthesis. Catalyzes one of the last steps of monolignol biosynthesis, the conversion of cinnamoyl-CoAs into their corresponding cinnamaldehydes (344 aa)
GRX480	TRINITY_DN13090_c0_g1	Thioredoxin superfamily protein; Encodes GRX480, a member of the glutaredoxin family that regulates protein redox state. GRX480 interacts with TGA factors and suppresses JA-responsive PDF1.2 transcription. GRX480 transcription is SA-inducible and requires NPR1. Maybe involved in SA/JA cross-talk (137 aa)
