# Supplementary material for: Transcriptomic analysis reveals hub genes and subnetworks related to ROS metabolism in Hylocereus undatus through novel superoxide scavenger trypsin treatment during storage
Source: BMC Genomics. 2020 Jun 26;21:437. doi: 10.1186/s12864-020-06850-1 (PMC7318492; doi:10.1186/s12864-020-06850-1)
Supplement: Supplementary file 19 — Additional file 19: Table S16. Information of hub genes. [file 12864_2020_6850_MOESM19_ESM.xlsx]

## Sheet: Sheet3
Name	Gene_id	Description	FC(E/C)	Log2FC(E/C)	Pvalue	FDR	Significant	Regulate
HCF164	TRINITY_DN39264_c0_g2	thioredoxin-like protein HCF164, chloroplastic [Durio zibethinus]	1.568	0.648548	0.0202052	0.573976	yes	up
CDSP32	TRINITY_DN42075_c0_g1	thioredoxin-like protein CDSP32, chloroplastic [Chenopodium quinoa]	2.131	1.09171	0.0134018	0.510124	yes	up
AOR	TRINITY_DN44827_c0_g2	Quinone oxidoreductase-like protein [Morus notabilis]	0.412	-1.27814	3.66756e-05	0.0242574	yes	down
CH1	TRINITY_DN40044_c0_g1	chlorophyllide a oxygenase, chloroplastic-like [Chenopodium quinoa]	2.307	1.20576	0.0026325	0.267131	yes	up
PETC	TRINITY_DN41555_c0_g1	cytochrome b6-f complex iron-sulfur subunit, chloroplastic [Chenopodium quinoa]	2.505	1.32454	0.00250419	0.259863	yes	up
AT4G35090	TRINITY_DN52071_c2_g1	catalase [Hylocereus undatus]	1.771	0.824376	0.00251298	0.259863	yes	up
NDA1	TRINITY_DN41480_c0_g1	internal alternative NAD	0.582	-0.780553	0.0195148	0.565166	yes	down
AT5G06060	TRINITY_DN39500_c0_g1	tropinone reductase homolog At5g06060-like [Chenopodium quinoa]	3.307	1.72543	3.85911e-05	0.0248527	yes	up
AT1G15950	TRINITY_DN6609_c0_g1	NAD	0.518	-0.94817	0.012042	0.491152	yes	down
GRX480	TRINITY_DN13090_c0_g1	PREDICTED: glutaredoxin-C9 [Beta vulgaris subsp. vulgaris]	1.933	0.951152	0.00696999	0.412324	yes	up
